# Supplementary material for: Unravelling turbot (Scophthalmus maximus) resistance to Aeromonas salmonicida: transcriptomic insights from two full-sibling families with divergent susceptibility
Source: Front Immunol. 2024 Dec 6;15:1522666. doi: 10.3389/fimmu.2024.1522666 (PMC11659141; doi:10.3389/fimmu.2024.1522666)
Supplement: Supplementary File S1 — Differentially expressed genes (DEGs) between the resistant and susceptible families under naïve and A. salmonicida-infected conditions in head kidney samples. [file Table1.xlsx]

## Sheet: R_C vs S_C_HK
Name	Chromosome	Region	Max group mean	Log₂ fold change	Fold change	P-value	FDR p-value	Bonferroni	Biotype	Kegg Orthology	Nr Description
SMAX5B_006463	CP026249.1	5953082..5956878	8.78768	8.53339	370.516	0.00225971	0.167248	1	protein_coding	K12665//cytochrome P450 family 26 subfamily C;K05262//pituitary adenylate cyclase-activating polypeptide	AWP03847.1//Pituitary adenylate cyclase-activating peptide isoform 2 [Scophthalmus maximus]
SMAX5B_002450	CP026255.1	12056203..12061642	6.04953	7.74532	214.572	0.00306675	0.193342	1	protein_coding	K05217//P2X purinoceptor 3	AWP12063.1//P2X purinoceptor [Scophthalmus maximus]
SMAX5B_007967	CP026254.1	19747331..19748200	4.51255	6.76893	109.056	0.00859095	0.31701	1	protein_coding	K11598//20S proteasome subunit beta 11 [EC:3.4.25.1]	AWP11373.1//putative proteasome subunit beta type-11-like [Scophthalmus maximus]
SMAX5B_015193	CP026258.1	5805114..5809871	8.73814	5.30222	39.4574	1.01068e-05	0.00456461	0.191777	protein_coding	K04573//neurofilament medium polypeptide (neurofilament 3)	AWP15066.1//putative neurofilament medium polypeptide [Scophthalmus maximus]
SMAX5B_015166	CP026258.1	complement(5812323..5816484)	3.57836	5.04116	32.9262	0.000647571	0.0800315	1	protein_coding	K04572//neurofilament light polypeptide	AWP15067.1//putative neurofilament light polypeptide-like [Scophthalmus maximus]
SMAX5B_020675	CP026262.1	complement(4001407..4002482)	45.1006	4.85706	28.9815	1.32616e-09	5.16272e-06	2.51638e-05	protein_coding	NA	AWP19656.1//putative sentrin-specific protease 2-like, partial [Scophthalmus maximus]
SMAX5B_009950	CP026252.1	12682367..12685587	3.12423	4.52747	23.0625	0.00979076	0.333654	1	protein_coding	K18492//insulin gene enhancer protein ISL-2	XP_035497135.1//insulin gene enhancer protein isl-2a [Scophthalmus maximus]
SMAX5B_006247	CP026249.1	16472178..16473445	2.30371	4.45226	21.891	0.00412532	0.220476	1	protein_coding	K11598//20S proteasome subunit beta 11 [EC:3.4.25.1]	AWP04579.1//putative proteasome subunit beta type-11 [Scophthalmus maximus]
SMAX5B_017174	CP026245.1	complement(23782775..23787845)	5.25586	4.05975	16.6765	0.00220421	0.16423	1	protein_coding	K05237//somatostatin	AWO99531.1//Preprosomatostatin II [Scophthalmus maximus]
SMAX5B_014404	CP026257.1	complement(372140..412869)	1.20505	3.92907	15.2324	0.00856013	0.316714	1	protein_coding	K16449//regulator of G-protein signaling	XP_035461286.1//regulator of G-protein signaling 7a isoform X1 [Scophthalmus maximus]
SMAX5B_013322	CP026245.1	complement(14498897..14509181)	10.6792	3.81427	14.0673	0.00186202	0.144977	1	protein_coding	K06566//interferon induced transmembrane protein;K10403//kinesin family member 22	XP_035478006.1//trafficking regulator of GLUT4 1 [Scophthalmus maximus]
SMAX5B_013896	CP026258.1	complement(10625255..10699636)	0.816945	3.65995	12.6402	0.00687346	0.287272	1	protein_coding	K15164//mediator of RNA polymerase II transcription subunit 13	AWP15349.1//putative deleted in bladder cancer protein 1 -like [Scophthalmus maximus]
SMAX5B_015198	CP026258.1	complement(4172918..4188193)	12.8943	3.55378	11.7434	0.00118785	0.118572	1	protein_coding	K10955//mucin-2	XP_035464991.1//PHD finger protein 24 isoform X2 [Scophthalmus maximus]
SMAX5B_016088	CP026261.1	19824098..19824610	19.7749	3.53094	11.559	8.39679e-05	0.0217925	1	protein_coding	K23573//dentin sialophosphoprotein	XP_018540196.1//grass carp reovirus (GCRV)-induced gene 2e [Lates calcarifer]
SMAX5B_019423	CP026262.1	complement(3337427..3341817)	2.86225	3.4961	11.2832	0.00688848	0.287272	1	protein_coding	K07523//netrin-G1 ligand;K13023//carboxypeptidase N regulatory subunit;K06260//platelet glycoprotein V	AWP19629.1//putative leucine-rich repeat-containing protein 15-like [Scophthalmus maximus]
SMAX5B_016141	CP026251.1	complement(21587721..21590449)	3.37428	3.48113	11.1667	0.00725959	0.293673	1	protein_coding	K04455//heat shock protein beta-1	AWP07579.1//putative dentin matrix acidic phosphoprotein 1-like [Scophthalmus maximus]
SMAX5B_002496	CP026255.1	complement(11846546..11848138)	18.9039	3.43611	10.8236	1.88011e-08	4.3898e-05	0.000356751	protein_coding	K15049//endonuclease domain-containing 1 protein	AWP12038.1//putative endonuclease domain-containing 1 protein-like [Scophthalmus maximus]
SMAX5B_021979	CP026259.1	complement(6794202..6795394)	7.90857	3.41684	10.68	0.000220023	0.0433697	1	protein_coding	K19479//collagen, type X, alpha;K06237//collagen, type IV, alpha	XP_035466842.1//collagen, type X, alpha 1a [Scophthalmus maximus]
SMAX5B_006372	CP026249.1	5640573..5699218	1.34004	3.32581	10.0269	0.0014269	0.129729	1	protein_coding	K12895//heterogeneous nuclear ribonucleoprotein C-like 2	XP_035491545.1//actinodin2 [Scophthalmus maximus]
SMAX5B_020434	CP026260.1	11783926..11795135	31.8626	3.31854	9.97654	0.000322304	0.0539668	1	protein_coding	K18246//carbonic anhydrase 4 [EC:4.2.1.1]	AWP17621.1//putative carbonic anhydrase 4-like [Scophthalmus maximus]
SMAX5B_020995	CP026261.1	complement(10000472..10002186)	9.84544	3.28157	9.72412	0.00983477	0.333654	1	protein_coding	K05629//atrophin-1 interacting protein 1	XP_035472136.1//parvalbumin 8 [Scophthalmus maximus]
SMAX5B_005383	CP026257.1	3067882..3071525	1.35439	3.25412	9.54089	0.00784332	#N/A	1	protein_coding	K13912//deleted in malignant brain tumors 1 protein	AWP13834.1//putative deleted in malignant brain tumors 1 protein-like [Scophthalmus maximus]
SMAX5B_010275	CP026251.1	16497672..16515262	3.22166	3.24317	9.46875	0.00476428	0.236272	1	protein_coding	K15708//E3 ubiquitin-protein ligase RNF180 [EC:2.3.2.27];K23488//Ras-associated and pleckstrin homology domains-containing protein 1;K03995//complement component 6	AWP07298.1//putative regulator of G-protein signaling 7-binding protein [Scophthalmus maximus]
SMAX5B_017747	CP026257.1	complement(19847386..19850366)	3.4225	3.2211	9.32498	0.00856259	0.316714	1	protein_coding	K16853//SLAM family member 8;K06492//CD58 antigen	AWP14639.1//CD48 antigen [Scophthalmus maximus]
SMAX5B_011136	CP026261.1	17740971..17752889	2.90624	3.2133	9.27468	0.00179863	0.143047	1	protein_coding	K21109//MAGUK p55 subfamily member 4	XP_035470141.1//MAGUK p55 subfamily member 3 isoform X1 [Scophthalmus maximus]
SMAX5B_005366	CP026257.1	complement(4042790..4071398)	1.44871	3.13201	8.76658	0.00147606	0.131442	1	protein_coding	K12388//sortilin	XP_034537010.1//VPS10 domain-containing receptor SorCS3 [Notolabrus celidotus]
SMAX5B_011716	CP026243.1	complement(17625880..17628566)	1.65401	3.11288	8.65107	0.00840027	#N/A	1	protein_coding	K05626//atrophin-1 (dentatorubral-pallidoluysian atrophy protein)	AWO96387.1//putative atrophin-1-like [Scophthalmus maximus]
SMAX5B_009378	CP026255.1	8576813..8589999	4.41505	2.9403	7.67572	0.00300624	0.192647	1	protein_coding	K07608//internexin neuronal intermediate filament protein, alpha;K07606//vimentin	AWP11861.1//putative desmin-like [Scophthalmus maximus]
SMAX5B_011593	CP026250.1	complement(8254619..8286806)	1.35514	2.9338	7.64119	0.00759241	0.298514	1	protein_coding	K11247//endophilin-A	XP_035494224.1//SH3 domain containing GRB2 like 2a, endophilin A1 isoform X1 [Scophthalmus maximus]
SMAX5B_017424	CP026260.1	complement(16080296..16090081)	1.10508	2.8304	7.11273	0.00457136	0.230717	1	protein_coding	K04659//thrombospondin 2/3/4/5;K16857//thrombospondin 1	AWP17908.1//putative thrombospondin-2-like [Scophthalmus maximus]
SMAX5B_010475	CP026251.1	17278235..17280095	1.56217	2.77553	6.8473	0.00729845	0.293673	1	protein_coding	K04261//prostaglandin E receptor 4	XP_035496505.1//prostaglandin E receptor 4 (subtype EP4) a [Scophthalmus maximus]
SMAX5B_013646	CP026246.1	complement(25611050..25613677)	20.0827	2.6913	6.45894	5.97426e-06	0.00320797	0.113362	protein_coding	K01109//inositol polyphosphate-4-phosphatase [EC:3.1.3.66];K01239//purine nucleosidase [EC:3.2.2.1]	AWP00784.1//putative inosine-uridine preferring nucleoside hydrolase-like [Scophthalmus maximus]
SMAX5B_017746	CP026257.1	19653637..19683151	7.9496	2.6411	6.23808	4.18788e-06	0.00253073	0.0794649	protein_coding	K12232//E3 ubiquitin-protein ligase HECTD2 [EC:2.3.2.26]	XP_026165540.1//probable E3 ubiquitin-protein ligase HECTD2 [Mastacembelus armatus]
SMAX5B_006719	CP026243.1	3819218..3927216	1.9995	2.62277	6.15932	0.00176206	0.14217	1	protein_coding	K05170//interleukin 1 receptor accessory protein-like	AWO95680.1//putative interleukin-1 receptor accessory protein-like 1 [Scophthalmus maximus]
SMAX5B_013809	CP026258.1	complement(11386790..11387923)	6.02993	2.57287	5.94991	0.00356888	0.207269	1	protein_coding	K04290//sphingosine 1-phosphate receptor 3	XP_035463806.1//sphingosine 1-phosphate receptor 3 [Scophthalmus maximus]
SMAX5B_014683	CP026253.1	complement(17265621..17269505)	8.2336	2.56023	5.89803	4.23811e-08	6.59958e-05	0.000804181	protein_coding	K18078//protein tyrosine phosphatase domain-containing protein 1 [EC:3.1.3.-]	AWP09925.1//putative protein tyrosine phosphatase domain-containing protein 1-like [Scophthalmus maximus]
SMAX5B_009289	CP026255.1	7265596..7269075	3.36716	2.42779	5.3807	0.00187208	0.145035	1	protein_coding	K10651//tripartite motif-containing protein 21 [EC:2.3.2.27];K12015//tripartite motif-containing protein 39 [EC:2.3.2.27]	AWP11810.1//putative E3 ubiquitin-protein ligase TRIM21-like [Scophthalmus maximus]
SMAX5B_009823	CP026252.1	17818330..17829137	35.2394	2.42196	5.359	0.00250877	0.173352	1	protein_coding	K12567//titin [EC:2.7.11.1]	XP_034443697.1// immunoglobulin superfamily member 22-like [Hippoglossus hippoglossus]
SMAX5B_015449	CP026252.1	complement(22469412..22473981)	5.19286	2.41875	5.34709	0.00110366	0.113067	1	protein_coding	K08826//homeodomain interacting protein kinase [EC:2.7.11.1]	AWP08930.1//putative homeodomain-interacting protein kinase 2-like [Scophthalmus maximus]
SMAX5B_006971	CP026243.1	complement(9787246..9812556)	1.40479	2.31138	4.96357	0.000557068	0.0735141	1	protein_coding	K20994//Notch 2;K02599//Notch 1	XP_035470901.1//von Willebrand factor D and EGF domain-containing protein [Scophthalmus maximus]
SMAX5B_005945	CP026249.1	complement(9913552..9918788)	1.76174	2.2245	4.67351	0.00920363	0.322889	1	protein_coding	K23205//THAP domain-containing protein 4	AWP04086.1//putative THAP domain-containing protein 4 isoform 4 [Scophthalmus maximus]
SMAX5B_021582	CP026250.1	complement(938237..943336)	8.71808	2.19664	4.58411	7.81555e-05	0.0215077	1	protein_coding	K06083//WAS protein family, member 3;K05748//WAS protein family, member 2	XP_018530187.1//wiskott-Aldrich syndrome protein family member 3-like [Lates calcarifer]
SMAX5B_017023	CP026246.1	complement(23683043..23689877)	12.7955	2.10472	4.30113	0.000238192	0.0451885	1	protein_coding	NA	XP_035481317.1//placenta-specific gene 8 protein-like [Scophthalmus maximus]
SMAX5B_006147	CP026261.1	complement(4887105..4890503)	23.0601	2.09059	4.25923	1.18867e-09	5.16272e-06	2.2555e-05	protein_coding	K01446//peptidoglycan recognition protein	XP_035471023.1//peptidoglycan recognition protein 6 [Scophthalmus maximus]
SMAX5B_005788	CP026261.1	complement(5756658..5758330)	29.5713	2.08146	4.23235	0.000454853	0.0643906	1	protein_coding	K22609//osteocalcin	XP_035472113.1//osteocalcin [Scophthalmus maximus]
SMAX5B_000634	CP026245.1	complement(21034533..21038555)	4.95778	2.07316	4.20808	0.00413428	0.220476	1	protein_coding	K07994//matrix metalloproteinase-13 (collagenase 3) [EC:3.4.24.-]	XP_035479719.1//collagenase 3 [Scophthalmus maximus]
SMAX5B_001140	CP026256.1	18696942..18712934	3.43485	2.0632	4.17913	0.0057919	0.262185	1	protein_coding	K04865//voltage-dependent calcium channel beta-4	AWP13500.1//Voltage-gated calcium channel beta 4 subunit transcript variant 2 [Scophthalmus maximus]
SMAX5B_018375	CP026256.1	complement(10264192..10276900)	2.90551	2.05674	4.16045	0.00189903	0.145673	1	protein_coding	K07378//neuroligin	XP_035460407.1//neuroligin-4, X-linked-like [Scophthalmus maximus]
SMAX5B_004706	CP026251.1	24363514..24368808	3.88381	2.02248	4.06282	9.32455e-06	0.00453384	0.176933	protein_coding	NA	AWP07709.1//Peptidase M10 C domain containing protein [Scophthalmus maximus]
SMAX5B_003838	CP026252.1	complement(294624..297533)	15.3736	1.99637	3.98995	5.55409e-05	0.0163186	1	protein_coding	K08770//ubiquitin C;K02927//large subunit ribosomal protein L40e;K04610//metabotropic glutamate receptor 8	XP_035499042.1//uncharacterized protein LOC118315681 isoform X1 [Scophthalmus maximus]
SMAX5B_019080	CP026255.1	5240018..5245176	4.70469	1.9703	3.9185	0.00402581	0.220476	1	protein_coding	K10327//ankyrin repeat and SOCS box protein 5	XP_035506513.1//ankyrin repeat and SOCS box protein 5 isoform X1 [Scophthalmus maximus]
SMAX5B_005555	CP026248.1	4808453..4968847	2.09035	1.91501	3.77117	0.00466728	0.233694	1	protein_coding	K04609//metabotropic glutamate receptor 7	XP_004559029.2//metabotropic glutamate receptor 7 isoform X1 [Maylandia zebra]
SMAX5B_014921	CP026253.1	21857879..21885020	5.40337	1.9081	3.75315	9.68069e-05	0.0236853	1	protein_coding	K23014//inactive dipeptidyl peptidase 10	XP_035501944.1//inactive dipeptidyl peptidase 10 [Scophthalmus maximus]
SMAX5B_002370	CP026248.1	10504588..10508115	13.2075	1.90293	3.73973	9.52823e-05	0.0236853	1	protein_coding	K19289//peripheral myelin protein 22	AWP02613.1//putative epithelial membrane protein 3-like [Scophthalmus maximus]
SMAX5B_009767	CP026252.1	11990964..11995275	3.04929	1.87912	3.67851	0.00813	0.311151	1	protein_coding	K23620//protein AMBP;K03909//tissue factor pathway inhibitor	AWP08418.1//putative inter-alpha-trypsin inhibitor-like [Scophthalmus maximus]
SMAX5B_008705	CP026257.1	complement(13418794..13447392)	7.8873	1.86511	3.64295	5.25704e-06	0.00292366	0.0997523	protein_coding	K23573//dentin sialophosphoprotein;K13172//serine/arginine repetitive matrix protein 2;K14317//nuclear pore complex protein Nup214	AWP14382.1//putative protein very KIND [Scophthalmus maximus]
SMAX5B_013026	CP026248.1	24391247..24403225	6.28712	1.81553	3.51988	0.00545059	0.251114	1	protein_coding	K23544//serine incorporator 1/3	AWP03462.1//putative serine incorporator 1-like [Scophthalmus maximus]
SMAX5B_008524	CP026261.1	14783975..14787729	23.3074	1.78579	3.44808	3.29811e-05	0.0116723	0.625816	protein_coding	K01047//secretory phospholipase A2 [EC:3.1.1.4]	AWP19167.1//putative group 10 secretory phospholipase A2-like [Scophthalmus maximus]
SMAX5B_015693	CP026264.1	complement(3204703..3208487)	6.52763	1.71158	3.2752	0.00363655	0.208193	1	protein_coding	K10173//eomesodermin protein	AWP21353.1//putative eomesodermin-like [Scophthalmus maximus]
SMAX5B_003264	CP026253.1	9353845..9369618	5.20297	1.71153	3.27509	0.004593	0.230717	1	protein_coding	K10396//kinesin family member 5	AWP09456.1//Kinesin-like protein [Scophthalmus maximus]
SMAX5B_005666	CP026247.1	complement(5739734..5753564)	12.0918	1.65497	3.14916	0.00518727	0.246269	1	protein_coding	K04809//nicotinic acetylcholine receptor alpha-7	XP_035483840.1//neuronal acetylcholine receptor subunit alpha-7-like [Scophthalmus maximus]
SMAX5B_001211	CP026263.1	complement(14486687..14514040)	4.89499	1.65206	3.14282	0.00114113	0.114643	1	protein_coding	K06798//cadherin 6, type 2, K-cadherin	KAF3703812.1//Cadherin-6 Kidney cadherin [Channa argus]
SMAX5B_007247	CP026260.1	21017106..21039361	8.32752	1.63078	3.09679	0.000385505	0.0606372	1	protein_coding	K15302//syntaxin-binding protein 4	AWP18196.1//putative syntaxin-binding protein 4 [Scophthalmus maximus]
SMAX5B_000299	CP026259.1	9106655..9108856	82.4338	1.59173	3.01411	5.7865e-07	0.000693134	0.0109799	protein_coding	NA	APD51552.1//Nk-lysin [Scophthalmus maximus]
SMAX5B_017868	CP026254.1	4289123..4294008	52.1665	1.58611	3.00239	2.02845e-05	0.00789677	0.384899	protein_coding	K06562//lysosomal-associated membrane protein 3	XP_035503141.1//lysosome-associated membrane glycoprotein 3 isoform X1 [Scophthalmus maximus]
SMAX5B_011185	CP026261.1	16738524..16740181	18.2735	1.56049	2.94954	0.000295951	0.0506434	1	protein_coding	K23791//sesquipedalian	AWP19290.1//putative sesquipedalian-1-like [Scophthalmus maximus]
SMAX5B_015407	CP026252.1	complement(23686147..23696213)	5.01772	1.55738	2.94319	0.000512556	0.0698638	1	protein_coding	K11140//aminopeptidase N [EC:3.4.11.2]	XP_034444576.1//aminopeptidase N-like [Hippoglossus hippoglossus]
SMAX5B_018064	CP026257.1	4826082..4829362	124.533	1.55628	2.94095	3.53876e-06	0.00233359	0.067148	protein_coding	K20395//CO300B/D/F antigen;K15040//voltage-dependent anion channel protein 2;K13073//polymeric immunoglobulin receptor	AWP13908.1//putative CMRF35-like molecule 1 [Scophthalmus maximus]
SMAX5B_008584	CP026257.1	complement(18538963..18568521)	3.62336	1.55321	2.93468	0.00819102	0.312624	1	protein_coding	K05858//phosphatidylinositol phospholipase C, beta [EC:3.1.4.11]	XP_035028584.1//1-phosphatidylinositol 4,5-bisphosphate phosphodiesterase beta-1-like [Hippoglossus stenolepis]
SMAX5B_002344	CP026248.1	11166087..11168702	8.54912	1.5324	2.89267	0.00411725	0.220476	1	protein_coding	K03159//lymphotoxin beta receptor TNFR superfamily member 3;K03160//tumor necrosis factor receptor superfamily member 5	AWP02668.1//putative tumor necrosis factor receptor superfamily member 3-like [Scophthalmus maximus]
SMAX5B_016702	CP026260.1	4642191..4654255	97.9397	1.50099	2.83036	5.07249e-08	7.1808e-05	0.000962505	protein_coding	K07375//tubulin beta;K18406//tudor domain-containing protein 2	AWP17200.1//putative tudor and KH domain-containing protein isoform 4 [Scophthalmus maximus]
SMAX5B_018090	CP026257.1	4830376..4831498	55.5856	1.46866	2.76764	0.000145089	0.0309497	1	protein_coding	K13073//polymeric immunoglobulin receptor	AWP13909.1//putative polymeric immunoglobulin receptor-like [Scophthalmus maximus]
SMAX5B_011802	CP026243.1	26243267..26246463	39.5489	1.46803	2.76645	0.00140516	0.129729	1	protein_coding	K06548//sialoadhesin;K06467//CD22 antigen	AWO96984.1//putative sialoadhesin-like [Scophthalmus maximus]
SMAX5B_009272	CP026255.1	7585275..7590305	22.0374	1.45437	2.74036	3.5966e-06	0.00233359	0.0682455	protein_coding	K22733//magnesium transporter	XP_035505636.1//magnesium transporter NIPA2 [Scophthalmus maximus]
SMAX5B_005521	CP026250.1	2660544..2698597	2.90243	1.4535	2.73871	0.00613408	0.271828	1	protein_coding	K08815//tau tubulin kinase [EC:2.7.11.26]	AWP05194.1//putative tau-tubulin kinase 1 [Scophthalmus maximus]
SMAX5B_012124	CP026243.1	complement(20883358..20887072)	27.7979	1.43607	2.70583	9.12509e-05	0.0232944	1	protein_coding	K22190//membrane-spanning 4-domains subfamily A member 3/4/8/12/15/18;K06466//B-lymphocyte antigen CD20	XP_028281366.1//B-lymphocyte antigen CD20-like isoform X2 [Parambassis ranga]
SMAX5B_021222	CP026247.1	28754276..28759550	8272.75	1.42895	2.69251	0.00168706	0.139739	1	protein_coding	K18543//choriolysin H [EC:3.4.24.67]	AWP02136.1//putative high choriolytic enzyme 1-like isoform 8 [Scophthalmus maximus]
SMAX5B_004500	CP026244.1	complement(1185032..1192545)	8.67347	1.38788	2.61694	0.00280007	0.183495	1	protein_coding	K18626//trichohyalin	AWO97302.1//putative coiled-coil domain-containing protein 171-like [Scophthalmus maximus]
SMAX5B_017128	CP026260.1	740399..743604	107.072	1.37221	2.58866	2.22777e-06	0.00182584	0.042272	protein_coding	K10044//retinoic acid receptor responder protein 2	AWP17040.1//Hypothetical protein SMAX5B_017128
SMAX5B_019612	CP026262.1	complement(12046209..12120123)	6.36172	1.34334	2.53739	0.00379877	0.212023	1	protein_coding	K08518//syntaxin-binding protein 5	XP_035474013.1//syntaxin-binding protein 5a isoform X3 [Scophthalmus maximus]
SMAX5B_001270	CP026252.1	3637268..3638450	73.8958	1.33204	2.51759	1.97332e-08	4.3898e-05	0.000374438	protein_coding	K12964//C-C motif chemokine 4	XP_035499437.1//monocyte chemotactic protein 1B-like [Scophthalmus maximus]
SMAX5B_001167	CP026256.1	19834936..19836969	11.2742	1.3278	2.5102	0.00457928	0.230717	1	protein_coding	NA	AWP13564.1//wu:fc46h12 precursor [Scophthalmus maximus]
SMAX5B_014216	CP026248.1	14424986..14473331	3.23808	1.32023	2.49706	0.00401919	0.220476	1	protein_coding	K04840//voltage-gated sodium channel type VIII alpha	XP_035517043.1//sodium channel, voltage gated, type VIII, alpha subunit b [Morone saxatilis]
SMAX5B_013650	CP026248.1	complement(6378565..6380669)	12.1179	1.30672	2.47379	0.00235399	0.167381	1	protein_coding	K04265//adenosine receptor A1	AWP02450.1//Adenosine receptor A1 [Scophthalmus maximus]
SMAX5B_006368	CP026249.1	complement(15321849..15329571)	5.58901	1.28294	2.43335	0.00799693	0.308238	1	protein_coding	K16449//regulator of G-protein signaling	XP_035026822.1//regulator of G-protein signaling 11 [Hippoglossus stenolepis]
SMAX5B_021225	CP026247.1	28759963..28763710	41.6811	1.28177	2.43137	0.000158392	0.0328354	1	protein_coding	K18543//choriolysin H [EC:3.4.24.67]	XP_031148570.1//uncharacterized protein LOC116045192 [Sander lucioperca]
SMAX5B_018780	CP026251.1	complement(1391420..1398857)	38.8467	1.27033	2.41216	4.80536e-06	0.00277145	0.0911817	protein_coding	K01509//adenosinetriphosphatase [EC:3.6.1.3]	AWP06502.1//putative ectonucleoside triphosphate diphosphohydrolase 2-like [Scophthalmus maximus]
SMAX5B_013581	CP026248.1	complement(6352064..6362188)	5.81792	1.26609	2.40508	0.00269047	0.181335	1	protein_coding	K19600//tubby-related protein 1	KAF0034610.1//hypothetical protein F2P81_012368 [Scophthalmus maximus]
SMAX5B_014150	CP026248.1	19914325..19923614	340.881	1.24753	2.37435	0.000515947	0.0698638	1	protein_coding	K19030//6-phosphofructo-2-kinase / fructose-2,6-biphosphatase 4 [EC:2.7.1.105 3.1.3.46]	XP_032369244.1//6-phosphofructo-2-kinase/fructose-2,6-bisphosphatase 4-like isoform X1 [Etheostoma spectabile]
SMAX5B_007229	CP026260.1	complement(21008349..21013693)	22.8019	1.23597	2.3554	3.26215e-06	0.00230901	0.0618994	protein_coding	K08402//hydroxycarboxylic acid receptor 2/3	AWP18194.1//putative hydroxycarboxylic acid receptor 2-like [Scophthalmus maximus]
SMAX5B_012830	CP026252.1	complement(18423312..18426634)	11.8068	1.22496	2.33748	0.00151916	0.13188	1	protein_coding	K12023//tripartite motif-containing protein 47;K12006//tripartite motif-containing protein 16	AWP08752.1//putative tripartite motif-containing protein 16-like [Scophthalmus maximus]
SMAX5B_009907	CP026252.1	complement(12877818..12881051)	259.741	1.21846	2.32698	2.11725e-06	0.00182584	0.0401747	protein_coding	K01366//cathepsin H [EC:3.4.22.16]	AWP08472.1//putative pro-cathepsin H [Scophthalmus maximus]
SMAX5B_001598	CP026263.1	2156993..2172492	21.067	1.21674	2.32421	0.000335843	0.0556356	1	protein_coding	K05857//phosphatidylinositol phospholipase C, delta [EC:3.1.4.11]	XP_019943317.1//1-phosphatidylinositol 4,5-bisphosphate phosphodiesterase delta-1-like isoform X1 [Paralichthys olivaceus]
SMAX5B_012618	CP026247.1	complement(8060355..8064852)	147.724	1.2155	2.32222	2.90721e-05	0.0107788	0.551644	protein_coding	K06853//hyaluronan and proteoglycan link protein 4;K10477//BTB/POZ domain-containing protein 1/2	AWP01337.1//putative transmembrane 6 superfamily member 1 isoform 3 [Scophthalmus maximus]
SMAX5B_005297	CP026258.1	complement(20892286..20899592)	112.47	1.1998	2.29708	4.75451e-05	0.0151096	0.902168	protein_coding	K06237//collagen, type IV, alpha;K06890//uncharacterized protein	AWP15837.1//Hypothetical protein SMAX5B_005297 [Scophthalmus maximus]
SMAX5B_011682	CP026243.1	25211307..25215643	23.9674	1.18779	2.27803	2.3781e-06	0.00185159	0.0451245	protein_coding	K10173//eomesodermin protein	AWO96932.1//putative eomesodermin -like [Scophthalmus maximus]
SMAX5B_004425	CP026244.1	1243086..1249687	96.4266	1.18406	2.27215	0.000408151	0.0617976	1	protein_coding	K02165//dickkopf;K15437//aminoacyl tRNA synthase complex-interacting multifunctional protein 1	AWO97308.1//putative GTPase IMAP family member GIMD1 [Scophthalmus maximus]
SMAX5B_002372	CP026248.1	10829068..10831846	25.7838	1.15285	2.22353	0.00291638	0.188439	1	protein_coding	K04701//cytokine inducible SH2-containing protein	AWP02635.1//putative cytokine-inducible SH2-containing protein [Scophthalmus maximus]
SMAX5B_015221	CP026251.1	complement(25156209..25165200)	47.3255	1.14955	2.21844	2.66335e-06	0.00197494	0.0505371	protein_coding	K21958//extracellular serine/threonine protein kinase FAM20C [EC:2.7.11.1];K22526//myocardin;K18422//helicase MOV-10 [EC:3.6.4.13]	AWP07771.1//putative helicase mov-10-B.2 [Scophthalmus maximus]
SMAX5B_012290	CP026243.1	6300873..6314974	7.49603	1.14212	2.20704	0.00122951	0.120939	1	protein_coding	K05115//AXL receptor tyrosine kinase [EC:2.7.10.1];K05103//Eph receptor A2 [EC:2.7.10.1];K05104//Eph receptor A3 [EC:2.7.10.1]	AWO95831.1//putative tyrosine-protein kinase Mer-like [Scophthalmus maximus]
SMAX5B_015986	CP026261.1	19521038..19525739	148.907	1.13833	2.20126	4.22547e-06	0.00253073	0.0801783	protein_coding	K07366//GRB2-related adaptor protein 2	XP_035471804.1//GRB2-related adapter protein 2a isoform X3 [Scophthalmus maximus]
SMAX5B_019336	CP026251.1	complement(23183529..23186265)	104.716	1.12585	2.1823	0.00396272	0.2196	1	protein_coding	K05512//C-C motif chemokine 19	XP_035496792.1//C-C motif chemokine 19-like [Scophthalmus maximus]
SMAX5B_012136	CP026243.1	19516297..19550335	48.0452	1.12375	2.17912	0.000402711	0.0617976	1	protein_coding	K09878//aquaporin-10;K01530//phospholipid-translocating ATPase [EC:7.6.2.1];K22628//interleukin 16	AWO96591.1//putative phospholipid-transporting ATPase ID (ATPase class I type 8B member 2) [Scophthalmus maximus]
SMAX5B_009638	CP026264.1	complement(10657770..10688961)	380.819	1.12145	2.17566	0.00161632	0.13605	1	protein_coding	K10624//E3 ubiquitin-protein ligase RBBP6 [EC:2.3.2.27];K23879//progranulin;K15502//serine/threonine-protein phosphatase 6 regulatory ankyrin repeat subunit A;K23573//dentin sialophosphoprotein	AWP21802.1//putative serine/threonine-protein phosphatase 6 regulatory ankyrin repeat subunit A-like [Scophthalmus maximus]
SMAX5B_001964	CP026263.1	complement(12828101..12840203)	4.2887	1.12102	2.175	0.00700003	0.289905	1	protein_coding	K18808//toll-like receptor 13	AWP21060.1//Toll-like receptor 22 [Scophthalmus maximus]
SMAX5B_018956	CP026255.1	3075285..3096898	139.594	1.11414	2.16465	0.00168631	0.139739	1	protein_coding	K10060//C-type lectin domain family 4 member F	AWP11674.1//putative CD209 antigen-like [Scophthalmus maximus]
SMAX5B_018138	CP026258.1	17678498..17686865	55.9831	1.10771	2.15503	1.05527e-05	0.00456461	0.200237	protein_coding	NA	AWP15683.1//putative transmembrane protein 106B isoform 2 [Scophthalmus maximus]
SMAX5B_018050	CP026257.1	7312495..7316575	9.05588	1.10298	2.14798	0.00315346	0.194864	1	protein_coding	K05425//interleukin 12B	XP_028324700.1//ubiquitin domain-containing protein 1-like isoform X3 [Gouania willdenowi]
SMAX5B_019131	CP026255.1	5016374..5026236	17.5553	1.1013	2.14549	0.000445496	0.064234	1	protein_coding	K10569//endonuclease VIII-like 3	AWP11730.1//putative endonuclease 8-like 3 [Scophthalmus maximus]
SMAX5B_012077	CP026243.1	complement(15959286..15964299)	36.4101	1.09953	2.14284	8.59944e-07	0.000945899	0.0163174	protein_coding	NA	XP_035479885.2//protein THEMIS2 [Scophthalmus maximus]
SMAX5B_003793	CP026244.1	complement(3729681..3732244)	46.1649	1.0953	2.13658	0.000878456	0.099849	1	protein_coding	K08770//ubiquitin C;K11969//ariadne-2 [EC:2.3.2.31];K11968//ariadne-1 [EC:2.3.2.31]	XP_035475490.1//probable E3 ubiquitin-protein ligase ARI5 [Scophthalmus maximus]
SMAX5B_017367	CP026260.1	15038063..15039832	273.274	1.09246	2.13238	0.000279985	0.0495294	1	protein_coding	K08270//DNA-damage-inducible transcript 4	XP_035467799.1//DNA damage-inducible transcript 4 protein [Scophthalmus maximus]
SMAX5B_022001	CP026259.1	6243390..6247266	4.19599	1.08743	2.12496	0.00749461	0.298481	1	protein_coding	K05059//ciliary neurotrophic factor receptor;K05056//interleukin 11 receptor alpha	AWP16285.1//putative interleukin-27 subunit beta [Scophthalmus maximus]
SMAX5B_010988	CP026251.1	complement(11040139..11103962)	2.2457	1.08287	2.11825	0.00174215	0.142036	1	protein_coding	K06793//versican core protein;K10886//DNA-repair protein XRCC4	AWP06940.1//putative versican core protein-like [Scophthalmus maximus]
SMAX5B_005306	CP026258.1	19449163..19452148	19.1618	1.08064	2.11498	0.00509274	0.243951	1	protein_coding	K06707//B- and T-lymphocyte attenuator	AWP15744.1//Hypothetical protein SMAX5B_005306 [Scophthalmus maximus]
SMAX5B_018610	CP026256.1	10172025..10180052	39.1593	1.07458	2.10611	0.00420086	0.222502	1	protein_coding	K23573//dentin sialophosphoprotein	AWP12979.1//putative fibrous sheath CABYR-binding protein-like [Scophthalmus maximus]
SMAX5B_014080	CP026248.1	21310395..21313994	79.3448	1.06677	2.09474	0.00154243	0.131971	1	protein_coding	K20393//PRA1 family protein 3	XP_035486220.1//ADP-ribosylation factor-like 6 interacting protein 5a [Scophthalmus maximus]
SMAX5B_021203	CP026247.1	complement(28902823..28904551)	41.68	1.06023	2.08526	0.00191998	0.146558	1	protein_coding	K23858	XP_035484410.1//pleckstrin homology domain-containing family F member 1 [Scophthalmus maximus]
SMAX5B_012714	CP026247.1	complement(10195148..10197337)	107.357	1.05951	2.08422	1.55431e-05	0.00638634	0.294931	protein_coding	NA	XP_035484327.1//proteolipid protein 2 isoform X1 [Scophthalmus maximus]
SMAX5B_005532	CP026260.1	20787971..20799664	6.45421	1.05879	2.08318	0.00920644	0.322889	1	protein_coding	K07528//dihydropyrimidinase-like 2	XP_030256732.1//dihydropyrimidinase-related protein 2-like isoform X2 [Sparus aurata]
SMAX5B_007057	CP026244.1	complement(2609234..2610109)	31.5774	1.05732	2.08106	0.00319013	0.19635	1	protein_coding	K16527//A-kinase anchor protein 11	AWO97391.1//putative A-kinase anchor protein 11-like [Scophthalmus maximus]
SMAX5B_020743	CP026261.1	complement(12208515..12209652)	49.435	1.04917	2.06935	0.00153289	0.13188	1	protein_coding	K12894//heterogeneous nuclear ribonucleoprotein A0;K13158//heterogeneous nuclear ribonucleoprotein A2/B1;K03988//complement C1q subcomponent subunit C;K21988//transmembrane channel-like protein	AWP18974.1//putative MKI67 FHA domain-interacting nucleolar phosphoprotein-like [Scophthalmus maximus]
SMAX5B_011795	CP026243.1	complement(24874328..24879571)	22.7656	1.03303	2.04632	0.00412697	0.220476	1	protein_coding	K04180//C-C chemokine receptor type 5;K04179//C-C chemokine receptor type 4;K04177//C-C chemokine receptor type 2	AWO96917.1//putative c-C chemokine receptor type 2-like [Scophthalmus maximus]
SMAX5B_001378	CP026261.1	complement(1253699..1265228)	20.7592	1.03152	2.04418	0.00376565	0.211692	1	protein_coding	K23040//methyltransferase-like protein 22 [EC:2.1.1.-]	AWP18305.1//putative methyltransferase-like protein 22 isoform 4 [Scophthalmus maximus]
SMAX5B_010559	CP026244.1	2895067..2898169	2013.65	1.03009	2.04215	0.00478131	0.236364	1	protein_coding	K06752//MHC class II antigen	AWO97408.1//MHC class II beta antigen [Scophthalmus maximus]
SMAX5B_003787	CP026244.1	3735290..3739007	24.4333	1.02162	2.0302	0.000621913	0.0781002	1	protein_coding	K11842//ubiquitin carboxyl-terminal hydrolase 12/46 [EC:3.4.19.12];K23573//dentin sialophosphoprotein;K11858//ubiquitin carboxyl-terminal hydrolase 48 [EC:3.4.19.12]	AWO97494.1//putative eukaryotic translation initiation factor 5B-like [Scophthalmus maximus]
SMAX5B_019982	CP026245.1	8275943..8284618	21.6441	1.02122	2.02963	0.000107966	0.024404	1	protein_coding	K06592//poliovirus receptor-related protein 3	AWO98751.1//Hypothetical protein SMAX5B_019982 [Scophthalmus maximus]
SMAX5B_022538	CP026254.1	7265527..7273309	40.6357	1.01464	2.0204	0.0071382	0.292566	1	protein_coding	K07360//tyrosine-protein kinase ZAP-70 [EC:2.7.10.2]	XP_035503391.1//tyrosine-protein kinase ZAP-70 [Scophthalmus maximus]
SMAX5B_020921	CP026261.1	complement(10005937..10007474)	509.973	1.01122	2.01561	0.00908518	0.322889	1	protein_coding	K12042//troponin C, skeletal muscle;K02183//calmodulin;K05865//troponin C, slow skeletal and cardiac muscles;K05629//atrophin-1 interacting protein 1	XP_035472139.1//parvalbumin alpha-like [Scophthalmus maximus]
SMAX5B_022734	CP026247.1	complement(24671592..24679041)	8.76165	1.01096	2.01525	0.00585145	0.263357	1	protein_coding	K08452//adhesion G-protein coupled receptor G3	XP_035485100.1//adhesion G protein-coupled receptor G3-like isoform X1 [Scophthalmus maximus]
SMAX5B_005307	CP026258.1	20667554..20672223	24.832	1.00698	2.0097	0.000747064	0.0901804	1	protein_coding	K06510//CD83 antigen	XP_035463520.1//CD83 antigen [Scophthalmus maximus]
SMAX5B_012890	CP026246.1	28632830..28640059	7.6784	1.00524	2.00728	0.00529821	0.249646	1	protein_coding	K11853//ubiquitin carboxyl-terminal hydrolase 34 [EC:3.4.19.12];K09034//ATF-like basic leucine zipper transcriptional factor;K04855//voltage-dependent calcium channel T type alpha-1H;K05746//enabled;K07943//ADP-ribosylation factor-like protein 2	XP_035480232.1//transcription factor kayak [Scophthalmus maximus]
SMAX5B_000462	CP026259.1	complement(12904049..12917527)	4.39045	-1.00075	-2.00103	0.00787725	0.305864	1	protein_coding	K23859	AWP16668.1//putative pleckstrin -likey domain-containing family G member 3-like [Scophthalmus maximus]
SMAX5B_003276	CP026253.1	complement(8768216..8813872)	38.3908	-1.00144	-2.002	0.000240859	0.0451885	1	protein_coding	K17360//acyl-coenzyme A thioesterase 7 [EC:3.1.2.2];K09087//hairy and enhancer of split 2/6/7	XP_035500356.1//cytosolic acyl coenzyme A thioester hydrolase isoform X1 [Scophthalmus maximus]
SMAX5B_002775	CP026248.1	3000313..3006112	110.079	-1.00998	-2.01388	3.47486e-05	0.0120246	0.659355	protein_coding	K13700//abhydrolase domain-containing protein 6 [EC:3.1.1.23]	AWP02291.1//putative monoacylglycerol lipase ABHD6 [Scophthalmus maximus]
SMAX5B_015746	CP026264.1	5815547..5820525	109.522	-1.01866	-2.02604	0.000227101	0.0442051	1	protein_coding	K22614//NLR family CARD domain-containing protein 3	AWP21496.1//putative leucine-rich repeat-containing protein 71 [Scophthalmus maximus]
SMAX5B_003284	CP026253.1	complement(9156567..9165128)	48.4707	-1.03339	-2.04684	0.000473329	0.0664026	1	protein_coding	K13303//serum/glucocorticoid-regulated kinase 2 [EC:2.7.11.1]	AWP09435.1//Serine/threonine-protein kinase Sgk2 [Scophthalmus maximus]
SMAX5B_002311	CP026248.1	complement(12873695..12914530)	13.5527	-1.05462	-2.07717	0.00625437	0.271828	1	protein_coding	K19558//neuroblastoma suppressor of tumorigenicity 1;K11448//lysine-specific demethylase 6B [EC:1.14.11.68]	AWP02835.1//putative von Willebrand factor A domain-containing protein 1 [Scophthalmus maximus]
SMAX5B_020222	CP026260.1	complement(8907616..8946193)	11.4024	-1.05851	-2.08277	0.00758084	0.298514	1	protein_coding	K10802//high mobility group protein B1;K14943//muscleblind;K04650//nuclear receptor co-repressor 1;K11306//histone acetyltransferase MYST4 [EC:2.3.1.48]	AWP17390.1//putative protein shisa-9 [Scophthalmus maximus]
SMAX5B_000760	CP026245.1	21019866..21021815	135.752	-1.0731	-2.10395	7.87271e-05	0.0215077	1	protein_coding	K08130//tsukushi (leucine-rich repeat-containing protein 54)	AWO99376.1//putative tsukushin [Scophthalmus maximus]
SMAX5B_004704	CP026251.1	24435642..24447806	22.7198	-1.07689	-2.10949	0.00100442	0.105762	1	protein_coding	K18626//trichohyalin	AWP07721.1//putative GTPase IMAP family member 8-like [Scophthalmus maximus]
SMAX5B_015456	CP026252.1	21871514..21925104	7.78103	-1.07699	-2.10963	9.93007e-05	0.0237894	1	protein_coding	K17570//hydrocephalus-inducing protein	AWP08905.1//putative hydrocephalus-inducing protein -like [Scophthalmus maximus]
SMAX5B_018068	CP026257.1	6193228..6201965	291.633	-1.10673	-2.15357	0.0013908	0.129686	1	protein_coding	K00789//S-adenosylmethionine synthetase [EC:2.5.1.6]	XP_035461085.1//S-adenosylmethionine synthase isoform X1 [Scophthalmus maximus]
SMAX5B_001365	CP026252.1	complement(8912319..8938319)	44.2825	-1.10762	-2.1549	0.00123677	0.120939	1	protein_coding	K06759//contactin 1	AWP08163.1//putative contactin-1a-like [Scophthalmus maximus]
SMAX5B_016598	CP026251.1	14009344..14057008	10.7575	-1.15834	-2.232	0.00309446	0.193522	1	protein_coding	K12665//cytochrome P450 family 26 subfamily C	AWP07206.1//putative sperm-tail PG-rich repeat-containing protein 2 [Scophthalmus maximus]
SMAX5B_006026	CP026249.1	7280334..7289278	68.7159	-1.16025	-2.23496	0.00566485	0.258689	1	protein_coding	K07431//sterol 12-alpha-hydroxylase [EC:1.14.18.8 1.14.14.139]	XP_018531858.1//5-beta-cholestane-3-alpha,7-alpha-diol 12-alpha-hydroxylase [Lates calcarifer]
SMAX5B_010026	CP026252.1	complement(13106806..13110464)	18.5901	-1.16151	-2.23691	0.000306986	0.0519607	1	protein_coding	K13351//peroxin-11A	AWP08485.1//putative peroxisomal membrane protein 11A isoform 2 [Scophthalmus maximus]
SMAX5B_008589	CP026257.1	14672972..14684544	120.209	-1.16154	-2.23696	0.000971162	0.10502	1	protein_coding	K05615//solute carrier family 1 (neutral amino acid transporter), member 4	XP_035461100.2//neutral amino acid transporter A [Scophthalmus maximus]
SMAX5B_001496	CP026244.1	5612322..5619479	7.83919	-1.17132	-2.25218	0.00572328	0.260593	1	protein_coding	K19927//zona pellucida sperm-binding protein 2	AWO97588.1//Zona pellucida domain containing protein [Scophthalmus maximus]
SMAX5B_016870	CP026257.1	complement(9824669..9832397)	29.1936	-1.17289	-2.25463	0.00111498	0.11348	1	protein_coding	K02599//Notch 1	AWP14182.1//putative oncoprotein-induced transcript 3 protein [Scophthalmus maximus]
SMAX5B_016246	CP026249.1	complement(25283911..25286672)	21.1159	-1.17644	-2.26018	0.00406496	0.220476	1	protein_coding	NA	XP_018556893.1//uncharacterized protein LOC108900375 isoform X4 [Lates calcarifer]
SMAX5B_021871	CP026263.1	complement(15069592..15070972)	31.6759	-1.18753	-2.27762	0.00822944	0.313322	1	protein_coding	K07189//protein phosphatase 1 regulatory subunit 3A/B/C/D/E;K23490//cytochrome b5	AWP21112.1//putative protein phosphatase 1 regulatory subunit 3G, partial [Scophthalmus maximus]
SMAX5B_004468	CP026244.1	complement(965838..972288)	180.619	-1.18825	-2.27876	0.000359687	0.0589584	1	protein_coding	K10159//toll-like receptor 2	AMQ35497.1//Toll-like receptor 2 [Scophthalmus maximus]
SMAX5B_000062	CP026262.1	complement(19026983..19047804)	6.55209	-1.19235	-2.28525	0.00100519	0.105762	1	protein_coding	K06756//neuronal cell adhesion molecule;K10955//mucin-2;K12869//crooked neck	XP_035473285.1//cilia- and flagella-associated protein 61 isoform X4 [Scophthalmus maximus]
SMAX5B_005960	CP026249.1	complement(10446348..10447812)	18.5133	-1.19376	-2.28748	0.00289704	0.18797	1	protein_coding	K17200//ADP-ribosylation factor-like protein 14	XP_035491131.1//ADP-ribosylation factor-like protein 14 [Scophthalmus maximus]
SMAX5B_012661	CP026247.1	complement(15720501..15972123)	4.68606	-1.23341	-2.35122	0.00124979	0.120939	1	protein_coding	K17495//CUB and sushi domain-containing protein	XP_022597400.1//CUB and sushi domain-containing protein 1-like [Seriola dumerili]
SMAX5B_003546	CP026258.1	complement(8076834..8086347)	25.5339	-1.2381	-2.35887	1.04235e-07	0.000135262	0.00197786	protein_coding	K00789//S-adenosylmethionine synthetase [EC:2.5.1.6]	AWP15197.1//S-adenosylmethionine synthase [Scophthalmus maximus]
SMAX5B_001293	CP026249.1	complement(20156402..20159652)	11.9927	-1.2459	-2.37167	0.000776298	0.0917926	1	protein_coding	K09228//KRAB domain-containing zinc finger protein	XP_018542093.1//gastrula zinc finger protein xFG20-1-like [Lates calcarifer]
SMAX5B_017802	CP026252.1	20887472..20892538	31.1848	-1.25189	-2.38152	0.00173016	0.142036	1	protein_coding	K17858//cytochrome P450 family 2 subfamily X	AWP08864.1//putative cytochrome P450 2F2-like [Scophthalmus maximus]
SMAX5B_008453	CP026245.1	2214492..2237991	22.2716	-1.25241	-2.38239	0.00239078	0.169224	1	protein_coding	K00306//sarcosine oxidase / L-pipecolate oxidase [EC:1.5.3.1 1.5.3.7]	XP_035479407.1//peroxisomal sarcosine oxidase isoform X1 [Scophthalmus maximus]
SMAX5B_018280	CP026256.1	complement(5455125..5467563)	11.0546	-1.25245	-2.38246	0.000978924	0.10513	1	protein_coding	K15261//poly [ADP-ribose] polymerase 10/14/15 [EC:2.4.2.30];K17598//synaptotagmin-like protein;K19513//protein CLEC16A	AWP12805.1//putative extended synaptotagmin-3-like [Scophthalmus maximus]
SMAX5B_009141	CP026259.1	complement(1041681..1051351)	18.9933	-1.26402	-2.40164	0.000598152	0.0757271	1	protein_coding	K08551//estrogen receptor beta	AWP15965.1//zf-C4 multi-domain protein [Scophthalmus maximus]
SMAX5B_008938	CP026259.1	complement(3207451..3216295)	6.99656	-1.28292	-2.4333	0.00483993	0.237752	1	protein_coding	K17287//tandem C2 domains nuclear protein	XP_035467068.1//tandem C2 domains nuclear protein [Scophthalmus maximus]
SMAX5B_007568	CP026250.1	14372456..14379539	9.34697	-1.28773	-2.44144	0.00130678	0.124081	1	protein_coding	K06829//insulin-like growth factor-binding protein 10	XP_035491909.1//CCN family member 1-like [Scophthalmus maximus]
SMAX5B_013746	CP026257.1	complement(2944566..2960026)	10.7906	-1.2964	-2.45614	0.000202897	0.0410326	1	protein_coding	K20282//GRIP and coiled-coil domain-containing protein 2;K10421//CAP-Gly domain-containing linker protein 1;K18626//trichohyalin	AWP13823.1//putative cilia- and flagella-associated protein 43 [Scophthalmus maximus]
SMAX5B_018815	CP026251.1	complement(1184907..1199820)	5.9428	-1.30589	-2.47236	0.00718704	0.292975	1	protein_coding	K21432//NADPH oxidase activator 1	XP_035494661.1//NADPH oxidase activator 1 [Scophthalmus maximus]
SMAX5B_010129	CP026252.1	12204956..12218784	18.6371	-1.31842	-2.49392	3.04769e-05	0.0110369	0.5783	protein_coding	K08654//proprotein convertase subtilisin/kexin type 5 [EC:3.4.21.-];K09662//N-acetylglucosaminyltransferase 3, mucin type [EC:2.4.1.-]	AWP08433.1//putative proprotein convertase subtilisin/kexin type 5-like [Scophthalmus maximus]
SMAX5B_009965	CP026252.1	complement(14147612..14150549)	298.012	-1.325	-2.50533	0.000255605	0.0473843	1	protein_coding	K00469//inositol oxygenase [EC:1.13.99.1]	AWP08539.1//putative inositol oxygenase isoform 2
SMAX5B_002447	CP026255.1	complement(11989693..12000630)	16.027	-1.32921	-2.51266	3.72746e-05	0.0123498	0.707285	protein_coding	K08228//MFS transporter, LAT3 family, solute carrier family 43, member 1	XP_035506013.1//solute carrier family 43 member 1a isoform X2 [Scophthalmus maximus]
SMAX5B_017457	CP026260.1	complement(17054074..17083310)	3.98396	-1.35403	-2.55625	0.00174071	0.142036	1	protein_coding	K10401//kinesin family member 18/19	AWP17986.1//putative kinesin-like protein KIF19 [Scophthalmus maximus]
SMAX5B_015941	CP026264.1	9251054..9253476	14.2014	-1.38051	-2.60361	0.00229393	0.167351	1	protein_coding	K06593//poliovirus receptor-related 4;K19289//peripheral myelin protein 22;K09106//upstream stimulatory factor	XP_035476711.1//lens fiber membrane intrinsic protein-like isoform X1 [Scophthalmus maximus]
SMAX5B_004457	CP026244.1	972935..977975	59.1788	-1.39198	-2.62439	0.000852069	0.0982846	1	protein_coding	K22244//regenerating islet-derived protein 4;K06468//low affinity immunoglobulin epsilon Fc receptor;K06721//C-type lectin domain family 10 member A;K17513//C-type lectin superfamily 17 member A	AWO97282.1//putative galactose-specific lectin nattectin-like [Scophthalmus maximus]
SMAX5B_011658	CP026252.1	2992105..2994994	25.6144	-1.40434	-2.64697	8.05952e-05	0.0216057	1	protein_coding	K23732	AWP07915.1//putative coiled-coil domain-containing protein 114-like, partial [Scophthalmus maximus]
SMAX5B_006974	CP026243.1	complement(9114766..9119663)	8.89466	-1.41233	-2.66167	0.0042156	0.222526	1	protein_coding	K15716//E3 ubiquitin-protein ligase ZSWIM2 [EC:2.3.2.27]	AWO95952.1//putative E3 ubiquitin-protein ligase ZSWIM2 [Scophthalmus maximus]
SMAX5B_021502	CP026246.1	complement(3278538..3287298)	7.00613	-1.43051	-2.69543	0.00756799	0.298514	1	protein_coding	K18439//Arf-GAP with Rho-GAP domain, ANK repeat and PH domain-containing protein 1	AWO99733.1//putative arf-GAP with Rho-GAP domain ANK repeat and PH domain-containing protein 1-like [Scophthalmus maximus]
SMAX5B_003951	CP026243.1	1293717..1305737	13.2555	-1.44766	-2.72766	0.00929733	0.323165	1	protein_coding	K05664//ATP-binding cassette, subfamily B (MDR/TAP), member 11	XP_035489540.1//bile salt export pump-like isoform X1 [Scophthalmus maximus]
SMAX5B_001108	CP026256.1	18916864..18921708	11.7447	-1.45193	-2.73573	0.000278414	0.0495294	1	protein_coding	K04387//interleukin 1 receptor type II	AWP13513.1//putative interleukin-1 receptor type 2-like [Scophthalmus maximus]
SMAX5B_007086	CP026244.1	complement(1678545..1682074)	24.2452	-1.46148	-2.75391	0.00151265	0.13188	1	protein_coding	K10955//mucin-2	XP_035579047.1//mucin-2 [Zalophus californianus]
SMAX5B_005393	CP026257.1	complement(4264214..4270807)	26.7983	-1.46996	-2.77015	0.000281538	0.0495294	1	protein_coding	K10352//myosin heavy chain;K16462//centrosomal protein CEP164;K16464//centrosomal protein CEP250;K12478//early endosome antigen 1;K20478//golgin subfamily B member 1	XP_035462677.1//cilia- and flagella-associated protein 43 [Scophthalmus maximus]
SMAX5B_021614	CP026244.1	complement(4368304..4376011)	7.78824	-1.47564	-2.78107	0.000371594	0.0596542	1	protein_coding	K15261//poly [ADP-ribose] polymerase 10/14/15 [EC:2.4.2.30]	XP_047191868.1//protein mono-ADP-ribosyltransferase PARP14-like [Scophthalmus maximus]
SMAX5B_002315	CP026248.1	complement(11107899..11113278)	31.8426	-1.50014	-2.82869	0.00738539	0.295643	1	protein_coding	K13937//hexose-6-phosphate dehydrogenase [EC:1.1.1.47 3.1.1.31]	AWP02663.1//putative GDH/6PGL endoplasmic bifunctional protein
SMAX5B_006552	CP026261.1	complement(5161360..5169685)	13.4228	-1.51177	-2.8516	0.00673255	0.283349	1	protein_coding	K13649//folate receptor	AWP18486.1//putative riboflavin-binding protein-like [Scophthalmus maximus]
SMAX5B_013382	CP026245.1	16012304..16023523	9.97557	-1.57306	-2.97534	0.000778103	0.0917926	1	protein_coding	K01301//N-acetylated-alpha-linked acidic dipeptidase [EC:3.4.17.21]	AWO99135.1//putative glutamate carboxypeptidase 2-like [Scophthalmus maximus]
SMAX5B_021465	CP026261.1	2730170..2747943	35.0386	-1.5751	-2.97956	9.60807e-06	0.00453384	0.182313	protein_coding	K20472//coatomer subunit zeta	XP_019959250.1//PREDICTED: coatomer subunit zeta-1-like isoform X2 [Paralichthys olivaceus]
SMAX5B_007960	CP026254.1	complement(20449703..20454260)	4.21401	-1.57971	-2.98909	0.0056176	0.257286	1	protein_coding	K04950//cyclic nucleotide gated channel alpha 3	AWP11414.1//putative cyclic nucleotide-gated channel cone photoreceptor subunit alpha-like [Scophthalmus maximus]
SMAX5B_001618	CP026263.1	12276692..12283764	352.445	-1.59333	-3.01744	9.11154e-07	0.000945899	0.0172891	protein_coding	K18245//carbonic anhydrase 2 [EC:4.2.1.1]	AWP21028.1//Carbonic anhydrase 1 [Scophthalmus maximus]
SMAX5B_017315	CP026260.1	12897669..12900355	571.291	-1.60247	-3.03662	0.00811079	0.311151	1	protein_coding	K18271//retinol-binding protein 4	XP_035468897.1//retinol-binding protein 4 [Scophthalmus maximus]
SMAX5B_015239	CP026251.1	24996618..25045276	43.683	-1.62084	-3.07553	0.0042462	0.223385	1	protein_coding	K16770//centriolin;K18626//trichohyalin;K03994//complement component 5;K00699//glucuronosyltransferase [EC:2.4.1.17]	AWP07760.1//putative complement C5 [Scophthalmus maximus]
SMAX5B_002052	CP026263.1	4686604..4694654	70.9498	-1.62085	-3.07555	0.0024131	0.170031	1	protein_coding	K14360//organic solute transporter subunit alpha	AWP20744.1//putative organic solute transporter subunit alpha-like [Scophthalmus maximus]
SMAX5B_006698	CP026249.1	complement(3712952..3721536)	10.5971	-1.62943	-3.09391	0.00140798	0.129729	1	protein_coding	K23362//ethanolamine phosphate phosphodiesterase [EC:3.1.-.-]	AWP03731.1//putative metallophosphoesterase 1 [Scophthalmus maximus]
SMAX5B_011454	CP026250.1	complement(3882339..3906900)	12.5946	-1.68596	-3.21754	0.00045165	0.0643906	1	protein_coding	K20733//mesothelin	XP_022593881.1//mesothelin [Seriola dumerili]
SMAX5B_005859	CP026261.1	3812265..3825905	4.80934	-1.71545	-3.28398	0.00979517	0.333654	1	protein_coding	K05547//thyroid hormone receptor alpha	ABP62960.1//thyroid hormone receptor alpha A protein [Epinephelus coioides]
SMAX5B_014441	CP026253.1	18494071..18501640	8.9145	-1.75093	-3.36575	0.000579851	0.0740118	1	protein_coding	K19028//6-phosphofructo-2-kinase / fructose-2,6-biphosphatase 1 [EC:2.7.1.105 3.1.3.46]	XP_035500208.1//6-phosphofructo-2-kinase/fructose-2,6-bisphosphatase-like isoform X2 [Scophthalmus maximus]
SMAX5B_021210	CP026247.1	28767375..28774307	68.0683	-1.79394	-3.4676	0.000101823	0.0240241	1	protein_coding	K18543//choriolysin H [EC:3.4.24.67]	AWP02139.1//Metalloendopeptidase [Scophthalmus maximus]
SMAX5B_003720	CP026243.1	15493145..15495749	92.9781	-1.88191	-3.68564	0.00057329	0.0740118	1	protein_coding	K23106//hepcidin	CAJ34592.1//hepcidin 1 precursor [Scophthalmus maximus]
SMAX5B_010082	CP026252.1	14953707..14962852	5.17851	-1.89885	-3.72917	0.000899611	0.100782	1	protein_coding	NA	AWP08578.1//putative telomere repeats-binding bouquet formation protein 1 [Scophthalmus maximus]
SMAX5B_007721	CP026244.1	complement(16584120..16587140)	6.22756	-1.94127	-3.84043	0.00847284	0.31666	1	protein_coding	K22030//leiomodin	XP_019121205.1//leiomodin-2 [Larimichthys crocea]
SMAX5B_022225	CP026254.1	5045283..5052377	29.0114	-1.95191	-3.86886	0.00405912	0.220476	1	protein_coding	K23409//alpha-2-HS-glycoprotein	AWP10632.1//Hypothetical protein SMAX5B_022225 [Scophthalmus maximus]
SMAX5B_022447	CP026254.1	complement(7054115..7061927)	44.0685	-1.95237	-3.8701	0.0073462	0.294832	1	protein_coding	K06251//vitronectin	AWP10700.1//putative proteoglycan 4 [Scophthalmus maximus]
SMAX5B_011748	CP026243.1	complement(18737760..18744753)	67.3484	-2.00796	-4.02214	0.00149626	0.13188	1	protein_coding	K00497//steroid 11beta-monooxygenase [EC:1.14.15.4]	XP_022612265.1//cytochrome P450 11B, mitochondrial-like [Seriola dumerili]
SMAX5B_006435	CP026249.1	15236322..15267566	39.6131	-2.00892	-4.0248	0.00874745	0.317518	1	protein_coding	K03998//complement component 8 subunit beta	AWP04474.1//Complement component C8 beta chain [Scophthalmus maximus]
SMAX5B_017946	CP026257.1	complement(6145337..6160478)	1.76911	-2.0237	-4.06625	0.00868105	0.317518	1	protein_coding	K21882//PDZ domain-containing protein 7	AWP13968.1//putative PDZ domain-containing protein 7 [Scophthalmus maximus]
SMAX5B_005892	CP026249.1	complement(14474486..14478756)	181.25	-2.056	-4.15832	0.0051333	0.244452	1	protein_coding	K04004//complement factor H	AWP04411.1//putative complement factor H-like [Scophthalmus maximus]
SMAX5B_016939	CP026244.1	22088833..22098371	14.5316	-2.06782	-4.19254	1.98935e-06	0.00182224	0.0377479	protein_coding	K10955//mucin-2;K21125//mucin-5AC	AWO98286.1//putative myelin regulatory factor-like protein [Scophthalmus maximus]
SMAX5B_002123	CP026243.1	270190..274271	27.709	-2.06877	-4.19528	0.00851071	0.31666	1	protein_coding	K01344//protein C (activated) [EC:3.4.21.69];K01320//coagulation factor VII [EC:3.4.21.21]	XP_035492852.1//coagulation factor VII [Scophthalmus maximus]
SMAX5B_019904	CP026245.1	complement(5117308..5131279)	5.47247	-2.07315	-4.20805	0.00376395	0.211692	1	protein_coding	K09387//forkhead box protein A1, hepatocyte nuclear factor 3-alpha	AWO98594.1//putative forkhead box protein A2-like [Scophthalmus maximus]
SMAX5B_005723	CP026251.1	complement(144757..157294)	29.4493	-2.09155	-4.26207	0.00141851	0.129729	1	protein_coding	K00021//hydroxymethylglutaryl-CoA reductase (NADPH) [EC:1.1.1.34]	XP_035496234.1//3-hydroxy-3-methylglutaryl-CoA reductase a [Scophthalmus maximus]
SMAX5B_000355	CP026259.1	complement(10911687..10913711)	121.831	-2.11412	-4.32926	0.00196496	0.14926	1	protein_coding	K04525//serpin A	AWP16534.1//Protein Z-dependent protease inhibitor isoform 3 [Scophthalmus maximus]
SMAX5B_014515	CP026253.1	complement(11774211..11795034)	2.09193	-2.11568	-4.33395	0.00729465	0.293673	1	protein_coding	K08181//MFS transporter, MCT family, solute carrier family 16 (monocarboxylic acid transporters), member 4	AWP09585.1//putative monocarboxylate transporter 5 [Scophthalmus maximus]
SMAX5B_011439	CP026250.1	9643629..9646507	25.7495	-2.11815	-4.34136	0.00128565	0.122822	1	protein_coding	K16627//superoxide dismutase, Cu-Zn family [EC:1.15.1.1]	AWP05545.1//putative extracellular superoxide dismutase [Scophthalmus maximus]
SMAX5B_001718	CP026263.1	complement(12456173..12495340)	0.678548	-2.12694	-4.36789	0.0055135	0.253263	1	protein_coding	K08834//myosin III [EC:2.7.11.1]	AWP21046.1//Myosin IIIA [Scophthalmus maximus]
SMAX5B_004101	CP026246.1	complement(13681196..13683172)	44.9739	-2.13835	-4.40258	0.00614466	0.271828	1	protein_coding	K04848//voltage-gated sodium channel type IV beta;K06770//myelin protein zero	AWP00245.1//putative myelin protein zero-like protein 2 [Scophthalmus maximus]
SMAX5B_005781	CP026249.1	complement(4311889..4320422)	391.536	-2.13979	-4.40699	0.00704671	0.291064	1	protein_coding	K04008//CD59 antigen	AWP03757.1//putative CD59 glycoprotein-like isoform 3 [Scophthalmus maximus]
SMAX5B_002120	CP026243.1	437903..444962	302.358	-2.14664	-4.42795	0.00577081	0.261992	1	protein_coding	K01313//coagulation factor II (thrombin) [EC:3.4.21.5]	XP_035500774.1//prothrombin [Scophthalmus maximus]
SMAX5B_004485	CP026244.1	979170..983345	1112.96	-2.16887	-4.4967	0.00989413	0.334938	1	protein_coding	K03904//fibrinogen beta chain	AWO97286.1//Fibrinogen beta chain isoform 2 [Scophthalmus maximus]
SMAX5B_020616	CP026260.1	complement(20448689..20477267)	13.3122	-2.1839	-4.54381	1.97952e-06	0.00182224	0.0375614	protein_coding	K05627//BAI1-associated protein 2	AWP18165.1//putative brain-specific angiogenesis inhibitor 1-associated protein 2-like [Scophthalmus maximus]
SMAX5B_018784	CP026251.1	1557690..1560162	11.125	-2.18758	-4.5554	0.00874353	0.317518	1	protein_coding	K10059//C-type lectin domain family 4 member E	XP_035497032.1//asialoglycoprotein receptor-like 1 isoform X1 [Scophthalmus maximus]
SMAX5B_021753	CP026249.1	17760306..17771705	2.98539	-2.18829	-4.55765	0.00410958	0.220476	1	protein_coding	K19919//cysteine-rich secretory protein	AWP04615.1//putative cysteine-rich secretory protein LCCL domain-containing 1-like [Scophthalmus maximus]
SMAX5B_003631	CP026258.1	complement(7072470..7075813)	119.502	-2.19047	-4.56454	0.00245053	0.17189	1	protein_coding	K01830//prostaglandin-H2 D-isomerase [EC:5.3.99.2]	XP_035463386.1//prostaglandin D2 synthase a [Scophthalmus maximus]
SMAX5B_002427	CP026243.1	5520995..5523986	35.6677	-2.22103	-4.66225	0.00538782	0.251114	1	protein_coding	K01300//carboxypeptidase B2 [EC:3.4.17.20]	XP_035482719.1//carboxypeptidase B2 [Scophthalmus maximus]
SMAX5B_014329	CP026248.1	complement(16403128..16406524)	10.123	-2.24423	-4.73783	0.00474497	0.236066	1	protein_coding	K01312//trypsin [EC:3.4.21.4]	XP_035488375.1//anionic trypsin-1 [Scophthalmus maximus]
SMAX5B_018991	CP026255.1	complement(2177021..2180117)	33.4649	-2.24818	-4.75085	0.00759616	0.298514	1	protein_coding	K15049//endonuclease domain-containing 1 protein	XP_035506694.1//uncharacterized protein LOC118320020 isoform X1 [Scophthalmus maximus]
SMAX5B_001995	CP026263.1	5188119..5192149	85.6678	-2.26057	-4.7918	1.55844e-05	0.00638634	0.295715	protein_coding	K03999//complement component 8 subunit gamma	AWP20779.1//putative complement component C8 gamma chain isoform 2 [Scophthalmus maximus]
SMAX5B_002156	CP026243.1	284290..289109	59.9659	-2.26645	-4.81137	0.0029376	0.189026	1	protein_coding	K01314//coagulation factor X [EC:3.4.21.6]	AWO95507.1//putative coagulation factor X [Scophthalmus maximus]
SMAX5B_004442	CP026244.1	complement(984727..991775)	494.846	-2.27714	-4.84717	0.00278166	0.183495	1	protein_coding	K03903//fibrinogen alpha chain;K09228//KRAB domain-containing zinc finger protein	AWO97290.1//putative fibrinogen alpha chain-like [Scophthalmus maximus]
SMAX5B_012995	CP026250.1	complement(1683030..1708807)	48.9527	-2.32967	-5.02691	0.00106053	0.109368	1	protein_coding	K03990//complement component 3	XP_035492634.1//complement C3-like [Scophthalmus maximus]
SMAX5B_021015	CP026261.1	14349038..14352072	51.7809	-2.33847	-5.05767	3.68471e-05	0.0123498	0.699174	protein_coding	K17256//insulin-like growth factor-binding protein complex acid labile subunit	KAF0032877.1//hypothetical protein F2P81_015167 [Scophthalmus maximus]
SMAX5B_003011	CP026258.1	complement(1976776..1983948)	46.3751	-2.36486	-5.15103	0.00330248	0.200102	1	protein_coding	K03996//complement component 7	XP_035463067.1//complement component C7 [Scophthalmus maximus]
SMAX5B_005845	CP026249.1	complement(16397216..16410034)	24.3801	-2.41111	-5.31883	0.000716837	0.0872076	1	protein_coding	K12875//apoptotic chromatin condensation inducer in the nucleus;K20283//golgin subfamily A member 4;K20478//golgin subfamily B member 1	AWP04568.1//putative myosin heavy chain fast skeletal muscle-like isoform 3 [Scophthalmus maximus]
SMAX5B_008116	CP026262.1	complement(8480443..8495871)	105.228	-2.41268	-5.32464	5.10129e-05	0.0152764	0.967969	protein_coding	NA	XP_035473667.1//liver-enriched gene 1, tandem duplicate 1 isoform X1 [Scophthalmus maximus]
SMAX5B_010051	CP026252.1	11926142..11941201	2.34779	-2.49257	-5.62779	0.00234012	0.167351	1	protein_coding	K23088//vitamin A receptor/transporter (stra6) family protein	XP_035497833.1//receptor for retinol uptake stra6 [Scophthalmus maximus]
SMAX5B_005936	CP026261.1	complement(4609891..4650001)	3.936	-2.5385	-5.80983	0.000819247	0.0952038	1	protein_coding	K19581//lipid phosphate phosphatase-related protein type 1/2/5	XP_035469937.1//phospholipid phosphatase-related protein type 2a isoform X2 [Scophthalmus maximus]
SMAX5B_017556	CP026243.1	6020893..6063607	6.59459	-2.55976	-5.8961	1.04332e-05	0.00456461	0.19797	protein_coding	K18273//alpha-tectorin	AWO95813.1//putative zonadhesin-like isoform 2 [Scophthalmus maximus]
SMAX5B_020032	CP026261.1	complement(20159605..20161992)	47.9935	-2.62634	-6.17456	5.00917e-10	3.90014e-06	9.5049e-06	protein_coding	K03283//heat shock 70kDa protein 1/2/6/8	XP_035471690.1//heat shock 70 kDa protein 1 [Scophthalmus maximus]
SMAX5B_016982	CP026246.1	24629260..24642216	4.65699	-2.62971	-6.189	0.00480256	0.236663	1	protein_coding	K09397//forkhead box protein D	AWP00715.1//Forkhead box D2 [Scophthalmus maximus]
SMAX5B_006887	CP026258.1	85769..88861	4.35051	-2.6365	-6.21819	0.00630562	0.271828	1	protein_coding	K05058//leukemia inhibitory factor receptor;K18626//trichohyalin	AWP14765.1//putative coiled-coil domain-containing protein 11-like [Scophthalmus maximus]
SMAX5B_006422	CP026249.1	complement(9788168..9791156)	2.26641	-2.63834	-6.22616	0.00334775	0.200203	1	protein_coding	K06854//thrombopoietin	AWP04053.1//putative thrombopoietin-like [Scophthalmus maximus]
SMAX5B_007994	CP026247.1	complement(1516327..1534630)	1.38266	-2.67299	-6.37751	0.00028379	0.0495294	1	protein_coding	K06792//aggrecan 1	AWP01096.1//putative aggrecan core protein-like [Scophthalmus maximus]
SMAX5B_000758	CP026245.1	complement(21075546..21080425)	88.1282	-2.72641	-6.61808	0.00912525	0.322889	1	protein_coding	K05970//sialate O-acetylesterase [EC:3.1.1.53]	AWO99382.1//putative sialate O-acetylesterase [Scophthalmus maximus]
SMAX5B_006211	CP026249.1	complement(9857627..9865120)	798.606	-2.73982	-6.67986	0.00326974	0.199672	1	protein_coding	K14736//transferrin	AWP04069.1//Serotransferrin isoform 7 [Scophthalmus maximus]
SMAX5B_015944	CP026264.1	complement(2270668..2278817)	2.04383	-2.75031	-6.72864	0.000936373	0.103413	1	protein_coding	K16622//bone morphogenetic protein 8	XP_035476336.1//bone morphogenetic protein 8A [Scophthalmus maximus]
SMAX5B_011267	CP026248.1	25897734..25898788	16.9942	-2.81228	-7.02394	0.00439962	0.226857	1	protein_coding	K13221//methylosome protein 50	XP_035488794.1//G0/G1 switch protein 2-like [Scophthalmus maximus]
SMAX5B_019626	CP026262.1	13804372..13821118	51.1797	-2.86029	-7.26159	0.000108135	0.024404	1	protein_coding	K14462//apolipoprotein B	AWP20152.1//putative apolipoprotein B-100-like isoform 2 [Scophthalmus maximus]
SMAX5B_000015	CP026262.1	complement(16768897..16772376)	2.00195	-2.86283	-7.27443	0.000159854	0.0328354	1	protein_coding	K10168//toll-like receptor 5	ANS71058.1//tlr5-a [Scophthalmus maximus]
SMAX5B_020859	CP026261.1	9513242..9516120	1.75853	-2.88159	-7.36963	0.00352785	0.205803	1	protein_coding	K04221//somatostatin receptor 5	AWP18797.1//putative somatostatin receptor type 5-like [Scophthalmus maximus]
SMAX5B_019564	CP026262.1	13762547..13764118	48.4801	-2.88777	-7.40127	0.00869946	0.317518	1	protein_coding	K13023//carboxypeptidase N regulatory subunit	XP_035474344.1//leucine-rich alpha-2-glycoprotein-like [Scophthalmus maximus]
SMAX5B_009646	CP026264.1	complement(11497761..11522705)	4.48758	-2.98728	-7.9298	3.22173e-08	5.57432e-05	0.000611324	protein_coding	K10408//dynein heavy chain, axonemal	XP_018523140.1//dynein heavy chain 3, axonemal [Lates calcarifer]
SMAX5B_020483	CP026254.1	complement(2623494..2630323)	280.743	-2.98885	-7.93839	0.00958512	0.328765	1	protein_coding	K10955//mucin-2;K23411//fetuin-B;K23410//histidine-rich glycoprotein	AWP10533.1//Fetuin B [Scophthalmus maximus]
SMAX5B_005849	CP026249.1	complement(14057688..14059920)	19.1473	-3.01648	-8.09191	0.00916808	0.322889	1	protein_coding	K13023//carboxypeptidase N regulatory subunit	AWP04369.1//putative carboxypeptidase N subunit 2-like [Scophthalmus maximus]
SMAX5B_011010	CP026251.1	8779713..8782962	23.8921	-3.10407	-8.59842	1.52715e-10	2.37808e-06	2.89777e-06	protein_coding	K00463//indoleamine 2,3-dioxygenase [EC:1.13.11.52]	XP_035497015.1//indoleamine 2,3-dioxygenase 1 [Scophthalmus maximus]
SMAX5B_011700	CP026243.1	complement(16820539..16834707)	20.4968	-3.14745	-8.8609	0.00841038	0.31666	1	protein_coding	K06499//carcinoembryonic antigen-related cell adhesion molecule	AWO96334.1//putative carcinoembryonic antigen-related cell adhesion molecule 5-like [Scophthalmus maximus]
SMAX5B_007476	CP026250.1	13389022..13398608	2.65189	-3.15117	-8.88378	0.000531754	0.0713834	1	protein_coding	K16519//A-kinase anchor protein 2	AWP05805.1//putative mitotic interactor and substrate of PLK1 [Scophthalmus maximus]
SMAX5B_006646	CP026249.1	complement(14443095..14445853)	342.562	-3.25137	-9.52273	0.00433959	0.224915	1	protein_coding	K23409//alpha-2-HS-glycoprotein	XP_035491633.1//alpha-2-HS-glycoprotein 2 [Scophthalmus maximus]
SMAX5B_002641	CP026253.1	8184940..8196880	1.00927	-3.27844	-9.70305	0.00408546	0.220476	1	protein_coding	K14704//solute carrier family 26 (sulfate anion transporter), member 6	AWP09381.1//putative solute carrier family 26 member 6-like [Scophthalmus maximus]
SMAX5B_012375	CP026247.1	complement(10525055..10529001)	767.541	-3.29209	-9.7953	0.00446332	0.227878	1	protein_coding	K16142//haptoglobin	XP_035485093.1//haptoglobin [Scophthalmus maximus]
SMAX5B_017282	CP026260.1	16461722..16462414	4.74263	-3.33875	-10.1173	0.00595429	0.266438	1	protein_coding	K04868//voltage-dependent calcium channel gamma-3;K18626//trichohyalin;K12798//NACHT, LRR and PYD domains-containing protein 1	AWP17934.1//putative GTPase IMAP family member 8-like [Scophthalmus maximus]
SMAX5B_022284	CP026254.1	14661626..14670679	4.03374	-3.4116	-10.6413	0.00360061	0.207269	1	protein_coding	K04637//guanine nucleotide-binding protein subunit alpha-15;K04634//guanine nucleotide-binding protein G(q) subunit alpha	XP_035504330.1//guanine nucleotide-binding protein subunit alpha-11-like [Scophthalmus maximus]
SMAX5B_010333	CP026251.1	complement(19321044..19329482)	3.61478	-3.49197	-11.2509	6.90097e-06	0.00358206	0.130946	protein_coding	K13807//serine/threonine-protein phosphatase with EF-hands [EC:3.1.3.16]	XP_035496535.1//serine/threonine-protein phosphatase with EF-hands 2 isoform X2 [Scophthalmus maximus]
SMAX5B_012433	CP026247.1	13381067..13388683	5.4179	-3.5417	-11.6455	0.000576312	0.0740118	1	protein_coding	K08542//hepatocyte nuclear factor 4-beta	AWP01588.1//putative hepatocyte nuclear factor 4-beta-like [Scophthalmus maximus]
SMAX5B_018752	CP026251.1	958314..961741	8.47153	-3.57359	-11.9058	0.0022662	0.167248	1	protein_coding	K07818//perforin 1	XP_035495750.1//perforin-1 [Scophthalmus maximus]
SMAX5B_020251	CP026260.1	11760162..11767890	15.6739	-3.58593	-12.008	0.00125614	0.120939	1	protein_coding	K18246//carbonic anhydrase 4 [EC:4.2.1.1]	AWP17620.1//putative carbonic anhydrase-like [Scophthalmus maximus]
SMAX5B_000329	CP026259.1	12383843..12386501	1.85002	-3.61647	-12.265	0.00585163	0.263357	1	protein_coding	K10104//ficolin;K05466//angiopoietin 2	AWP16636.1//putative fibrinogen-like protein 1 [Scophthalmus maximus]
SMAX5B_000470	CP026259.1	complement(8930624..8932304)	2.37817	-3.62585	-12.345	0.000273742	0.0495294	1	protein_coding	K04153//5-hydroxytryptamine receptor 1	XP_035466439.1//5-hydroxytryptamine receptor 1D [Scophthalmus maximus]
SMAX5B_017377	CP026260.1	16460369..16461426	4.12383	-3.63675	-12.4386	0.00351378	0.205803	1	protein_coding	K18626//trichohyalin	AWP17933.1//putative GTPase IMAP family member 8-like [Scophthalmus maximus]
SMAX5B_011222	CP026261.1	complement(16416600..16421379)	2.09054	-3.7795	-13.7322	0.00247886	0.173098	1	protein_coding	K16360//netrin-G3 ligand	AWP19269.1//putative leucine-rich repeat-containing protein 4B-like [Scophthalmus maximus]
SMAX5B_005703	CP026251.1	954502..956337	27.5159	-3.7894	-13.8268	0.000443499	0.064234	1	protein_coding	K07818//perforin 1	XP_035495750.1//perforin-1 [Scophthalmus maximus]
SMAX5B_004900	CP026250.1	complement(23707742..23709121)	1.33867	-3.79334	-13.8646	0.00934027	#N/A	1	protein_coding	K06715//prostaglandin D2 receptor 2	AWP06396.1//putative prostaglandin D2 receptor 2-like [Scophthalmus maximus]
SMAX5B_004553	CP026245.1	complement(9222713..9234520)	0.541343	-3.8501	-14.4211	0.000211257	0.0421756	1	protein_coding	K16669//protocadherin Fat 4	AWO98770.1//putative protocadherin Fat 4-like [Scophthalmus maximus]
SMAX5B_009998	CP026252.1	complement(16423595..16430756)	4.94825	-3.88469	-14.771	0.00125816	0.120939	1	protein_coding	K06580//ammonium transporter Rh	XP_010737167.2//ammonium transporter Rh type C [Larimichthys crocea]
SMAX5B_006098	CP026249.1	complement(12450930..12451477)	117.023	-3.89609	-14.8882	1.84376e-05	0.0073618	0.349853	protein_coding	K14624//C-C motif chemokine 2;K16595//C-C motif chemokine 13;K16597//C-C motif chemokine 11;K21097//C-C motif chemokine 24	AWP04251.1//Hypothetical protein SMAX5B_006098 [Scophthalmus maximus]
SMAX5B_000635	CP026245.1	21383680..21387966	4.50016	-3.93618	-15.3077	0.000943865	0.103506	1	protein_coding	K04995//potassium inwardly-rectifying channel subfamily J member 1	AWO99398.1//putative ATP-sensitive inward rectifier potassium channel 1-like [Scophthalmus maximus]
SMAX5B_012524	CP026247.1	14333423..14340035	98.2489	-4.03146	-16.3527	0.000995179	0.105762	1	protein_coding	K06580//ammonium transporter Rh	KAF5174476.1//hypothetical protein HST_G00005560 [Hippoglossus stenolepis]
SMAX5B_015251	CP026251.1	complement(24672833..24673491)	8.41081	-4.10687	-17.2302	0.00178471	0.143047	1	protein_coding	K12749//myosin light chain 3;K12750//myosin light chain 4	XP_035496963.1//myosin light chain 3-like [Scophthalmus maximus]
SMAX5B_005256	CP026258.1	19167400..19181363	18.1883	-4.18692	-18.2133	0.00028626	0.0495294	1	protein_coding	K06580//ammonium transporter Rh	XP_035464700.1//ammonium transporter Rh type B [Scophthalmus maximus]
SMAX5B_020909	CP026261.1	11017250..11025304	27.9566	-4.30528	-19.7705	2.50522e-08	4.87641e-05	0.000475365	protein_coding	K07748//sterol-4alpha-carboxylate 3-dehydrogenase (decarboxylating) [EC:1.1.1.170]	AWP18899.1//putative short-chain dehydrogenase/reductase family 42E member 2 [Scophthalmus maximus]
SMAX5B_015120	CP026258.1	complement(5689154..5709306)	0.882085	-4.59649	-24.1926	4.91041e-05	0.0152529	0.931751	protein_coding	K20051//low-density lipoprotein receptor-related protein 4	AWP15062.1//putative low-density lipoprotein receptor-related protein 2-like isoform 2 [Scophthalmus maximus]
SMAX5B_015378	CP026252.1	23443341..23455957	31.1236	-5.01687	-32.3763	1.30132e-08	4.05283e-05	0.000246925	protein_coding	K14426//solute carrier family 12 (sodium/chloride transporter), member 3	AWP08969.1//putative solute carrier family 12 member 3 [Scophthalmus maximus]
SMAX5B_012549	CP026246.1	complement(5188021..5190342)	4.57868	-6.53302	-92.6052	0.00602916	0.268246	1	protein_coding	NA	AWO99791.1//putative protein FAM111A-like [Scophthalmus maximus]
SMAX5B_018072	CP026257.1	complement(6705763..6725008)	1.62241	-6.72284	-105.628	0.00713943	0.292566	1	protein_coding	K00280//lysyl oxidase-like protein 2/3/4 [EC:1.4.3.-]	XP_035462628.1//lysyl oxidase homolog 4 [Scophthalmus maximus]
SMAX5B_007316	CP026250.1	12818420..12820072	5.18045	-6.7402	-106.906	0.00707483	#N/A	1	protein_coding	K21892//myoglobin	XP_035494157.1//myoglobin [Scophthalmus maximus]

## Sheet: R_Inf vs S_Inf HK
Name	Chromosome	Region	Max group mean	Log₂ fold change	Fold change	P-value	FDR p-value	Bonferroni	Biotype	Kegg Orthology	Nr Description
SMAX5B_003516	CP026258.1	complement(8011214..8016245)	3.13423	8.41939	342.365	0.000763412	0.056238	1	protein_coding	K08818//cell division cycle 2-like [EC:2.7.11.22]	AWP15179.1//putative neurofilament medium polypeptide-like isoform 10 [Scophthalmus maximus]
SMAX5B_004143	CP026246.1	12710457..12711814	5.55313	7.42687	172.072	0.00295632	0.132853	1	protein_coding	K14615//gastric intrinsic factor	XP_019940927.1//transcobalamin-1-like isoform X1 [Paralichthys olivaceus]
SMAX5B_004087	CP026246.1	complement(13013181..13019187)	1.71136	6.80906	112.132	0.00737181	0.22024	1	protein_coding	K06087//claudin	XP_035479980.1//claudin-15-like isoform X1 [Scophthalmus maximus]
SMAX5B_013413	CP026245.1	complement(11437001..11437996)	3.63455	6.65532	100.798	0.00554863	0.184431	1	protein_coding	K04271//P2Y purinoceptor 4	AWO98904.1//putative P2Y purinoceptor 4-like [Scophthalmus maximus]
SMAX5B_005735	CP026249.1	3155036..3158796	10.9638	6.05468	66.4724	2.55536e-05	0.00580642	0.484879	protein_coding	K02184//formin 2	AWP03696.1//Putative ferric-chelate reductase 1 [Scophthalmus maximus]
SMAX5B_002123	CP026243.1	270190..274271	4.37349	5.28604	39.0173	0.000724227	0.0540924	1	protein_coding	K01344//protein C (activated) [EC:3.4.21.69];K01320//coagulation factor VII [EC:3.4.21.21]	XP_035492852.1//coagulation factor VII [Scophthalmus maximus]
SMAX5B_020043	CP026261.1	complement(20024543..20038987)	9.96112	5.1954	36.6413	1.67611e-07	0.000129935	0.00318043	protein_coding	K07604//type I keratin, acidic	AWP19500.1//putative keratin type I cytoskeletal 13-like [Scophthalmus maximus]
SMAX5B_000682	CP026245.1	complement(22714775..22722536)	5.61034	5.12442	34.8823	0.000172493	0.0214064	1	protein_coding	K09633//transmembrane protease serine 2 [EC:3.4.21.-]	AWO99444.1//putative transmembrane protease serine 2 [Scophthalmus maximus]
SMAX5B_005208	CP026248.1	complement(7132957..7140003)	44.5545	5.04619	33.0412	3.6634e-09	1.47754e-05	6.9513e-05	protein_coding	K07436//vitamin D3 24-hydroxylase [EC:1.14.15.16]	AWP02484.1//cyp24a1l [Scophthalmus maximus]
SMAX5B_002156	CP026243.1	284290..289109	8.4111	4.97286	31.4037	2.91502e-06	0.000922117	0.0553125	protein_coding	K01314//coagulation factor X [EC:3.4.21.6]	AWO95507.1//putative coagulation factor X [Scophthalmus maximus]
SMAX5B_004442	CP026244.1	complement(984727..991775)	100.591	4.91217	30.11	1.78806e-08	2.68844e-05	0.000339284	protein_coding	K03903//fibrinogen alpha chain;K09228//KRAB domain-containing zinc finger protein	AWO97290.1//putative fibrinogen alpha chain-like [Scophthalmus maximus]
SMAX5B_005892	CP026249.1	complement(14474486..14478756)	78.9957	4.88618	29.5725	1.73293e-08	2.68844e-05	0.000328823	protein_coding	K03906//coagulation factor XIII B polypeptide;K04004//complement factor H	AWP04411.1//putative complement factor H-like [Scophthalmus maximus]
SMAX5B_005349	CP026247.1	2075611..2081807	20.7523	4.74374	26.7921	1.49313e-06	0.0005602	0.0283321	protein_coding	K18543//choriolysin H [EC:3.4.24.67]	AWP01131.1//putative low choriolytic enzyme-like [Scophthalmus maximus]
SMAX5B_019626	CP026262.1	13804372..13821118	6.77148	4.603	24.302	4.40783e-07	0.000229392	0.00836386	protein_coding	K14462//apolipoprotein B	AWP20152.1//putative apolipoprotein B-100-like isoform 2 [Scophthalmus maximus]
SMAX5B_004101	CP026246.1	complement(13681196..13683172)	9.33907	4.58331	23.9725	4.07775e-05	0.00802272	0.773752	protein_coding	K04848//voltage-gated sodium channel type IV beta;K06770//myelin protein zero	AWP00245.1//putative myelin protein zero-like protein 2 [Scophthalmus maximus]
SMAX5B_007538	CP026250.1	16787420..16792277	41.1264	4.46909	22.1478	2.55754e-06	0.000825214	0.0485292	protein_coding	K06255//basement membrane-specific heparan sulfate proteoglycan core protein	AWP05994.1//putative basement membrane-specific heparan sulfate proteoglycan core protein-like [Scophthalmus maximus]
SMAX5B_011564	CP026250.1	complement(4731102..4736098)	251.443	4.38396	20.8786	0.000162771	0.0208412	1	protein_coding	K07818//perforin 1	AWP05307.1//putative perforin-1-like isoform 2 [Scophthalmus maximus]
SMAX5B_002427	CP026243.1	5520995..5523986	4.32002	4.29301	19.6031	0.000708833	0.0538098	1	protein_coding	K01300//carboxypeptidase B2 [EC:3.4.17.20]	XP_035482719.1//carboxypeptidase B2 [Scophthalmus maximus]
SMAX5B_004417	CP026244.1	935297..942972	3.68874	4.06511	16.7387	7.93626e-05	0.0129329	1	protein_coding	K03334//L-amino-acid oxidase [EC:1.4.3.2]	AWO97276.1//skin mucus antibacterial l-amino acid oxidase-like [Scophthalmus maximus]
SMAX5B_008465	CP026245.1	2511149..2521248	89.0936	4.01471	16.164	0.000104774	0.0150921	1	protein_coding	K14615//gastric intrinsic factor;K14619//transcobalamin-2;K14945//protein quaking	XP_035479526.1//transcobalamin-1-like [Scophthalmus maximus]
SMAX5B_018405	CP026256.1	11797548..11825833	5.56484	4.0008	16.0088	8.48397e-10	6.84359e-06	1.60983e-05	protein_coding	K23026//LIM domain and actin-binding protein 1	AWP13073.1//putative xin actin-binding repeat-containing protein 2 [Scophthalmus maximus]
SMAX5B_006243	CP026261.1	complement(3287780..3288797)	8.87563	3.93223	15.2658	0.000410076	0.0391465	1	protein_coding	K09547//heat shock protein beta-9	AWP18385.1//putative heat shock protein beta-1-like [Scophthalmus maximus]
SMAX5B_017174	CP026245.1	complement(23782775..23787845)	4.33617	3.87478	14.6698	0.00380078	0.15103	1	protein_coding	K05237//somatostatin	AWO99531.1//Preprosomatostatin II [Scophthalmus maximus]
SMAX5B_006247	CP026249.1	16472178..16473445	3.45829	3.83997	14.3201	0.00191271	0.099541	1	protein_coding	K11598//20S proteasome subunit beta 11 [EC:3.4.25.1]	AWP04579.1//putative proteasome subunit beta type-11 [Scophthalmus maximus]
SMAX5B_017747	CP026257.1	complement(19847386..19850366)	5.22243	3.83859	14.3064	0.00158137	0.0903087	1	protein_coding	K16853//SLAM family member 8;K06492//CD58 antigen	AWP14639.1//CD48 antigen [Scophthalmus maximus]
SMAX5B_016912	CP026259.1	18202407..18205587	6.29285	3.82585	14.1806	0.000262527	0.0292092	1	protein_coding	K09228//KRAB domain-containing zinc finger protein	XP_029972413.1//protein odd-skipped-related 1-like [Salarias fasciatus]
SMAX5B_004485	CP026244.1	979170..983345	252.208	3.80025	13.9312	5.30946e-05	0.00990163	1	protein_coding	K03904//fibrinogen beta chain	AWO97286.1//Fibrinogen beta chain isoform 2 [Scophthalmus maximus]
SMAX5B_021398	CP026244.1	complement(10400165..10402637)	232.554	3.71054	13.0913	0.000275431	0.0298223	1	protein_coding	K16628//collagen, type VII, alpha;K19511//peroxidase [EC:1.11.1.7]	XP_035476080.1//fish-egg lectin-like [Scophthalmus maximus]
SMAX5B_008568	CP026257.1	complement(17765650..17774340)	2.88503	3.70587	13.049	0.00367727	0.148314	1	protein_coding	K19657//nephrocystin-1	AWP14540.1//putative myelin and lymphocyte protein-like [Scophthalmus maximus]
SMAX5B_016740	CP026244.1	19455697..19457612	6.94758	3.67535	12.7759	0.00071654	0.0538098	1	protein_coding	K03663//4-galactosyl-N-acetylglucosaminide 3-alpha-L-fucosyltransferase [EC:2.4.1.152]	AWO98131.1//putative alpha-(1-3)-fucosyltransferase 9-like [Scophthalmus maximus]
SMAX5B_017942	CP026257.1	7776448..7778774	6.37878	3.66426	12.6781	0.00174565	0.0963595	1	protein_coding	NA	AWP14088.1//putative beta-microseminoprotein-like [Scophthalmus maximus]
SMAX5B_003631	CP026258.1	complement(7072470..7075813)	30.7606	3.64875	12.5425	8.87504e-05	0.0139905	1	protein_coding	K01830//prostaglandin-H2 D-isomerase [EC:5.3.99.2]	AWP06396.1//putative prostaglandin D2 receptor 2-like [Scophthalmus maximus]
SMAX5B_008896	CP026255.1	complement(13669520..13672738)	8.50003	3.57812	11.9432	3.33777e-05	0.00708529	0.633342	protein_coding	NA	AWP12188.1//Hypothetical protein SMAX5B_008896 [Scophthalmus maximus]
SMAX5B_012524	CP026247.1	14333423..14340035	13.1936	3.5444	11.6673	0.00457428	0.16734	1	protein_coding	K06580//ammonium transporter Rh	AWP01647.1//putative ammonium transporter Rh type C 2-like [Scophthalmus maximus]
SMAX5B_012995	CP026250.1	complement(1683030..1708807)	14.6886	3.53091	11.5587	1.28531e-05	0.00319015	0.243888	protein_coding	K03990//complement component 3	XP_035492634.1//complement C3-like [Scophthalmus maximus]
SMAX5B_006218	CP026261.1	complement(5750627..5753396)	6.75238	3.48836	11.2228	0.000919096	0.0644686	1	protein_coding	K23858	AWP18522.1//putative pleckstrin -likey domain-containing family F member 2-like [Scophthalmus maximus]
SMAX5B_021733	CP026249.1	complement(18882127..18884571)	7.90878	3.46259	11.0241	0.00163945	0.0916689	1	protein_coding	K17751//myosin heavy chain 6/7	AWP04627.1//Myosin heavy chain [Scophthalmus maximus]
SMAX5B_014117	CP026248.1	19996902..20004770	0.960133	3.45362	10.9558	0.00436719	0.163795	1	protein_coding	K22658//cadherin 26	AWP03303.1//putative cadherin-like protein 26 [Scophthalmus maximus]
SMAX5B_020251	CP026260.1	11760162..11767890	1.98775	3.39372	10.5102	0.00722777	0.216739	1	protein_coding	K18246//carbonic anhydrase 4 [EC:4.2.1.1]	AWP17620.1//putative carbonic anhydrase-like [Scophthalmus maximus]
SMAX5B_020995	CP026261.1	complement(10000472..10002186)	23.3029	3.30662	9.89444	0.00291723	0.131816	1	protein_coding	K05629//atrophin-1 interacting protein 1	XP_035472136.1//parvalbumin 8 [Scophthalmus maximus]
SMAX5B_005258	CP026258.1	complement(20579855..20586982)	27.5143	3.28814	9.76855	7.68184e-11	1.23931e-06	1.45763e-06	protein_coding	K16949//amine sulfotransferase [EC:2.8.2.3]	XP_035463508.1//amine sulfotransferase-like [Scophthalmus maximus]
SMAX5B_002120	CP026243.1	437903..444962	58.2665	3.27385	9.67223	0.000180457	0.0218216	1	protein_coding	K01313//coagulation factor II (thrombin) [EC:3.4.21.5]	XP_035500774.1//prothrombin [Scophthalmus maximus]
SMAX5B_013439	CP026245.1	14422006..14428280	2.49297	3.25385	9.53908	0.00475904	0.170356	1	protein_coding	K09407//forkhead box protein N	AWO99080.1//putative forkhead box protein N1 [Scophthalmus maximus]
SMAX5B_019860	CP026245.1	5619682..5623487	8.70743	3.25306	9.53388	0.00454441	0.166893	1	protein_coding	K06087//claudin	AWO98624.1//putative claudin-4-like [Scophthalmus maximus]
SMAX5B_021179	CP026247.1	987373..995045	170.399	3.2324	9.39832	0.00220327	0.110733	1	protein_coding	K10955//mucin-2;K13912//deleted in malignant brain tumors 1 protein	AWP01050.1//CUB/zona pellucida-like domains 1-like protein-like [Scophthalmus maximus]
SMAX5B_022313	CP026254.1	complement(8482427..8491374)	18.0393	3.23009	9.38329	4.65853e-06	0.00139178	0.0883957	protein_coding	K14385//solute carrier family 5 (sodium/iodide cotransporter), member 5	XP_035502785.1//sodium/iodide cotransporter isoform X2 [Scophthalmus maximus]
SMAX5B_015954	CP026261.1	complement(18495151..18497193)	7.53879	3.13073	8.7588	0.000297854	0.031823	1	protein_coding	K16143//C-reactive protein	AWP19398.1//putative pentraxin fusion protein-like [Scophthalmus maximus]
SMAX5B_018258	CP026256.1	13870262..13875324	6.9557	3.11199	8.64577	0.000621383	0.0506301	1	protein_coding	K08470//ocular albinism type 1 protein	AWP13218.1//putative G-protein coupled receptor 143 [Scophthalmus maximus]
SMAX5B_016670	CP026243.1	4480160..4481674	9.54913	3.10846	8.6246	0.000113728	0.0160945	1	protein_coding	K23771	XP_035483547.1//protein S100-P-like [Scophthalmus maximus]
SMAX5B_006490	CP026249.1	complement(6784563..6785893)	4.78807	3.08999	8.51488	0.00358276	0.145608	1	protein_coding	K00698//chitin synthase [EC:2.4.1.16]	AWP03904.1//wu:fc46h12 precursor [Scophthalmus maximus]
SMAX5B_005650	CP026247.1	complement(4019483..4021359)	6.47233	3.08945	8.51173	0.00299998	0.13333	1	protein_coding	K21125//mucin-5AC	AWP01200.1//putative salivary glue protein Sgs-3-like [Scophthalmus maximus]
SMAX5B_006019	CP026249.1	complement(15267879..15273675)	10.0072	3.06507	8.36911	0.00138119	0.082224	1	protein_coding	K03997//complement component 8 subunit alpha	AWP04475.1//putative complement component C8 alpha chain [Scophthalmus maximus]
SMAX5B_019759	CP026244.1	256347..261472	36.0714	3.03012	8.16877	0.00516623	0.176473	1	protein_coding	K21125//mucin-5AC	XP_035474004.1//mucin-5AC-like [Scophthalmus maximus]
SMAX5B_007097	CP026244.1	complement(2630754..2633785)	10.445	3.0228	8.12745	0.00514683	0.176473	1	protein_coding	K09628//serine protease 27 [EC:3.4.21.-];K09640//transmembrane protease serine 9 [EC:3.4.21.-]	AWO97393.1//putative serine protease 27-like [Scophthalmus maximus]
SMAX5B_005781	CP026249.1	complement(4311889..4320422)	100.116	2.99315	7.96211	0.000855019	0.0605001	1	protein_coding	K04008//CD59 antigen	XP_035489840.1//secreted seminal-vesicle Ly-6 protein 1 [Scophthalmus maximus]
SMAX5B_005845	CP026249.1	complement(16397216..16410034)	5.51698	2.9917	7.95408	0.000560453	0.0480803	1	protein_coding	K12875//apoptotic chromatin condensation inducer in the nucleus;K20283//golgin subfamily A member 4;K20478//golgin subfamily B member 1	AWP04568.1//putative myosin heavy chain fast skeletal muscle-like isoform 3 [Scophthalmus maximus]
SMAX5B_000703	CP026245.1	20911813..20913114	112.948	2.98723	7.9295	0.00350738	0.145088	1	protein_coding	K06846//lymphocyte antigen 6 complex locus protein D/E/G6/H	AWO99369.1//putative lymphocyte antigen 6D-like [Scophthalmus maximus]
SMAX5B_000355	CP026259.1	complement(10911687..10913711)	30.2097	2.91969	7.56683	0.000181249	0.0218216	1	protein_coding	K04525//serpin A	AWP16534.1//Protein Z-dependent protease inhibitor isoform 3 [Scophthalmus maximus]
SMAX5B_006105	CP026249.1	16284261..16292600	183.468	2.90972	7.51472	1.11984e-08	2.68844e-05	0.000212489	protein_coding	K23468//calsequestrin 1	XP_035284355.1//calsequestrin-1-like [Anguilla anguilla]
SMAX5B_015786	CP026264.1	complement(9224515..9233076)	3.07149	2.8752	7.33704	0.00269624	0.125238	1	protein_coding	K10137//zinc finger, matrin type 3;K06467//CD22 antigen;K04224//tachykinin receptor 3;K23225//DNA-binding protein SATB1	AWP21701.1//putative zinc finger protein 385D-like [Scophthalmus maximus]
SMAX5B_007894	CP026254.1	22209753..22215695	20.9201	2.87292	7.32547	0.001787	0.097728	1	protein_coding	K05768//gelsolin	XP_022615096.1//adseverin-like [Seriola dumerili]										Cytoskeleton
SMAX5B_020470	CP026254.1	3316009..3321842	2.59526	2.87239	7.32275	0.00850345	0.235067	1	protein_coding	K16449//regulator of G-protein signaling	XP_035503733.1//regulator of G-protein signaling 21-like [Scophthalmus maximus]
SMAX5B_009823	CP026252.1	17818330..17829137	16.5961	2.87106	7.31601	0.000395535	0.0384408	1	protein_coding	K12567//titin [EC:2.7.11.1]	XP_034443697.1//immunoglobulin superfamily member 22-like [Hippoglossus hippoglossus]
SMAX5B_005148	CP026248.1	7544502..7549682	3.83842	2.85977	7.25902	0.00247915	0.12047	1	protein_coding	K05622//transglutaminase 5 [EC:2.3.2.13]	AWP02504.1//putative protein-glutamine gamma-glutamyltransferase 5-like [Scophthalmus maximus]
SMAX5B_019278	CP026251.1	complement(23190325..23219033)	15.3201	2.83868	7.15367	0.00119415	0.0746714	1	protein_coding	K14625//C-C motif chemokine 20;K05512//C-C motif chemokine 19	AWP07653.1//putative eotaxin-like [Scophthalmus maximus]
SMAX5B_014090	CP026248.1	complement(18346367..18350188)	281.117	2.83761	7.14833	1.25602e-05	0.00316615	0.23833	protein_coding	K06459//T-cell surface glycoprotein CD8 beta chain	AWP03213.1//T-cell surface glycoprotein CD8 beta chain [Scophthalmus maximus]
SMAX5B_000680	CP026245.1	19142711..19151008	9.25614	2.82857	7.10368	0.000820468	0.058908	1	protein_coding	K14622//retinol binding protein 2	XP_035479837.1//retinol-binding protein 2-like [Scophthalmus maximus]
SMAX5B_015493	CP026259.1	complement(18966371..18991806)	0.580095	2.80203	6.97423	0.00473886	0.170356	1	protein_coding	K14462//apolipoprotein B	AWP16913.1//putative apolipoprotein B-100-like [Scophthalmus maximus]
SMAX5B_004309	CP026246.1	complement(11788965..11798621)	3.07721	2.79977	6.96332	0.00449019	0.166115	1	protein_coding	K05190//gamma-aminobutyric acid receptor subunit rho	AWP00101.1//putative gamma-aminobutyric acid receptor subunit rho-3-like [Scophthalmus maximus]
SMAX5B_003123	CP026264.1	998396..1007978	263.339	2.79944	6.96173	0.00467696	0.169429	1	protein_coding	K23573//dentin sialophosphoprotein	XP_035477059.1//surface protein-like isoform X3 [Scophthalmus maximus]
SMAX5B_017764	CP026257.1	complement(20687247..20689259)	19.5316	2.78892	6.91113	0.000640951	0.0514451	1	protein_coding	NA	AWP14680.1//Hypothetical protein SMAX5B_017764 [Scophthalmus maximus]
SMAX5B_013410	CP026245.1	complement(11712873..11713818)	6.51291	2.78218	6.87892	0.00382036	0.151435	1	protein_coding	K17200//ADP-ribosylation factor-like protein 14	XP_035479867.1//ADP-ribosylation factor-like protein 14 [Scophthalmus maximus]
SMAX5B_018375	CP026256.1	complement(10264192..10276900)	3.60292	2.76571	6.80081	6.15639e-05	0.0105661	1	protein_coding	K07378//neuroligin	XP_035460407.1//neuroligin-4, X-linked-like [Scophthalmus maximus]
SMAX5B_011762	CP026243.1	16467182..16468652	17.6296	2.76541	6.79939	0.000665154	0.0528262	1	protein_coding	K08760//apolipoprotein A-IV	XP_035493452.1//apolipoprotein A-I-like [Scophthalmus maximus]
SMAX5B_003011	CP026258.1	complement(1976776..1983948)	39.8496	2.74794	6.71756	0.00215631	0.109395	1	protein_coding	K03996//complement component 7	XP_035463067.1//complement component C7 [Scophthalmus maximus]
SMAX5B_020276	CP026260.1	11531754..11541954	2.19066	2.74769	6.7164	0.00289359	0.13113	1	protein_coding	K23797	AWP17599.1//putative pleckstrin -likey domain-containing family A member 4 [Scophthalmus maximus]
SMAX5B_019302	CP026251.1	complement(23827265..23831803)	6.17758	2.72646	6.61828	0.00962886	0.25177	1	protein_coding	K17089//annexin A3	AWP07674.1//putative annexin A3-like [Scophthalmus maximus]
SMAX5B_005361	CP026257.1	4126257..4152830	2.15136	2.69255	6.46457	0.00357899	0.145608	1	protein_coding	K01931//protein neuralized [EC:2.3.2.27]	XP_035462490.1//E3 ubiquitin-protein ligase NEURL1-like [Scophthalmus maximus]
SMAX5B_020408	CP026260.1	complement(11862036..11866004)	7.4872	2.63614	6.21667	0.000494794	0.0441023	1	protein_coding	K08664//prostasin [EC:3.4.21.-];K09630//polyserase 2 [EC:3.4.21.-];K09640//transmembrane protease serine 9 [EC:3.4.21.-]	AWP17635.1//putative polyserase-2-like [Scophthalmus maximus]
SMAX5B_015648	CP026264.1	3803796..3805488	42.8032	2.62131	6.15309	0.000405785	0.0389674	1	protein_coding	K19894//sperm acrosome membrane-associated protein 4	AWP21378.1//putative sperm acrosome membrane-associated protein 4-like [Scophthalmus maximus]
SMAX5B_019668	CP026262.1	12227391..12240184	8.35212	2.59592	6.04576	0.00712583	0.21488	1	protein_coding	K18684//hydroperoxy icosatetraenoate dehydratase/isomerase [EC:4.2.1.152 5.4.4.7]	AWP20072.1//putative epidermis-type lipoxygenase 3-like [Scophthalmus maximus]
SMAX5B_010955	CP026251.1	complement(10244391..10250250)	13.9924	2.57296	5.95027	0.00939501	0.249292	1	protein_coding	K09876//aquaporin-3	AWP06911.1//Aquaporin 3 [Scophthalmus maximus]
SMAX5B_013501	CP026245.1	complement(12903696..12911840)	12.8778	2.56937	5.93551	0.000110781	0.0158162	1	protein_coding	K09643//transmembrane protease serine 13	AWO98997.1//putative transmembrane protease serine 13-like [Scophthalmus maximus]
SMAX5B_013471	CP026245.1	13488009..13489936	53.1202	2.56619	5.92243	0.000311495	0.0324216	1	protein_coding	NA	XP_035478153.1//uncharacterized protein LOC118298983 isoform X1 [Scophthalmus maximus]
SMAX5B_012723	CP026247.1	9623727..9690692	2.78403	2.54785	5.84763	0.00341961	0.142187	1	protein_coding	K08111//glypican 5	AWP01427.1//putative glypican-5-like [Scophthalmus maximus]
SMAX5B_012175	CP026243.1	25862236..25865531	77.179	2.54403	5.83215	0.00103686	0.0681156	1	protein_coding	K05633//NEDD4-like E3 ubiquitin-protein ligase WWP1 [EC:2.3.2.26];K16340//PH domain and leucine-rich repeat-containing protein phosphatase [EC:3.1.3.16]	XP_035499869.1//zymogen granule membrane protein 16-like [Scophthalmus maximus]
SMAX5B_010756	CP026252.1	6985967..7004026	60.5069	2.53349	5.78969	0.00608949	0.1981	1	protein_coding	K12043//troponin I, fast skeletal muscle	AWP08071.1//putative troponin I fast skeletal muscle-like isoform 10 [Scophthalmus maximus]
SMAX5B_016542	CP026251.1	complement(13418345..13431461)	2.5765	2.51974	5.73478	0.000150191	0.0198491	1	protein_coding	K10788//eosinophil peroxidase [EC:1.11.1.7]	AWP07126.1//putative eosinophil peroxidase-like [Scophthalmus maximus]
SMAX5B_015018	CP026253.1	complement(16429232..16459642)	4.37	2.51371	5.71087	0.00789662	0.22588	1	protein_coding	K14427//solute carrier family 12 (potassium/chloride transporter), member 4/5/6	XP_033485351.1//solute carrier family 12 member 5b isoform X2 [Epinephelus lanceolatus]
SMAX5B_021582	CP026250.1	complement(938237..943336)	7.96425	2.47884	5.5745	1.59159e-05	0.00383242	0.302005	protein_coding	K06083//WAS protein family, member 3;K05748//WAS protein family, member 2	XP_018530187.1// wiskott-Aldrich syndrome protein family member 3-like [Lates calcarifer]
SMAX5B_000608	CP026245.1	19349578..19376008	27.6202	2.466	5.52508	0.000302396	0.031886	1	protein_coding	K16670//homeobox protein Meis2;K09649//thymus-specific serine protease [EC:3.4.-.-];K15613//homeobox protein Meis1;K16671//homeobox protein Meis3	AWO99289.1//putative thymus-specific serine protease-like [Scophthalmus maximus]
SMAX5B_008691	CP026261.1	complement(15588138..15589810)	17.9054	2.46597	5.525	0.00239121	0.118335	1	protein_coding	NA	XP_035472071.1//actinoporin-like protein isoform X1 [Scophthalmus maximus]
SMAX5B_005143	CP026248.1	complement(7550051..7566469)	3.10919	2.43976	5.4255	0.0071149	0.21488	1	protein_coding	K17620//eyes absent homolog 2 [EC:3.1.3.48]	XP_035487852.1//eyes absent homolog 2 [Scophthalmus maximus]
SMAX5B_021996	CP026259.1	complement(6739452..6759695)	34.3457	2.42537	5.37168	5.89086e-05	0.0104875	1	protein_coding	K14721//DNA-directed RNA polymerase III subunit RPC5;K10955//mucin-2;K12567//titin [EC:2.7.11.1];K08464//adhesion G-protein coupled receptor G7;K18626//trichohyalin;K23449//triadin	AWP16306.1//putative neurofilament heavy polypeptide-like isoform 2 [Scophthalmus maximus]
SMAX5B_021569	CP026250.1	703735..711010	2.32648	2.41328	5.32684	0.000717108	0.0538098	1	protein_coding	K03853//calpain-2 [EC:3.4.22.53]	AWP05063.1//putative calpain-2 catalytic subunit-like [Scophthalmus maximus]
SMAX5B_021373	CP026257.1	1764120..1817341	9.611	2.39785	5.27019	5.71557e-06	0.00161771	0.108453	protein_coding	K21112//synaptopodin	AWP13789.1//putative synaptopodin 2-like protein [Scophthalmus maximus]
SMAX5B_016443	CP026248.1	complement(37801..42176)	4.09092	2.38518	5.2241	0.0025728	0.12244	1	protein_coding	K01596//phosphoenolpyruvate carboxykinase (GTP) [EC:4.1.1.32]	KAF0035585.1//hypothetical protein F2P81_013343 [Scophthalmus maximus]
SMAX5B_010365	CP026251.1	complement(17199622..17201149)	36.708	2.37771	5.19711	0.00190948	0.099541	1	protein_coding	K05513//C-C motif chemokine 28	XP_035496366.1//C-C motif chemokine 27b [Scophthalmus maximus]
SMAX5B_019766	CP026244.1	229783..230708	10.8282	2.36782	5.16162	0.00638458	0.202761	1	protein_coding	K08618//a disintegrin and metalloproteinase with thrombospondin motifs 2 [EC:3.4.24.14]	AWO97210.1//Hypothetical protein SMAX5B_019766 [Scophthalmus maximus]
SMAX5B_019832	CP026245.1	7813639..7821777	2.1086	2.35473	5.11498	0.00817304	0.231732	1	protein_coding	K11997//tripartite motif-containing protein 2/3;K05740//diaphanous 1	AWO98717.1//putative FH2 domain-containing protein 1-like [Scophthalmus maximus]
SMAX5B_013515	CP026246.1	17533425..17537937	8.4186	2.35207	5.10558	0.000227649	0.0262332	1	protein_coding	K12006//tripartite motif-containing protein 16	XP_035481373.1//finTRIM family, member 83 isoform X2 [Scophthalmus maximus]
SMAX5B_005882	CP026261.1	complement(4991430..4993813)	182.9	2.34658	5.08616	0.000549791	0.047687	1	protein_coding	K09228//KRAB domain-containing zinc finger protein	XP_028011499.1//zinc finger protein 271 isoform X2 [Eptesicus fuscus]
SMAX5B_001847	CP026250.1	18091005..18095427	7.19031	2.34654	5.08603	6.54293e-05	0.0109955	1	protein_coding	K07604//type I keratin, acidic	AWP06130.1//putative keratin type I cytoskeletal 19-like isoform 2 [Scophthalmus maximus]
SMAX5B_020434	CP026260.1	11783926..11795135	2.62127	2.34086	5.06605	3.43503e-05	0.00719706	0.651797	protein_coding	K18246//carbonic anhydrase 4 [EC:4.2.1.1]	AWP17621.1//putative carbonic anhydrase 4-like [Scophthalmus maximus]
SMAX5B_000935	CP026247.1	complement(1893169..1895110)	17.6052	2.3033	4.93584	0.0064722	0.202872	1	protein_coding	K06560//mannose receptor, C type;K17513//C-type lectin superfamily 17 member A	AWP01117.1//putative C-type lectin galactose-binding [Scophthalmus maximus]
SMAX5B_011471	CP026250.1	9533234..9535594	51.18	2.29834	4.91892	2.38499e-07	0.000147988	0.00452551	protein_coding	K05863//solute carrier family 25 (mitochondrial adenine nucleotide translocator), member 4/5/6/31	XP_035492085.1//ADP/ATP translocase 1 [Scophthalmus maximus]
SMAX5B_020139	CP026260.1	complement(12053274..12064501)	586.601	2.29229	4.89834	5.91558e-05	0.0104875	1	protein_coding	K05853//P-type Ca2+ transporter type 2A [EC:7.2.2.10]	XP_035468946.1//ATPase sarcoplasmic/endoplasmic reticulum Ca2+ transporting 1, like [Scophthalmus maximus]
SMAX5B_020905	CP026261.1	13863435..13884842	3.51977	2.28499	4.87362	0.00927677	0.247375	1	protein_coding	K19721//collagen, type V/XI/XXIV/XXVII, alpha;K23027//myocilin	XP_030204929.1//noelin-2 isoform X2 [Gadus morhua]
SMAX5B_008136	CP026262.1	complement(4899779..4929044)	163.675	2.28086	4.85968	0.000254921	0.02856	1	protein_coding	K22046//B-cell lymphoma/leukemia 11B	AWP19703.1//putative B-cell lymphoma/leukemia 11B-like [Scophthalmus maximus]
SMAX5B_006528	CP026261.1	7418648..7425475	5.05801	2.26535	4.80772	0.00552204	0.184064	1	protein_coding	K19363//lipopolysaccharide-induced tumor necrosis factor-alpha factor	XP_035470294.1//cell death-inducing p53-target protein 1 isoform X2 [Scophthalmus maximus]
SMAX5B_015815	CP026264.1	2599394..2606090	3.19797	2.25811	4.78364	0.00130738	0.0791799	1	protein_coding	K03231//elongation factor 1-alpha	AWP21297.1//Elongation factor 1-alpha [Scophthalmus maximus]
SMAX5B_002751	CP026253.1	complement(6421916..6433243)	52.0332	2.24979	4.75615	1.77773e-07	0.000130364	0.00337324	protein_coding	K01490//AMP deaminase [EC:3.5.4.6]	XP_029993581.1//AMP deaminase 1 isoform X2 [Sphaeramia orbicularis]
SMAX5B_017668	CP026254.1	complement(18133979..18143464)	3.14676	2.24914	4.75398	0.000560181	0.0480803	1	protein_coding	K17698//FYN binding protein	AWP11275.1//putative FYN-binding protein-like [Scophthalmus maximus]
SMAX5B_008705	CP026257.1	complement(13418794..13447392)	6.47634	2.23944	4.72213	1.06639e-07	0.000107526	0.00202348	protein_coding	K23573//dentin sialophosphoprotein;K13172//serine/arginine repetitive matrix protein 2;K14317//nuclear pore complex protein Nup214	AWP14382.1//putative protein very KIND [Scophthalmus maximus]
SMAX5B_014683	CP026253.1	complement(17265621..17269505)	7.44338	2.23498	4.70755	1.41166e-06	0.000555471	0.0267862	protein_coding	K18078//protein tyrosine phosphatase domain-containing protein 1 [EC:3.1.3.-]	AWP09925.1//putative protein tyrosine phosphatase domain-containing protein 1-like [Scophthalmus maximus]
SMAX5B_001977	CP026263.1	2432103..2449775	2.91967	2.23239	4.69911	0.00616323	0.198955	1	protein_coding	K04146//dopamine receptor D3	XP_035474514.1//D(3) dopamine receptor isoform X2 [Scophthalmus maximus]
SMAX5B_005660	CP026247.1	complement(4581118..4584144)	6.87311	2.22288	4.66826	0.00906104	0.244043	1	protein_coding	K22019//mucin-15	XP_035485087.1//mucin-15 [Scophthalmus maximus]
SMAX5B_022165	CP026246.1	5742595..5759621	4.09796	2.22165	4.66427	0.00824943	0.232487	1	protein_coding	K13886//coronin-1B/1C/6;K17341//hemicentin	AWO99835.1//putative von Willebrand factor A domain-containing protein 7-like [Scophthalmus maximus]
SMAX5B_002891	CP026252.1	complement(7896041..7896259)	14.4013	2.21684	4.64873	0.00529788	0.179094	1	protein_coding	#N/A	#N/A
SMAX5B_010867	CP026251.1	complement(11132761..11137204)	5.99529	2.20812	4.62073	0.00208889	0.106984	1	protein_coding	K20910//thioredoxin-interacting protein	AWP06942.1//putative arrestin domain-containing protein 3-like [Scophthalmus maximus]
SMAX5B_003241	CP026247.1	complement(27151185..27172769)	1.10968	2.19935	4.59273	0.00986223	0.255389	1	protein_coding	K04512//dishevelled associated activator of morphogenesis	AWP02071.1//putative disheveled-associated activator of morphogenesis 1-like [Scophthalmus maximus]
SMAX5B_003487	CP026259.1	15090216..15119804	3.18711	2.19579	4.5814	0.00741932	0.220809	1	protein_coding	K19328//synaptotagmin-14/16	AWP16781.1//putative synaptotagmin-14 [Scophthalmus maximus]
SMAX5B_013835	CP026258.1	complement(11710464..11714917)	8.15734	2.18905	4.56004	0.000467954	0.0427498	1	protein_coding	K08868//alpha-kinase	AWP15400.1//putative alpha-protein kinase 2 [Scophthalmus maximus]
SMAX5B_011253	CP026248.1	25469215..25481520	8.77184	2.18739	4.5548	0.00764756	0.222303	1	protein_coding	K06087//claudin	XP_035488320.1//claudin-19 isoform X1 [Scophthalmus maximus]
SMAX5B_004680	CP026263.1	complement(795969..799012)	8.13446	2.17438	4.51391	0.00463984	0.168972	1	protein_coding	K12194//charged multivesicular body protein 4	XP_035474849.1//charged multivesicular body protein 4c [Scophthalmus maximus]
SMAX5B_012657	CP026247.1	complement(15426211..15435116)	4.53864	2.16805	4.49417	0.00778475	0.224672	1	protein_coding	NA	XP_035485132.1//DEP domain-containing protein 7 [Scophthalmus maximus]
SMAX5B_005788	CP026261.1	complement(5756658..5758330)	23.5164	2.14929	4.43609	0.00115081	0.0730948	1	protein_coding	K22609//osteocalcin	AWP18524.1//Osteocalcin isoform 2 [Scophthalmus maximus]
SMAX5B_005844	CP026249.1	16171907..16182287	11.4564	2.14099	4.41066	3.18829e-05	0.00685822	0.604978	protein_coding	K23026//LIM domain and actin-binding protein 1;K19607//X-linked retinitis pigmentosa GTPase regulator;K14000//ribosome-binding protein 1;K23573//dentin sialophosphoprotein;K18626//trichohyalin;K20478//golgin subfamily B member 1	AWP04543.1//putative xin actin-binding repeat-containing protein 1 [Scophthalmus maximus
SMAX5B_010849	CP026251.1	11629946..11631017	38.2707	2.13881	4.40398	0.0010809	0.070315	1	protein_coding	NA	AWP06986.1//Hypothetical protein SMAX5B_010849 [Scophthalmus maximus]
SMAX5B_018376	CP026256.1	complement(16853868..16859473)	74.3322	2.13512	4.39274	0.00507677	0.175382	1	protein_coding	K04305//Epstein-Barr virus induced gene 2	AWP13417.1//putative G-protein coupled receptor 183-like [Scophthalmus maximus]
SMAX5B_018935	CP026255.1	16856646..16862147	40.3907	2.13471	4.3915	1.83306e-08	2.68844e-05	0.000347824	protein_coding	K07363//IL2-inducible T-cell kinase [EC:2.7.10.2]	XP_035505464.1//tyrosine-protein kinase ITK/TSK [Scophthalmus maximus]
SMAX5B_011981	CP026243.1	21977360..21979065	60.8533	2.12354	4.3576	0.00828813	0.232543	1	protein_coding	K09541//crystallin, alpha A;K09542//crystallin, alpha B	XP_035481138.1//heat shock protein beta-6 [Scophthalmus maximus]
SMAX5B_003450	CP026259.1	15138375..15140454	28.8761	2.12174	4.35217	0.000974517	0.0662127	1	protein_coding	K23573//dentin sialophosphoprotein	AWP16782.1//putative SERTA domain-containing protein 4 [Scophthalmus maximus]
SMAX5B_012357	CP026247.1	15671286..15697320	44.9771	2.12156	4.35163	1.28202e-08	2.68844e-05	0.000243264	protein_coding	K12567//titin [EC:2.7.11.1]	XP_031170127.1//myomesin-2 isoform X1 [Sander lucioperca]
SMAX5B_011583	CP026250.1	complement(9440406..9442376)	12.1173	2.11446	4.33029	0.00788344	0.22588	1	protein_coding	K10955//mucin-2	AWP05525.1//Hypothetical protein SMAX5B_011583 [Scophthalmus maximus]
SMAX5B_011796	CP026243.1	21595313..21604716	26.6091	2.11346	4.32729	0.00272577	0.125642	1	protein_coding	K00513//steroid 21-monooxygenase [EC:1.14.14.16];K06252//tenascin	AWO96762.1//putative tenascin-X [Scophthalmus maximus]
SMAX5B_017746	CP026257.1	19653637..19683151	9.96862	2.10035	4.28813	0.000133598	0.0184217	1	protein_coding	K12232//E3 ubiquitin-protein ligase HECTD2 [EC:2.3.2.26]	XP_026165540.1//probable E3 ubiquitin-protein ligase HECTD2 [Mastacembelus armatus]
SMAX5B_002986	CP026258.1	complement(596382..614119)	20.9533	2.09822	4.2818	1.9889e-09	1.06956e-05	3.77393e-05	protein_coding	K05614//solute carrier family 1 (glial high affinity glutamate transporter), member 3;K11426//[histone H3]-lysine4/36 N-trimethyltransferase SMYD [EC:2.1.1.354 2.1.1.357];K00072//sepiapterin reductase [EC:1.1.1.153]	AWP14836.1//solute carrier family 1 (glial high affinity glutamate transporter) member 3-like [Scophthalmus maximus]
SMAX5B_014192	CP026248.1	complement(18338716..18340622)	318.197	2.09527	4.27306	0.000472462	0.0428215	1	protein_coding	K06458//T-cell surface glycoprotein CD8 alpha chain	AWP03212.1//CD8 alpha chain [Scophthalmus maximus]
SMAX5B_012039	CP026243.1	19190754..19191794	30.6514	2.08632	4.24663	6.24684e-05	0.0106084	1	protein_coding	K23762;K23771;K23770;K23758	XP_035477854.1//protein S100-A1 [Scophthalmus maximus]
SMAX5B_002688	CP026253.1	4050880..4055986	44.8082	2.06915	4.19639	0.00244634	0.119597	1	protein_coding	K07605//type II keratin, basic	XP_026224390.1//keratin, type II cytoskeletal 5 [Anabas testudineus]
SMAX5B_001822	CP026263.1	complement(3632659..3688416)	6.292	2.02466	4.06896	0.0049712	0.173219	1	protein_coding	K15616//eyes absent homolog 1 [EC:3.1.3.48]	XP_035475420.1//eyes absent homolog 1 isoform X6 [Scophthalmus maximus]
SMAX5B_018525	CP026256.1	11764897..11770706	2.38209	1.98531	3.95948	0.00644711	0.202872	1	protein_coding	K00710//polypeptide N-acetylgalactosaminyltransferase [EC:2.4.1.41]	AWP13071.1//Polypeptide N-acetylgalactosaminyltransferase [Scophthalmus maximus]
SMAX5B_020675	CP026262.1	complement(4001407..4002482)	76.2347	1.95834	3.88614	0.00275188	0.126144	1	protein_coding	NA	AWP19656.1//putative sentrin-specific protease 2-like, partial [Scophthalmus maximus]
SMAX5B_019871	CP026245.1	complement(4556708..4576191)	33.1905	1.95605	3.87999	2.19716e-07	0.000141787	0.00416911	protein_coding	K08578//calpain-9 [EC:3.4.22.-]	XP_035479599.1//calpain-9 [Scophthalmus maximus]
SMAX5B_017375	CP026260.1	complement(16522893..16545318)	19.4285	1.95587	3.87949	1.0938e-06	0.000464374	0.0207548	protein_coding	K21112//synaptopodin	XP_035469347.1//synaptopodin 2-like protein [Scophthalmus maximus]
SMAX5B_020921	CP026261.1	complement(10005937..10007474)	1073.03	1.94713	3.85607	5.39339e-06	0.00155378	0.10234	protein_coding	K12042//troponin C, skeletal muscle;K02183//calmodulin;K05865//troponin C, slow skeletal and cardiac muscles;K05629//atrophin-1 interacting protein 1	XP_035472139.1//parvalbumin alpha-like [Scophthalmus maximus]
SMAX5B_012158	CP026243.1	complement(17508223..17508996)	72.0062	1.93736	3.83005	0.000427307	0.0403143	1	protein_coding	K06454//T-cell surface glycoprotein CD4	XP_035498050.1//CD4-1 molecule [Scophthalmus maximus]
SMAX5B_013578	CP026246.1	25195542..25209455	9.14935	1.93311	3.81876	0.00387503	0.152478	1	protein_coding	K06088//occludin	AWP00750.1//putative occludin-like [Scophthalmus maximus]
SMAX5B_008025	CP026244.1	complement(23395051..23401964)	45.0448	1.93169	3.81501	0.00982284	0.255389	1	protein_coding	K06460//CD9 antigen	XP_035468551.1//CD9 antigen-like isoform X1 [Scophthalmus maximus]
SMAX5B_019265	CP026244.1	22126222..22131330	3.9242	1.9293	3.80871	0.00332796	0.140904	1	protein_coding	K10955//mucin-2	AWO98294.1//putative proline and serine-rich protein 2 [Scophthalmus maximus]
SMAX5B_013645	CP026248.1	6083190..6103293	35.4839	1.92161	3.78846	3.86408e-05	0.00769619	0.733209	protein_coding	K12567//titin [EC:2.7.11.1]	XP_019952316.1//immunoglobulin-like and fibronectin type III domain-containing protein 1 isoform X1 [Paralichthys olivaceus]
SMAX5B_005076	CP026252.1	5117231..5127277	7.80534	1.91211	3.76359	0.00492102	0.172621	1	protein_coding	K10251//17beta-estradiol 17-dehydrogenase / very-long-chain 3-oxoacyl-CoA reductase [EC:1.1.1.62 1.1.1.330]	XP_035499246.1//very-long-chain 3-oxoacyl-CoA reductase-A [Scophthalmus maximus]
SMAX5B_009991	CP026252.1	14406670..14427661	2.04613	1.91151	3.76203	0.00338287	0.141023	1	protein_coding	K06840//semaphorin 3	XP_023259750.1//semaphorin-3D [Seriola lalandi dorsalis]
SMAX5B_019606	CP026262.1	13722694..13723581	7.40419	1.89511	3.71951	0.00256397	0.12244	1	protein_coding	NA	XP_035473874.1//sine oculis-binding protein homolog isoform X3 [Scophthalmus maximus]
SMAX5B_011632	CP026253.1	complement(2117654..2122111)	238.424	1.87738	3.67406	3.62084e-08	4.49346e-05	0.000687053	protein_coding	K12042//troponin C, skeletal muscle	AWP09159.1//Troponin C [Scophthalmus maximus]
SMAX5B_009758	CP026252.1	16582170..16587849	267.356	1.87654	3.67194	0.000275313	0.0298223	1	protein_coding	K10628//V(D)J recombination-activating protein 1 [EC:2.3.2.27]	AWP08692.1//Recombination activating protein 1 [Scophthalmus maximus]
SMAX5B_013297	CP026245.1	complement(13436789..13483427)	2.17845	1.87642	3.67162	0.00131042	0.0791799	1	protein_coding	K22282//fatty acid hydroxylase domain-containing protein 2;K01544//non-gastric H+/K+-exchanging ATPase [EC:7.2.2.19];K13912//deleted in malignant brain tumors 1 protein	AWO99018.1//putative SCO-spondin-like [Scophthalmus maximus]
SMAX5B_001723	CP026250.1	complement(20921126..20922303)	19.1019	1.84694	3.59736	0.00833099	0.232802	1	protein_coding	K17566//protein phosphatase 1 regulatory subunit 27	AWP06290.1//putative protein phosphatase 1 regulatory subunit 27-like [Scophthalmus maximus]
SMAX5B_010563	CP026244.1	21953397..21962545	41.1345	1.81721	3.52398	0.00472553	0.170356	1	protein_coding	K17895//GATA-binding protein 3	AWO98275.1//putative trans-acting T-cell-specific transcription factor GATA-3 [Scophthalmus maximus]
SMAX5B_002718	CP026253.1	complement(5049751..5054535)	2.50591	1.80076	3.48404	0.00406006	0.155761	1	protein_coding	K10652//tripartite motif-containing protein 25 [EC:2.3.2.27]	AWP09257.1//putative E3 ubiquitin/ISG15 ligase TRIM25-like [Scophthalmus maximus]
SMAX5B_005517	CP026250.1	complement(2808965..2817279)	29.1711	1.79633	3.47336	0.000854729	0.0605001	1	protein_coding	K13159//heterogeneous nuclear ribonucleoprotein L	AWP05202.1//putative heterogeneous nuclear ribonucleoprotein L-like isoform 2, partial [Scophthalmus maximus]
SMAX5B_003420	CP026259.1	complement(14516600..14519592)	3.36658	1.7806	3.43568	0.00757652	0.222026	1	protein_coding	K07622//gap junction beta-3 protein	XP_035466517.1//connexin 35.4 [Scophthalmus maximus]
SMAX5B_008929	CP026259.1	complement(3035069..3049244)	20.1251	1.77593	3.42458	0.00321126	0.138634	1	protein_coding	K06553//pre-B lymphocyte gene;K10785//T-cell receptor beta chain V region	XP_035466563.1//M1-specific T cell receptor beta chain-like [Scophthalmus maximus]
SMAX5B_003332	CP026259.1	complement(167164..176964)	65.937	1.77546	3.42347	0.00157966	0.0903087	1	protein_coding	K06553//pre-B lymphocyte gene;K10785//T-cell receptor beta chain V region	XP_044023436.1//M1-specific T cell receptor beta chain-like [Siniperca chuatsi]
SMAX5B_000357	CP026259.1	10067175..10102121	6.95461	1.7737	3.41931	0.00543918	0.182813	1	protein_coding	K09275//transcription factor CP2 and related proteins	AWP16455.1//putative grainyhead-like protein 1 -like [Scophthalmus maximus]
SMAX5B_014840	CP026253.1	complement(11157993..11171036)	4.77414	1.77258	3.41664	0.00390034	0.152729	1	protein_coding	K13710//Rho guanine nucleotide exchange factor 7	AWP09536.1//putative pleckstrin -likey domain-containing family N member 1 [Scophthalmus maximus]
SMAX5B_016084	CP026261.1	complement(18483501..18489041)	110.323	1.76579	3.40059	0.00184423	0.0989596	1	protein_coding	K05853//P-type Ca2+ transporter type 2A [EC:7.2.2.10];K05727//dedicator of cytokinesis protein 3;K23757;K20407//WD repeat-containing protein mio	AWP19395.1//putative protein FAM117A-like [Scophthalmus maximus]
SMAX5B_003392	CP026259.1	complement(15019330..15022549)	5.32637	1.76441	3.39736	0.00389239	0.152729	1	protein_coding	K07623//gap junction beta-4 protein	XP_035466124.1//gap junction beta-4 protein-like [Scophthalmus maximus]
SMAX5B_001245	CP026249.1	complement(20356889..20378908)	7.29858	1.75663	3.37908	0.00312116	0.136831	1	protein_coding	K23377//thrombospondin type-1 domain-containing protein 4	AWP04720.1//putative ADAMTS-like protein 2 [Scophthalmus maximus]
SMAX5B_010751	CP026252.1	7122073..7130277	1173.8	1.75553	3.3765	0.000383979	0.0377728	1	protein_coding	K12046//troponin T, fast skeletal muscle	AWP08086.1//Fast skeletal muscle troponin T [Scophthalmus maximus]
SMAX5B_003838	CP026252.1	complement(294624..297533)	10.1349	1.7548	3.3748	0.00060579	0.050158	1	protein_coding	K08770//ubiquitin C;K02927//large subunit ribosomal protein L40e;K04610//metabotropic glutamate receptor 8	XP_035499042.1//uncharacterized protein LOC118315681 isoform X1 [Scophthalmus maximus]
SMAX5B_012092	CP026243.1	complement(21992124..21996783)	25.637	1.75152	3.36714	0.000170006	0.0214064	1	protein_coding	K03283//heat shock 70kDa protein 1/2/6/8	XP_035480669.1//heat shock cognate 71 kDa protein [Scophthalmus maximus]
SMAX5B_003458	CP026259.1	complement(14555819..14567031)	213.65	1.74161	3.34409	0.000229781	0.0262912	1	protein_coding	K05856//lymphocyte cell-specific protein tyrosine kinase [EC:2.7.10.2]	XP_035465958.1//tyrosine-protein kinase Lck [Scophthalmus maximus]
SMAX5B_012125	CP026243.1	complement(17522649..17525008)	59.9761	1.70608	3.26273	0.000528906	0.0463742	1	protein_coding	K06454//T-cell surface glycoprotein CD4;K11836//ubiquitin carboxyl-terminal hydrolase 5/13 [EC:3.4.19.12]	AWO96377.1//putative T-cell surface glycoprotein CD4-like [Scophthalmus maximus]
SMAX5B_015027	CP026253.1	complement(11514884..11517577)	147.077	1.70333	3.25651	2.37037e-08	3.18676e-05	0.000449777	protein_coding	K23573//dentin sialophosphoprotein	AWP09551.1//putative midasin-like [Scophthalmus maximus]
SMAX5B_009987	CP026252.1	12627910..12639021	377.358	1.69816	3.24487	0.00201392	0.104137	1	protein_coding	K09290//tropomyosin 3;K10373//tropomyosin 1	AWP08452.1//Isoform 6 of Tropomyosin alpha-1 chain isoform 6 [Scophthalmus maximus]
SMAX5B_019942	CP026245.1	complement(5025365..5047723)	18.9714	1.69785	3.24416	8.92467e-06	0.00244037	0.169346	protein_coding	K19326//nesprin-1;K10746//exonuclease 1 [EC:3.1.-.-]	AWO98591.1//putative neuroblast differentiation-associated protein AHNAK-like [Scophthalmus maximus]
SMAX5B_020122	CP026260.1	complement(8036632..8043024)	5.08853	1.69172	3.23041	0.00137729	0.082224	1	protein_coding	K13172//serine/arginine repetitive matrix protein 2	AWP17326.1//DUF4585 domain containing protein [Scophthalmus maximus]
SMAX5B_003335	CP026259.1	complement(180855..181506)	44.3984	1.68483	3.21503	0.00645718	0.202872	1	protein_coding	K06553//pre-B lymphocyte gene;K10785//T-cell receptor beta chain V region	AWP15896.1//T-cell receptor beta chain [Scophthalmus maximus]
SMAX5B_003331	CP026259.1	complement(178645..179109)	100.245	1.67793	3.19969	0.00547566	0.183276	1	protein_coding	K06553//pre-B lymphocyte gene;K10785//T-cell receptor beta chain V region	TKS87121.1// T-cell receptor beta chain V region 3H.25 [Collichthys lucidus]
SMAX5B_011249	CP026248.1	complement(25878689..25894367)	4.37676	1.6766	3.19674	0.00117622	0.0741251	1	protein_coding	K06244//laminin, beta 3	AWP03505.1//putative laminin subunit beta-3 [Scophthalmus maximus]
SMAX5B_007648	CP026259.1	complement(20875006..20906534)	69.2109	1.67375	3.19044	0.00103207	0.0681156	1	protein_coding	K22046//B-cell lymphoma/leukemia 11B	XP_019958618.1//B-cell lymphoma/leukemia 11B isoform X2 [Paralichthys olivaceus]
SMAX5B_020154	CP026260.1	6626426..6628329	20.0156	1.66333	3.16746	0.000313797	0.0324518	1	protein_coding	NA	AWP17262.1//putative small integral membrane protein 5 [Scophthalmus maximus]
SMAX5B_000291	CP026259.1	complement(12570840..12574211)	75.5628	1.64699	3.13179	0.000980899	0.0662127	1	protein_coding	K12314//actin, alpha cardiac muscle	AWP16644.1//Actin alpha cardiac [Scophthalmus maximus]
SMAX5B_011885	CP026243.1	22777085..22778504	6.88374	1.6438	3.12488	0.00662382	0.205097	1	protein_coding	K17520//C-type lectin domain family 3 member B	AWO96866.1//putative tetranectin-like [Scophthalmus maximus]
SMAX5B_013975	CP026258.1	12654448..12670845	4.93918	1.63823	3.11284	0.00617519	0.198955	1	protein_coding	K04659//thrombospondin 2/3/4/5	AWP15454.1//putative thrombospondin-4-B-like [Scophthalmus maximus]
SMAX5B_007828	CP026244.1	19233827..19243114	9.52357	1.63806	3.11247	0.000462281	0.0426171	1	protein_coding	K12388//sortilin	AWO98118.1//putative sortilin-like [Scophthalmus maximus]
SMAX5B_005297	CP026258.1	complement(20892286..20899592)	232.634	1.62975	3.09459	1.67387e-08	2.68844e-05	0.000317617	protein_coding	K06237//collagen, type IV, alpha;K06890//uncharacterized protein	AWP15837.1//Hypothetical protein SMAX5B_005297 [Scophthalmus maximus]
SMAX5B_009757	CP026252.1	9559998..9582084	29.1663	1.6236	3.08143	0.00255932	0.12244	1	protein_coding	K04437//filamin	AWP08214.1//Filamin c [Scophthalmus maximus];XP_035498832.1
SMAX5B_020219	CP026260.1	complement(6233557..6241018)	19.2077	1.62153	3.07702	0.00760029	0.222026	1	protein_coding	K11167//dehydrogenase/reductase SDR family member 7C [EC:1.1.-.-]	AWP17241.1//putative dehydrogenase/reductase SDR family member 7C-A-like [Scophthalmus maximus]
SMAX5B_015933	CP026264.1	complement(2746336..2783163)	3.54176	1.61908	3.07179	2.94654e-05	0.00660229	0.559106	protein_coding	K11368//enhancer of yellow 2 transcription factor;K19865//fibrocystin	AWP21323.1//putative fibrocystin-L [Scophthalmus maximus]
SMAX5B_019087	CP026255.1	14706316..14719449	7.25226	1.61328	3.05947	0.000101317	0.0148569	1	protein_coding	K10955//mucin-2	AWP12265.1//putative zinc finger protein 185 [Scophthalmus maximus]
SMAX5B_000014	CP026262.1	19433275..19448280	143.77	1.60827	3.04885	1.81303e-06	0.000635861	0.0344022	protein_coding	K19970//5'-nucleotidase [EC:3.1.3.5]	AWP20468.1//putative 5'-nucleotidase-like [Scophthalmus maximus]
SMAX5B_018990	CP026255.1	14602460..14613810	63.8673	1.58748	3.00524	1.77083e-06	0.000634862	0.0336015	protein_coding	K21918//BTB/POZ domain-containing protein KCTD8/12/16	AWP12259.1//putative BTB/POZ domain-containing protein KCTD8-like [Scophthalmus maximus]
SMAX5B_013837	CP026258.1	complement(10826742..10832435)	129.471	1.57726	2.98402	1.05814e-05	0.00279852	0.200782	protein_coding	K00939//adenylate kinase [EC:2.7.4.3]	XP_035463758.1//adenylate kinase isoenzyme 1 isoform X1 [Scophthalmus maximus]
SMAX5B_003334	CP026259.1	complement(177161..178199)	70.0515	1.56843	2.96582	0.000580497	0.0490328	1	protein_coding	K06553//pre-B lymphocyte gene;K10785//T-cell receptor beta chain V region	TKS87121.1// T-cell receptor beta chain V region 3H.25 [Collichthys lucidus]
SMAX5B_004121	CP026246.1	15471070..15488799	66.4274	1.5674	2.96369	0.00486111	0.171974	1	protein_coding	K11448//lysine-specific demethylase 6B [EC:1.14.11.68]	AWP00339.1//putative lysine-specific demethylase 6B-like [Scophthalmus maximus]
SMAX5B_004496	CP026244.1	803647..807714	46.576	1.56719	2.96327	0.00696462	0.212401	1	protein_coding	K17505//protein phosphatase 1K [EC:3.1.3.16]	AWO97260.1//putative protein phosphatase 1K mitochondrial-like [Scophthalmus maximus]
SMAX5B_014063	CP026248.1	20562009..20564853	73.8533	1.5669	2.96267	1.2554e-06	0.000506336	0.0238213	protein_coding	K23698	XP_035485928.1//src-like-adapter 2 [Scophthalmus maximus]
SMAX5B_002380	CP026248.1	13206336..13215455	4.04069	1.56624	2.96132	0.00418116	0.159009	1	protein_coding	K23710;K23488//Ras-associated and pleckstrin homology domains-containing protein 1	AWP02860.1//Hypothetical protein SMAX5B_002380 [Scophthalmus maximus]
SMAX5B_019900	CP026245.1	8492481..8612863	1.93748	1.56575	2.96032	0.000716589	0.0538098	1	protein_coding	K06753//roundabout, axon guidance receptor 1	XP_035479142.1//roundabout homolog 1 isoform X1 [Scophthalmus maximus]
SMAX5B_008974	CP026259.1	complement(4667119..4672302)	7.0677	1.56165	2.95191	0.000174021	0.0214311	1	protein_coding	K10571//de-etiolated-1;K14636//MFS transporter, DHA1 family, solute carrier family 18 (vesicular acetylcholine transporter), member 3;K08155//MFS transporter, DHA1 family, solute carrier family 18 (vesicular amine transporter), member 1/2	AWP16183.1//putative MFS-type transporter SLC18B1 [Scophthalmus maximus]
SMAX5B_017353	CP026260.1	complement(16418720..16432178)	134.546	1.56009	2.94872	0.00203228	0.10475	1	protein_coding	K19867//LIM domain-binding protein 3	XP_035468095.1//LIM domain-binding protein 3b isoform X1 [Scophthalmus maximus]
SMAX5B_001748	CP026263.1	1852475..1862728	46.8302	1.55916	2.94682	0.00629688	0.201163	1	protein_coding	K00750//glycogenin [EC:2.4.1.186]	XP_035475543.1//glycogenin-1b isoform X1 [Scophthalmus maximus]
SMAX5B_004380	CP026261.1	complement(746467..770201)	6.17311	1.54137	2.9107	0.00492195	0.172621	1	protein_coding	K10386//periplakin	XP_018553427.1//periplakin [Lates calcarifer]
SMAX5B_019618	CP026262.1	12769631..12813541	245.499	1.53873	2.90538	9.2344e-07	0.000413829	0.0175223	protein_coding	K10141//sestrin 1/3	AWP20100.1//putative sestrin-1 isoform 3 [Scophthalmus maximus]
SMAX5B_014052	CP026248.1	22146768..22212880	3.44542	1.53839	2.9047	0.00614368	0.198955	1	protein_coding	K06758//L1 cell adhesion molecule like protein	XP_035008213.1//neural cell adhesion molecule L1-like protein isoform X5 [Hippoglossus stenolepis]
SMAX5B_019849	CP026245.1	4831471..4838313	615.564	1.52458	2.87704	0.00483738	0.171832	1	protein_coding	K00933//creatine kinase [EC:2.7.3.2]	XP_029373567.1//creatine kinase M-type-like [Echeneis naucrates]
SMAX5B_014277	CP026248.1	15285303..15290156	23.4198	1.51837	2.86467	0.00256475	0.12244	1	protein_coding	K04465//nuclear receptor subfamily 4 group A member 1	XP_035488212.1//nuclear receptor subfamily 4 group A member 1-like [Scophthalmus maximus]
SMAX5B_000349	CP026259.1	12144144..12145597	30.9553	1.51519	2.85836	0.000629803	0.0508031	1	protein_coding	K07232//glutathione-specific gamma-glutamylcyclotransferase [EC:4.3.2.7]	XP_035465859.1//glutathione-specific gamma-glutamylcyclotransferase 1-like [Scophthalmus maximus]
SMAX5B_002527	CP026243.1	13568093..13577369	10.6837	1.50926	2.84663	0.0018831	0.0989596	1	protein_coding	NA	XP_046256322.1//putative transmembrane protein ZNF593OS [Scatophagus argus]
SMAX5B_012917	CP026246.1	28956664..28963502	42.8904	1.4918	2.8124	0.00564347	0.186953	1	protein_coding	K11829//REST corepressor 1;K23573//dentin sialophosphoprotein	AWP00909.1//putative transcriptional-regulating factor 1-like [Scophthalmus maximus]
SMAX5B_014330	CP026248.1	complement(14861380..14867778)	65.7275	1.48486	2.79889	0.00322244	0.138634	1	protein_coding	K21347//Tax1-binding protein 1	AWP02995.1//putative calcium-binding and coiled-coil domain-containing protein 1-like [Scophthalmus maximus]
SMAX5B_002191	CP026248.1	12387315..12438921	5.86059	1.47649	2.7827	0.00675951	0.207717	1	protein_coding	K16882//protein piccolo	AWP02775.1//putative protein bassoon-like [Scophthalmus maximus]
SMAX5B_006248	CP026249.1	complement(14512367..14514107)	186.959	1.46751	2.76543	1.65485e-07	0.000129935	0.00314008	protein_coding	K16449//regulator of G-protein signaling	XP_035490555.1//regulator of G-protein signaling 21-like [Scophthalmus maximus]
SMAX5B_014876	CP026253.1	complement(21361314..21377548)	83.1076	1.45946	2.75005	0.000395268	0.0384408	1	protein_coding	K06474//CD34 antigen	XP_035501801.1//protein cd34
SMAX5B_021073	CP026261.1	10422233..10428869	43.5515	1.45744	2.74621	0.00316171	0.137859	1	protein_coding	K02925//large subunit ribosomal protein L3e	XP_035471326.1//60S ribosomal protein L3-like [Scophthalmus maximus]
SMAX5B_006385	CP026249.1	complement(6108372..6128351)	35.1706	1.45421	2.74007	0.00338205	0.141023	1	protein_coding	K12567//titin [EC:2.7.11.1]	XP_035491480.1//myomesin 1a (skelemin) isoform X2 [Scophthalmus maximus]
SMAX5B_019150	CP026255.1	3141150..3175872	29.1577	1.45376	2.7392	9.90332e-05	0.0148569	1	protein_coding	K21440//ankyrin repeat domain-containing protein 50	AWP11675.1//putative ankyrin repeat domain-containing protein 50 [Scophthalmus maximus]
SMAX5B_010758	CP026252.1	6967446..6974654	310.495	1.45067	2.73334	0.00400877	0.155163	1	protein_coding	K12043//troponin I, fast skeletal muscle	AWP08067.1//Troponin I [Scophthalmus maximus]
SMAX5B_001940	CP026263.1	complement(8207489..8214352)	10.8841	1.42327	2.68193	0.00852896	0.235067	1	protein_coding	K23425//leukocyte elastase inhibitor	XP_035475514.1//leukocyte elastase inhibitor-like isoform X2 [Scophthalmus maximus]
SMAX5B_008540	CP026257.1	12184744..12325370	1.82338	1.40771	2.65317	0.00069328	0.0538098	1	protein_coding	K06813//cadherin 23	XP_035519297.1//cadherin-23 isoform X1 [Morone saxatilis]
SMAX5B_018416	CP026256.1	complement(9948310..10023878)	6.06228	1.39882	2.63685	0.00665936	0.205097	1	protein_coding	K05646//ATP-binding cassette, subfamily A (ABC1), member 12;K03691//peptide-O-fucosyltransferase [EC:2.4.1.221]	AWP12966.1//putative ATP-binding cassette sub-family A member 12 [Scophthalmus maximus]
SMAX5B_020042	CP026261.1	20209399..20210713	38.8335	1.39713	2.63376	0.00344348	0.142812	1	protein_coding	K19607//X-linked retinitis pigmentosa GTPase regulator;K23573//dentin sialophosphoprotein;K15626//nuclear protein, 1	AWP19515.1//putative nuclear protein 1-like [Scophthalmus maximus]
SMAX5B_006706	CP026249.1	3132419..3150030	4.40933	1.39227	2.62491	0.00771274	0.223392	1	protein_coding	K14480//apolipoprotein L	AWP03695.1//putative myb-like protein X [Scophthalmus maximus]
SMAX5B_007904	CP026254.1	22453830..22458151	68.1293	1.38212	2.60652	0.00286615	0.13062	1	protein_coding	K00876//uridine kinase [EC:2.7.1.48]	AWP11499.1//Uridine kinase [Scophthalmus maximus]
SMAX5B_016702	CP026260.1	4642191..4654255	85.3681	1.37925	2.60134	2.34078e-06	0.000770689	0.0444162	protein_coding	K07375//tubulin beta;K18406//tudor domain-containing protein 2	AWP17200.1//putative tudor and KH domain-containing protein isoform 4 [Scophthalmus maximus]
SMAX5B_001017	CP026253.1	25002194..25005051	165.446	1.36601	2.57757	0.00599484	0.196398	1	protein_coding	NA	AWP10390.1//Pancreatic progenitor cell differentiation and proliferation factor [Scophthalmus maximus]
SMAX5B_022342	CP026254.1	complement(15554828..15557907)	38.2841	1.36592	2.5774	0.00322165	0.138634	1	protein_coding	K17538//pseudopodium-enriched atypical kinase 1 [EC:2.7.10.2]	AWP11105.1//putative pseudopodium-enriched atypical kinase 1-like [Scophthalmus maximus]
SMAX5B_014322	CP026248.1	complement(16626740..16647324)	235.795	1.3627	2.57165	0.000126097	0.0175372	1	protein_coding	K11408//histone deacetylase 7 [EC:3.5.1.98]	AWP03122.1//putative histone deacetylase 7-like [Scophthalmus maximus]
SMAX5B_015664	CP026264.1	2724869..2726509	71.3474	1.36211	2.57061	0.000211067	0.024675	1	protein_coding	K06456//T-cell surface glycoprotein CD6	AWP21321.1//T-cell differentiation antigen CD6 [Scophthalmus maximus]
SMAX5B_019315	CP026251.1	complement(22345071..22357123)	99.9275	1.35237	2.55331	0.00792366	0.226252	1	protein_coding	K03841//fructose-1,6-bisphosphatase I [EC:3.1.3.11]	XP_030273229.1//fructose-1,6-bisphosphatase isozyme 2-like [Sparus aurata]
SMAX5B_002959	CP026258.1	1497347..1510922	6.9325	1.34158	2.53428	0.00447339	0.166115	1	protein_coding	K01530//phospholipid-translocating ATPase [EC:7.6.2.1]	AWP14899.1//putative phospholipid-transporting ATPase IC [Scophthalmus maximus]
SMAX5B_000647	CP026245.1	19601067..19615121	16.4816	1.3412	2.53363	0.00213821	0.10882	1	protein_coding	K06057//numb	AWO99305.1//putative protein numb -like [Scophthalmus maximus]
SMAX5B_013103	CP026247.1	19968829..19973519	47.5431	1.34021	2.53188	5.61247e-07	0.000282956	0.0106497	protein_coding	K00078//dihydrodiol dehydrogenase / D-xylose 1-dehydrogenase (NADP) [EC:1.3.1.20 1.1.1.179]	XP_028436856.1//trans-1,2-dihydrobenzene-1,2-diol dehydrogenase-like isoform X1 [Perca flavescens]
SMAX5B_012241	CP026246.1	complement(647810..649807)	69.3501	1.33509	2.52292	2.11064e-05	0.0050075	0.400495	protein_coding	K09228//KRAB domain-containing zinc finger protein	XP_014670238.1//zinc finger protein 658B-like [Priapulus caudatus]
SMAX5B_009294	CP026255.1	9566391..9588898	10.0042	1.33396	2.52094	0.000402942	0.0389262	1	protein_coding	K12010//tripartite motif-containing protein 29;K01124//glycerophosphoinositol inositolphosphodiesterase [EC:3.1.4.43];K20632//deleted in liver cancer protein	XP_035505948.1//glycerophosphoinositol inositolphosphodiesterase GDPD2 isoform X4 [Scophthalmus maximus]
SMAX5B_015916	CP026264.1	8712163..8729975	37.8905	1.32922	2.51268	0.00609047	0.1981	1	protein_coding	K17261//adenylyl cyclase-associated protein	AWP21666.1//putative adenylyl cyclase-associated protein 2 [Scophthalmus maximus]
SMAX5B_020568	CP026260.1	complement(19779773..19785420)	21.2601	1.32901	2.5123	0.00849046	0.235067	1	protein_coding	K00789//S-adenosylmethionine synthetase [EC:2.5.1.6]	AWP18119.1//S-adenosylmethionine synthase [Scophthalmus maximus]
SMAX5B_013971	CP026258.1	15046984..15056010	125.661	1.3277	2.51002	2.31673e-06	0.000770689	0.0439599	protein_coding	K22630//interleukin 31 receptor subunit alpha	AWP15568.1//putative interleukin-31 receptor subunit alpha-like [Scophthalmus maximus]
SMAX5B_012564	CP026247.1	complement(13414215..13421397)	40.9166	1.3253	2.50585	0.00101549	0.0676981	1	protein_coding	K19919//cysteine-rich secretory protein	AWP01589.1//putative cysteine-rich secretory protein LCCL domain-containing 2 [Scophthalmus maximus]
SMAX5B_000616	CP026245.1	19886022..19888637	155.988	1.32421	2.50396	0.00292507	0.131816	1	protein_coding	K06450//T-cell surface glycoprotein CD3 delta chain;K06452//T-cell surface glycoprotein CD3 gamma chain	AWO99337.1//CD3 gamma/delta protein [Scophthalmus maximus]
SMAX5B_017126	CP026260.1	990169..1007497	226.031	1.30647	2.47335	0.000148878	0.0198491	1	protein_coding	K19400//leucine zipper transcription factor-like protein 1;K04184//C-C chemokine receptor type 9	AWP17048.1//CC chemokine receptor 9 [Scophthalmus maximus]
SMAX5B_022428	CP026254.1	11696899..11726605	9.71358	1.29887	2.46036	0.00761053	0.222026	1	protein_coding	K11836//ubiquitin carboxyl-terminal hydrolase 5/13 [EC:3.4.19.12]	AWP10906.1//putative ubiquitin carboxyl-terminal hydrolase 13 [Scophthalmus maximus]
SMAX5B_007366	CP026250.1	complement(13022564..13029462)	4.03787	1.29847	2.45968	0.00879797	0.240572	1	protein_coding	K22038//volume-regulated anion channel;K10456//kelch-like protein 19	AWP05771.1//putative leucine-rich repeat-containing protein 8C-like [Scophthalmus maximus]
SMAX5B_007335	CP026250.1	complement(10436196..10459998)	33.3538	1.29569	2.45494	0.00187935	0.0989596	1	protein_coding	K10955//mucin-2;K05925//mRNA m6A methyltransferase [EC:2.1.1.348]	AWP05593.1//putative N6-adenosine-methyltransferase subunit METTL14 [Scophthalmus maximus]
SMAX5B_002325	CP026248.1	12718773..12720390	20.0319	1.29465	2.45317	0.00264073	0.12313	1	protein_coding	K04701//cytokine inducible SH2-containing protein	XP_035487108.1//cytokine-inducible SH2-containing protein-like [Scophthalmus maximus]
SMAX5B_008861	CP026255.1	13745638..13749245	208.548	1.28649	2.43935	0.00116535	0.0737281	1	protein_coding	K09203//early growth response protein 1	XP_022607739.1//early growth response protein 1 [Seriola dumerili]
SMAX5B_009295	CP026255.1	9776159..9778326	151.703	1.27915	2.42697	0.00711828	0.21488	1	protein_coding	K05863//solute carrier family 25 (mitochondrial adenine nucleotide translocator), member 4/5/6/31	XP_035505912.1//ADP/ATP translocase 2 [Scophthalmus maximus]
SMAX5B_012644	CP026247.1	complement(12132700..12146800)	32.5976	1.27513	2.4202	0.000353215	0.0356151	1	protein_coding	K12032//tripartite motif-containing protein 66	AWP01537.1//putative tripartite motif-containing protein 66 [Scophthalmus maximus]
SMAX5B_013181	CP026247.1	18187306..18188718	10.9799	1.27504	2.42005	0.00923278	0.247019	1	protein_coding	K14947//epithelial splicing regulatory protein 1/2	AWP01813.1//putative epithelial splicing regulatory protein 2 [Scophthalmus maximus]
SMAX5B_017751	CP026257.1	complement(19861664..19868357)	24.8872	1.25978	2.3946	0.000288545	0.031034	1	protein_coding	K22523//sulfotransferase 6B1 [EC:2.8.2.-]	AWP14641.1//putative sulfotransferase 6B1 [Scophthalmus maximus]
SMAX5B_007229	CP026260.1	complement(21008349..21013693)	96.1351	1.25949	2.3941	7.11293e-08	7.6502e-05	0.00134968	protein_coding	K08402//hydroxycarboxylic acid receptor 2/3	AWP18194.1//putative hydroxycarboxylic acid receptor 2-like [Scophthalmus maximus]
SMAX5B_015525	CP026264.1	9577093..9582937	97.9382	1.25882	2.39299	0.000363656	0.0364402	1	protein_coding	K23713;K02360//a component of the cytoplasm (encore);K04437//filamin	AWP21723.1//putative cAMP-regulated phosphoprotein 21 [Scophthalmus maximus]
SMAX5B_000753	CP026245.1	complement(19891177..19893372)	122.268	1.25782	2.39135	0.005287	0.179094	1	protein_coding	K06451//T-cell surface glycoprotein CD3 epsilon chain	AWO99338.1//CD3 epsilon [Scophthalmus maximus]
SMAX5B_005112	CP026252.1	5154548..5155719	72.9794	1.25037	2.37902	0.00093345	0.065192	1	protein_coding	NA	XP_035499244.1//uncharacterized protein C11orf96 homolog [Scophthalmus maximus]
SMAX5B_005390	CP026257.1	3364080..3382733	25.6178	1.24257	2.3662	1.20274e-05	0.00312233	0.22822	protein_coding	K11862//ubiquitin thioesterase ZRANB1 [EC:3.4.19.12]	XP_035461536.1//ubiquitin thioesterase zranb1-B [Scophthalmus maximus]
SMAX5B_017367	CP026260.1	15038063..15039832	451.504	1.23567	2.35491	3.7953e-05	0.00765369	0.720158	protein_coding	K08270//DNA-damage-inducible transcript 4	XP_035467799.1//DNA damage-inducible transcript 4 protein [Scophthalmus maximus]
SMAX5B_012124	CP026243.1	complement(20883358..20887072)	29.0454	1.23516	2.35407	0.000701824	0.0538098	1	protein_coding	K22190//membrane-spanning 4-domains subfamily A member 3/4/8/12/15/18;K06466//B-lymphocyte antigen CD20	XP_028281366.1//B-lymphocyte antigen CD20-like isoform X2 [Parambassis ranga]
SMAX5B_013384	CP026245.1	11421272..11424559	39.2063	1.2267	2.34031	6.10774e-05	0.0105661	1	protein_coding	K08388//P2Y purinoceptor 13	AWO98900.1//putative P2Y purinoceptor 13-like [Scophthalmus maximus]
SMAX5B_002139	CP026243.1	66098..67463	53.1122	1.21707	2.32473	0.00222923	0.111434	1	protein_coding	K10655//tripartite motif-containing protein 63 [EC:2.3.2.27]	XP_035480408.1//E3 ubiquitin-protein ligase TRIM63a [Scophthalmus maximus]
SMAX5B_014452	CP026253.1	17454412..17461368	70.0402	1.21681	2.32432	0.00234555	0.116433	1	protein_coding	K05168//interleukin 17 receptor E;K11348//bromodomain and PHD finger-containing protein 1	AWP09935.1//putative interleukin-17 receptor E-like [Scophthalmus maximus]
SMAX5B_008076	CP026248.1	complement(1886742..1892574)	67.7868	1.21624	2.3234	0.00244605	0.119597	1	protein_coding	K01307//gamma-glutamyl hydrolase [EC:3.4.19.9]	AWP02244.1//putative gamma-glutamyl hydrolase [Scophthalmus maximus]
SMAX5B_006644	CP026249.1	complement(12197816..12203922)	102.238	1.21392	2.31967	9.18173e-05	0.0142432	1	protein_coding	K06521//semaphorin 4	AWP04228.1//putative semaphorin-4E-like [Scophthalmus maximus]
SMAX5B_004895	CP026250.1	23358275..23365790	90.7817	1.2117	2.31611	1.55757e-06	0.000571099	0.029555	protein_coding	K08805//doublecortin-like kinase 1/2 [EC:2.7.11.1];K09229//KRAB and SCAN domains-containing zinc finger protein;K11835//ubiquitin carboxyl-terminal hydrolase 4/11 [EC:3.4.19.12];K16340//PH domain and leucine-rich repeat-containing protein phosphatase [EC:3.1.3.16]	CDQ75208.1//unnamed protein product [Oncorhynchus mykiss]
SMAX5B_020795	CP026261.1	12237995..12245388	1145.59	1.18459	2.27299	0.00806566	0.229494	1	protein_coding	K22583//metalloproteinase inhibitor 2	XP_035471533.1//metalloproteinase inhibitor 2b [Scophthalmus maximus]
SMAX5B_022617	CP026254.1	complement(8416679..8427496)	175.095	1.18205	2.26899	7.70463e-05	0.0128143	1	protein_coding	K17698//FYN binding protein	XP_035502430.1//FYN-binding protein 1 isoform X2 [Scophthalmus maximus]
SMAX5B_019159	CP026255.1	complement(17833778..17836281)	47.7976	1.1686	2.24794	0.00541642	0.182428	1	protein_coding	K07990//SH2 domain protein 1A	XP_035505860.1//SH2 domain-containing protein 1A-like [Scophthalmus maximus]
SMAX5B_009031	CP026259.1	3006999..3026665	9.86434	1.16746	2.24616	0.00163994	0.0916689	1	protein_coding	K23624//papilin	AWP16073.1//putative papilin [Scophthalmus maximus]
SMAX5B_018590	CP026256.1	5522664..5525412	50.608	1.16737	2.24603	0.000421817	0.0400304	1	protein_coding	K07616//gap junction gamma-1 protein	AWP12812.1//Gap junction protein [Scophthalmus maximus]
SMAX5B_012136	CP026243.1	19516297..19550335	43.4823	1.16696	2.24538	0.000243995	0.0277209	1	protein_coding	K09878//aquaporin-10;K01530//phospholipid-translocating ATPase [EC:7.6.2.1];K22628//interleukin 16	AWO96591.1//putative phospholipid-transporting ATPase ID (ATPase class I type 8B member 2) [Scophthalmus maximus]
SMAX5B_017868	CP026254.1	4289123..4294008	48.047	1.16093	2.23602	0.00175004	0.0963595	1	protein_coding	K06562//lysosomal-associated membrane protein 3	XP_035503141.1//lysosome-associated membrane glycoprotein 3 isoform X1 [Scophthalmus maximus]
SMAX5B_014335	CP026248.1	complement(14532140..14535751)	187.529	1.15587	2.22819	9.18673e-06	0.00247016	0.174318	protein_coding	K03729//class B basic helix-loop-helix protein 2	XP_018536095.1//class E basic helix-loop-helix protein 40-like [Lates calcarifer]
SMAX5B_009614	CP026264.1	11574278..11579701	10.8573	1.15338	2.22435	0.000250228	0.0282303	1	protein_coding	K19475//WAS/WASL-interacting protein	AWP21845.1//putative WAS/WASL-interacting protein family member 3-like [Scophthalmus maximus]
SMAX5B_020743	CP026261.1	complement(12208515..12209652)	66.0278	1.14661	2.21393	0.000442115	0.0414688	1	protein_coding	K12894//heterogeneous nuclear ribonucleoprotein A0;K13158//heterogeneous nuclear ribonucleoprotein A2/B1;K03988//complement C1q subcomponent subunit C;K21988//transmembrane channel-like protein	AWP18974.1//putative MKI67 FHA domain-interacting nucleolar phosphoprotein-like [Scophthalmus maximus]
SMAX5B_020448	CP026260.1	complement(10476403..10489035)	8.92575	1.14534	2.21198	0.00275229	0.126144	1	protein_coding	K17277//epidermal growth factor receptor kinase substrate 8	AWP17500.1//Epidermal growth factor receptor kinase substrate 8-like protein 1 [Scophthalmus maximus]
SMAX5B_006178	CP026261.1	complement(5760443..5763485)	28.9744	1.14047	2.20452	0.00632649	0.201312	1	protein_coding	K19481//matrix Gla protein	AWP18525.1//Matrix Gla protein [Scophthalmus maximus]
SMAX5B_013790	CP026258.1	complement(15131360..15139166)	14.0178	1.1401	2.20396	0.00204087	0.104858	1	protein_coding	K01393//neurolysin [EC:3.4.24.16];K01392//thimet oligopeptidase [EC:3.4.24.15]	XP_019937089.1//neurolysin, mitochondrial [Paralichthys olivaceus]
SMAX5B_013017	CP026261.1	complement(263087..284146)	93.9813	1.13536	2.19674	4.39773e-05	0.00854801	0.834468	protein_coding	K00898//pyruvate dehydrogenase kinase 2/3/4 [EC:2.7.11.2]	XP_028455130.1//pyruvate dehydrogenase (acetyl-transferring) kinase isozyme 2, mitochondrial-like [Perca flavescens]
SMAX5B_009160	CP026249.1	683445..717761	126.351	1.12926	2.18746	0.000792058	0.0575598	1	protein_coding	K19464//pleckstrin homology domain-containing family G member 5;K09453//snRNA-activating protein complex subunit 4;K06856//immunoglobulin heavy chain;K23573//dentin sialophosphoprotein;K11722//bromodomain-containing protein 4;K05769//Rho guanine nucleotide exchange factor 4/29;K10784//T cell receptor alpha chain V region	AWP03592.1//T cell receptor alpha chain, partial [Scophthalmus maximus]
SMAX5B_010249	CP026256.1	complement(21241616..21292735)	17.3899	1.1239	2.17936	0.00998422	0.256432	1	protein_coding	K00901//diacylglycerol kinase (ATP) [EC:2.7.1.107]	AWP13626.1//putative protein similar to vertebrate diacylglycerol kinase beta 90kDa (DGKB) [Scophthalmus maximus]
SMAX5B_002836	CP026262.1	complement(10599373..10601736)	49.1176	1.12343	2.17864	0.000609648	0.0501809	1	protein_coding	K04379//proto-oncogene protein c-fos	AWP19982.1//Proto-oncogene protein c-Fos [Scophthalmus maximus]
SMAX5B_011585	CP026250.1	complement(6385514..6393845)	38.5534	1.11595	2.16738	0.00126089	0.0782384	1	protein_coding	K07750//methylsterol monooxygenase [EC:1.14.18.9]	AWP05395.1//putative methylsterol monooxygenase 1 [Scophthalmus maximus]
SMAX5B_016537	CP026251.1	complement(12837223..12844363)	35.8656	1.11479	2.16564	0.000953259	0.066004	1	protein_coding	K00273//D-amino-acid oxidase [EC:1.4.3.3]	XP_035494961.1//D-amino-acid oxidase-like isoform X1 [Scophthalmus maximus]
SMAX5B_019198	CP026255.1	complement(18071461..18073825)	99.608	1.11371	2.16401	0.000151888	0.0198491	1	protein_coding	K08391//G protein-coupled receptor 174	XP_035504909.1//probable G-protein coupled receptor 174 isoform X2 [Scophthalmus maximus]
SMAX5B_020796	CP026261.1	10388086..10401101	19.6573	1.11289	2.16279	0.00136201	0.0816852	1	protein_coding	K17934//NADPH oxidase organizer 1;K23335//glucose-induced degradation protein 4	AWP18856.1//putative NADPH oxidase organizer 1 [Scophthalmus maximus]
SMAX5B_009013	CP026259.1	3163971..3169599	18.5903	1.10745	2.15465	0.000199433	0.0234851	1	protein_coding	K11153//retinol dehydrogenase 12 [EC:1.1.1.300]	AWP16084.1//putative retinol dehydrogenase 12 [Scophthalmus maximus]
SMAX5B_015407	CP026252.1	complement(23686147..23696213)	9.79079	1.1031	2.14815	0.00888565	0.241741	1	protein_coding	K11140//aminopeptidase N [EC:3.4.11.2]	XP_034444576.1//aminopeptidase N-like [Hippoglossus hippoglossus]
SMAX5B_019982	CP026245.1	8275943..8284618	14.4277	1.10297	2.14797	6.10405e-05	0.0105661	1	protein_coding	K06592//poliovirus receptor-related protein 3	AWO98751.1//Hypothetical protein SMAX5B_019982 [Scophthalmus maximus]
SMAX5B_017003	CP026246.1	complement(24006607..24009114)	29.3074	1.09086	2.13001	0.00130902	0.0791799	1	protein_coding	K04235//coagulation factor II (thrombin) receptor-like 2	AWP00673.1//putative proteinase-activated receptor 3-like [Scophthalmus maximus]
SMAX5B_017166	CP026245.1	23404068..23424240	106.771	1.08817	2.12605	0.00069838	0.0538098	1	protein_coding	K00901//diacylglycerol kinase (ATP) [EC:2.7.1.107]	AWO99483.1//Diacylglycerol kinase, partial [Scophthalmus maximus]
SMAX5B_017368	CP026260.1	18078101..18090510	39.5282	1.08602	2.12287	0.00384867	0.151811	1	protein_coding	K18626//trichohyalin	XP_035469563.1//plexin domain-containing protein 1-like isoform X1 [Scophthalmus maximus]
SMAX5B_020732	CP026261.1	complement(9855634..9859790)	74.7684	1.07787	2.11091	5.85976e-05	0.0104875	1	protein_coding	K06457//T-cell surface glycoprotein CD7	XP_030262504.1//T-cell antigen CD7-like isoform X2 [Sparus aurata]
SMAX5B_002712	CP026253.1	6560619..6568237	105.507	1.07563	2.10764	5.21911e-06	0.00153091	0.0990326	protein_coding	K13710//Rho guanine nucleotide exchange factor 7;K23628//tubulin--tyrosine ligase like protein 10	XP_018530695.1//probable pleckstrin homology domain-containing family N member 1 [Lates calcarifer]
SMAX5B_018666	CP026256.1	complement(4772465..4803601)	18.9888	1.06874	2.09761	0.0026238	0.123052	1	protein_coding	K08809//striated muscle-specific serine/threonine protein kinase [EC:2.7.11.1]	AWP12796.1//striated muscle-specific serine/threonine protein kinase [Scophthalmus maximus]
SMAX5B_006800	CP026246.1	complement(6416482..6428589)	15.7606	1.06711	2.09524	0.00414496	0.158087	1	protein_coding	K05425//interleukin 12B;K06760//contactin 2;K12562//amphiphysin;K21958//extracellular serine/threonine protein kinase FAM20C [EC:2.7.11.1]	AWO99900.1//putative interleukin-12 subunit beta-like [Scophthalmus maximus]
SMAX5B_002357	CP026248.1	complement(13858870..13863773)	61.3924	1.05403	2.07632	1.92608e-07	0.000135102	0.00365475	protein_coding	K05755//actin related protein 2/3 complex, subunit 4	AWP02904.1//Actin-related protein 2/3 complex subunit 4 isoform 2 [Scophthalmus maximus]
SMAX5B_000812	CP026249.1	complement(19155647..19186013)	12.0958	1.05359	2.07568	0.008832	0.240838	1	protein_coding	K16820//WW domain-containing transcription regulator protein 1;K19941//synapsin	AWP04644.1//putative thymocyte selection-associated high mobility group box protein TOX [Scophthalmus maximus]
SMAX5B_002106	CP026243.1	complement(185177..222994)	16.1784	1.04255	2.05987	0.00138781	0.0823145	1	protein_coding	K19017//interphotoreceptor matrix proteoglycan 2	AWO95491.1//putative interphotoreceptor matrix proteoglycan 2-like [Scophthalmus maximus]
SMAX5B_022467	CP026254.1	12481044..12491372	146.254	1.03759	2.05279	0.000162634	0.0208412	1	protein_coding	K04293//sphingosine 1-phosphate receptor 4	AWP10946.1//putative sphingosine 1-phosphate receptor 4-like [Scophthalmus maximus]
SMAX5B_022534	CP026254.1	7002664..7010996	17.1775	1.02376	2.0332	0.00897965	0.242533	1	protein_coding	K11987//prostaglandin-endoperoxide synthase 2 [EC:1.14.99.1]	ACR44352.2//cyclooxygenase 2 [Oplegnathus fasciatus]
SMAX5B_000356	CP026259.1	10763048..10771185	13.8978	1.00917	2.01275	0.00357945	0.145608	1	protein_coding	K09485//heat shock protein 110kDa	XP_018545676.1//heat shock 70 kDa protein 4L isoform X1 [Lates calcarifer]
SMAX5B_018920	CP026255.1	complement(15163020..15166079)	422.246	1.00524	2.00728	0.00623302	0.199518	1	protein_coding	K21278//dual specificity protein phosphatase 1 [EC:3.1.3.16 3.1.3.48]	AWP12284.1//Dual specificity protein phosphatase [Scophthalmus maximus]
SMAX5B_006648	CP026261.1	complement(3501589..3505257)	44.2019	1.00246	2.00341	0.00748083	0.221853	1	protein_coding	K10785//T-cell receptor beta chain V region	XP_047184125.1//M1-specific T cell receptor beta chain-like [Scophthalmus maximus]
SMAX5B_015452	CP026252.1	22507462..22514457	39.8081	1.00119	2.00165	8.91413e-05	0.0139905	1	protein_coding	K19327//anoctamin-10	AWP08932.1//putative anoctamin-10-like [Scophthalmus maximus]
SMAX5B_021331	CP026245.1	complement(459094..482275)	37.5942	-1.00319	-2.00443	0.0036066	0.14586	1	protein_coding	K13365//Na(+)/H(+) exchange regulatory cofactor NHE-RF1;K22526//myocardin;K12653//NLR family member X1;K13358//Na(+)/H(+) exchange regulatory cofactor NHE-RF2	AWO98418.1//putative Na(+)/H(+) exchange regulatory cofactor NHE-RF3-like isoform 2 [Scophthalmus maximus]
SMAX5B_000034	CP026262.1	complement(16372196..16446795)	4.20159	-1.00744	-2.01034	0.000101184	0.0148569	1	protein_coding	K19346//nesprin-2	AWP20311.1//putative nesprin-2-like [Scophthalmus maximus]
SMAX5B_020287	CP026260.1	complement(5939030..5943415)	56.8568	-1.00978	-2.01361	0.0012454	0.0775754	1	protein_coding	K19755//radial spoke head protein 1	XP_035469643.1//radial spoke head 1 homolog [Scophthalmus maximus]
SMAX5B_010026	CP026252.1	complement(13106806..13110464)	13.0862	-1.01039	-2.01445	0.0025947	0.122905	1	protein_coding	K13351//peroxin-11A	AWP08485.1//putative peroxisomal membrane protein 11A isoform 2 [Scophthalmus maximus]
SMAX5B_010534	CP026259.1	complement(865945..867694)	16.7478	-1.01853	-2.02586	0.00618362	0.198955	1	protein_coding	K06115//spectrin beta	AWP15960.1//putative spectrin beta chain non-erythrocytic 5-like [Scophthalmus maximus]
SMAX5B_019590	CP026262.1	13950164..13958240	7.86849	-1.01908	-2.02663	0.00256562	0.12244	1	protein_coding	K10260//F-box and WD-40 domain protein 7;K18188//protein PET117	AWP20175.1//putative zinc finger protein 106-like [Scophthalmus maximus]
SMAX5B_016869	CP026257.1	9627690..9670776	12.1703	-1.0225	-2.03143	0.00354909	0.145608	1	protein_coding	K06585//integrin alpha 9	AWP14170.1//putative integrin alpha-9 [Scophthalmus maximus]
SMAX5B_018553	CP026256.1	5961782..5965849	44.2841	-1.0396	-2.05566	0.00155074	0.0893506	1	protein_coding	NA	XP_035459993.1//putative methyltransferase DDB_G0268948 isoform X1 [Scophthalmus maximus]
SMAX5B_000998	CP026253.1	24129829..24133421	2117.64	-1.0401	-2.05638	0.0099383	0.256432	1	protein_coding	K08175//MFS transporter, FHS family, Na+ dependent glucose transporter 1	AWP10337.1//putative major facilitator superfamily domain-containing protein 4 [Scophthalmus maximus]
SMAX5B_002713	CP026253.1	7439761..7481373	7.20867	-1.04303	-2.06055	0.00440332	0.164399	1	protein_coding	K18626//trichohyalin	XP_035499671.1//cilia- and flagella-associated protein 74 isoform X6 [Scophthalmus maximus]
SMAX5B_017119	CP026257.1	250178..260545	20.3734	-1.04731	-2.06668	0.00158417	0.0903087	1	protein_coding	K14210//solute carrier family 3 (neutral and basic amino acid transporter), member 1	AWP13734.1//putative neutral and basic amino acid transport protein rBAT [Scophthalmus maximus]
SMAX5B_006389	CP026249.1	complement(6765913..6769381)	82.1111	-1.05163	-2.07286	0.00054775	0.047687	1	protein_coding	K07048//phosphotriesterase-related protein	AWP03901.1//putative phosphotriesterase-related protein [Scophthalmus maximus]
SMAX5B_007598	CP026250.1	complement(13954589..13965319)	21.7437	-1.0524	-2.07398	0.00270148	0.125238	1	protein_coding	K18643//katanin p80 WD40 repeat-containing subunit B1;K18598//echinoderm microtubule-associated protein-like 6	XP_035492408.1//cilia- and flagella-associated protein 52 [Scophthalmus maximus]
SMAX5B_015456	CP026252.1	21871514..21925104	7.79098	-1.05326	-2.07521	0.000149676	0.0198491	1	protein_coding	K17570//hydrocephalus-inducing protein	AWP08905.1//putative hydrocephalus-inducing protein -like [Scophthalmus maximus]
SMAX5B_021830	CP026248.1	23116842..23125140	334.569	-1.05384	-2.07605	0.00323238	0.138691	1	protein_coding	K05399//lipopolysaccharide-binding protein	XP_035488818.1//bactericidal permeability-increasing protein-like [Scophthalmus maximus]
SMAX5B_014141	CP026248.1	complement(14481752..14519874)	4.10656	-1.05579	-2.07886	0.00834064	0.232802	1	protein_coding	K13859//solute carrier family 4 (sodium bicarbonate cotransporter), member 8;K20639//Rho GTPase-activating protein 18/28/40	XP_029990486.1//electroneutral sodium bicarbonate exchanger 1-like isoform X2 [Sphaeramia orbicularis]
SMAX5B_014809	CP026253.1	9996618..10009400	7.37571	-1.06093	-2.08627	0.00494581	0.173082	1	protein_coding	K16464//centrosomal protein CEP250;K20283//golgin subfamily A member 4;K18626//trichohyalin	AWP09482.1//putative coiled-coil domain-containing protein 30 [Scophthalmus maximus]
SMAX5B_000269	CP026259.1	complement(10609055..10623258)	8.62878	-1.0771	-2.10979	0.00104728	0.0684042	1	protein_coding	K16770//centriolin	AWP16505.1//putative leucine-rich repeat-containing protein 9-like [Scophthalmus maximus]
SMAX5B_001251	CP026252.1	4125636..4129546	12.9414	-1.08511	-2.12153	0.00113861	0.0730948	1	protein_coding	K07127//5-hydroxyisourate hydrolase [EC:3.5.2.17]	AWP07965.1//putative 5-hydroxyisourate hydrolase-like isoform 3 [Scophthalmus maximus]
SMAX5B_018505	CP026256.1	6093044..6105210	7.88281	-1.09598	-2.13759	0.00406467	0.155761	1	protein_coding	K17533//mitogen-activated protein kinase kinase kinase 19 [EC:2.7.11.25]	AWP12846.1//putative mitogen-activated protein kinase kinase kinase 19 [Scophthalmus maximus]
SMAX5B_015943	CP026264.1	9790631..9792441	65.3075	-1.10287	-2.14781	0.00296687	0.132935	1	protein_coding	K13338//peroxin-1;K23847	XP_035476464.1//peroxisome biogenesis factor 1 isoform X2 [Scophthalmus maximus]
SMAX5B_019174	CP026255.1	18139068..18149205	58.6088	-1.10466	-2.15048	5.50905e-05	0.0100997	1	protein_coding	K04198//endothelin receptor type B	AWP12424.1//putative endothelin B receptor-like [Scophthalmus maximus]
SMAX5B_002962	CP026258.1	complement(1273266..1281168)	55.5234	-1.10609	-2.15261	1.51995e-07	0.000129935	0.00288411	protein_coding	K15214//TATA box-binding protein-associated factor RNA polymerase I subunit C	AWP14889.1//putative TATA box-binding protein-associated factor RNA polymerase I subunit C [Scophthalmus maximus]
SMAX5B_007930	CP026254.1	21188970..21192460	128.955	-1.10865	-2.15644	0.000504523	0.0447224	1	protein_coding	K00830//alanine-glyoxylate transaminase / serine-glyoxylate transaminase / serine-pyruvate transaminase [EC:2.6.1.44 2.6.1.45 2.6.1.51]	AWP11446.1//Serine--pyruvate aminotransferase [Scophthalmus maximus]
SMAX5B_013892	CP026258.1	12551752..12562291	23.0737	-1.11529	-2.16639	0.000140598	0.0192225	1	protein_coding	K04634//guanine nucleotide-binding protein G(q) subunit alpha;K04636//guanine nucleotide-binding protein subunit alpha-14;K18449//prune homolog 2	AWP15449.1//putative protein prune -like 2-like [Scophthalmus maximus];
SMAX5B_017836	CP026252.1	complement(19888656..19911843)	13.0528	-1.12069	-2.17451	0.00186023	0.0989596	1	protein_coding	K18669//dual specificity tyrosine-phosphorylation-regulated kinase 2/3/4 [EC:2.7.12.1]	XP_035499119.1//dual specificity tyrosine-phosphorylation-regulated kinase 4 isoform X3 [Scophthalmus maximus]
SMAX5B_022661	CP026254.1	complement(10350626..10354344)	23.2078	-1.15026	-2.21954	0.000821564	0.058908	1	protein_coding	K18201//hydroxylysine kinase [EC:2.7.1.81]	XP_035503921.1//hydroxylysine kinase [Scophthalmus maximus]
SMAX5B_002750	CP026253.1	8330876..8340123	15.8656	-1.15157	-2.22156	0.00037054	0.0369007	1	protein_coding	K01303//acylaminoacyl-peptidase [EC:3.4.19.1]	AWP09391.1//putative acylamino-acid-releasing enzyme-like [Scophthalmus maximus]
SMAX5B_000183	CP026262.1	16357615..16368601	10.4933	-1.15631	-2.22887	0.00127711	0.0786398	1	protein_coding	K08551//estrogen receptor beta	AWP20310.1//ERbeta N multi-domain protein [Scophthalmus maximus]
SMAX5B_017673	CP026254.1	complement(18828783..18836617)	59.034	-1.17179	-2.25292	0.00010222	0.0148569	1	protein_coding	K15707//RING finger protein 170 [EC:2.3.2.27]	AWP11323.1//putative E3 ubiquitin-protein ligase RNF170-like isoform 3 [Scophthalmus maximus]
SMAX5B_018626	CP026256.1	11165833..11170177	105.097	-1.17963	-2.26519	4.19838e-06	0.00127797	0.0796642	protein_coding	K06114//spectrin alpha	AWP13041.1//Hypothetical protein SMAX5B_018626 [Scophthalmus maximus]
SMAX5B_005382	CP026257.1	complement(3562748..3581364)	54.7854	-1.17964	-2.26521	0.000349146	0.0356151	1	protein_coding	K16773//fragile-site associated tumor suppressor	AWP13852.1//ALMS motif domain containing protein [Scophthalmus maximus]
SMAX5B_002791	CP026248.1	complement(3127266..3131856)	28.6198	-1.1847	-2.27316	0.000221562	0.0257155	1	protein_coding	K19020//stabilin-1	AWP02301.1//putative stabilin-1-like [Scophthalmus maximus]
SMAX5B_018028	CP026257.1	7677575..7682545	21.1256	-1.19346	-2.28701	0.000655701	0.0523685	1	protein_coding	K06540//disintegrin and metalloproteinase domain-containing protein 8 [EC:3.4.24.-]	AWP14074.1//putative sperm flagellar protein 1 [Scophthalmus maximus]
SMAX5B_010196	CP026245.1	16910257..16961763	2.44551	-1.19353	-2.28712	0.00619468	0.198955	1	protein_coding	K23342//fibrillin 2/3;K02258//cytochrome c oxidase assembly protein subunit 11	AWO99205.1//putative multiple epidermal growth factor-like domains protein 6-like [Scophthalmus maximus]
SMAX5B_015546	CP026264.1	2638465..2642016	21.4937	-1.20407	-2.30389	0.00109058	0.07066	1	protein_coding	K00934//arginine kinase [EC:2.7.3.3]	XP_035476041.1//C-Myc-binding protein [Scophthalmus maximus]
SMAX5B_005696	CP026251.1	complement(36640..80786)	17.0613	-1.20454	-2.30465	0.000264842	0.029265	1	protein_coding	K11653//AT-rich interactive domain-containing protein 1;K14829//pre-rRNA-processing protein IPI3;K20719//sigma non-opioid intracellular receptor	AWP06445.1//putative AT-rich interactive domain-containing protein 3A-like [Scophthalmus maximus]
SMAX5B_018639	CP026256.1	complement(13412917..13478279)	11.3103	-1.20816	-2.31042	0.00188927	0.0989596	1	protein_coding	K08112//glypican 6	XP_035460073.1//glypican-6b isoform X2 [Scophthalmus maximus]
SMAX5B_007973	CP026254.1	complement(21070813..21103622)	6.79546	-1.20994	-2.31328	9.56708e-05	0.0146996	1	protein_coding	K16469//rootletin	AWP11438.1//putative rootletin-like [Scophthalmus maximus]
SMAX5B_008940	CP026259.1	complement(4763877..4767825)	20.8187	-1.21032	-2.31388	0.00259783	0.122905	1	protein_coding	K10352//myosin heavy chain;K23573//dentin sialophosphoprotein;K16460//centrosomal protein CEP128;K10388//plectin	AWP16193.1//putative coiled-coil domain-containing protein 170 [Scophthalmus maximus]
SMAX5B_019321	CP026251.1	24202374..24209572	16.0109	-1.21126	-2.3154	0.00126943	0.0784665	1	protein_coding	K00799//glutathione S-transferase [EC:2.5.1.18]	AWP07696.1//Glutathione S-transferase theta 1b [Scophthalmus maximus]
SMAX5B_002447	CP026255.1	complement(11989693..12000630)	22.7924	-1.21652	-2.32385	9.9769e-05	0.0148569	1	protein_coding	K08228//MFS transporter, LAT3 family, solute carrier family 43, member 1	XP_035506013.1//solute carrier family 43 member 1a isoform X2 [Scophthalmus maximus]
SMAX5B_012118	CP026243.1	complement(24682862..24756751)	7.36587	-1.21703	-2.32468	7.92142e-05	0.0129329	1	protein_coding	K10408//dynein heavy chain, axonemal	XP_022609362.1//dynein heavy chain 5, axonemal [Seriola dumerili]
SMAX5B_015485	CP026249.1	145025..147861	166.366	-1.22199	-2.33268	8.93215e-05	0.0139905	1	protein_coding	K12800//NACHT, LRR and PYD domains-containing protein 3;K23573//dentin sialophosphoprotein	XP_035490014.1//uncharacterized protein LOC118310815 isoform X1 [Scophthalmus maximus]
SMAX5B_016601	CP026251.1	complement(14596139..14607020)	10.8936	-1.22335	-2.33488	0.00476231	0.170356	1	protein_coding	K05614//solute carrier family 1 (glial high affinity glutamate transporter), member 3	AWP07219.1//putative excitatory amino acid transporter 1-like
SMAX5B_003894	CP026243.1	complement(1777539..1789671)	8.69643	-1.22562	-2.33856	0.0022893	0.113992	1	protein_coding	K17570//hydrocephalus-inducing protein	AWO95594.1//putative primary ciliary dyskinesia protein 1 [Scophthalmus maximus]
SMAX5B_000021	CP026262.1	14555374..14559122	12.4525	-1.23289	-2.35038	0.00528658	0.179094	1	protein_coding	K20635//Rho GTPase-activating protein 11	AWP20216.1//putative neuroendocrine protein 7B2 isoform 2 [Scophthalmus maximus]
SMAX5B_012277	CP026244.1	23750146..23770500	22.36	-1.24723	-2.37385	2.98959e-05	0.00660699	0.567274	protein_coding	K19013//stabilin-2	AWO98390.1//putative stabilin-2-like [Scophthalmus maximus]
SMAX5B_022288	CP026254.1	complement(14062228..14068866)	162.188	-1.2506	-2.3794	3.16039e-05	0.00685822	0.599684	protein_coding	K06494//selectin, endothelial cell	XP_035502827.1//E-selectin-like isoform X1 [Scophthalmus maximus]
SMAX5B_003559	CP026258.1	complement(8329504..8337315)	46.4445	-1.27084	-2.41303	7.01751e-07	0.000339126	0.0133157	protein_coding	K18592//gamma-glutamyltranspeptidase / glutathione hydrolase / leukotriene-C4 hydrolase [EC:2.3.2.2 3.4.19.13 3.4.19.14]	XP_022617924.1//glutathione hydrolase 1 proenzyme-like [Seriola dumerili]
SMAX5B_015183	CP026258.1	4237356..4292417	11.3219	-1.28903	-2.44363	0.00449829	0.166115	1	protein_coding	K15293//protein unc-13 A/B/C	AWP15010.1//putative protein unc-13 -like B [Scophthalmus maximus]
SMAX5B_010912	CP026251.1	complement(10269572..10273192)	12.0157	-1.29841	-2.45958	0.00326798	0.139847	1	protein_coding	NA	AWP06919.1//Hypothetical protein SMAX5B_010912 [Scophthalmus maximus]
SMAX5B_005559	CP026248.1	complement(5735691..5776199)	6.23662	-1.31475	-2.48759	0.00358312	0.145608	1	protein_coding	K21413//ankyrin repeat and SAM domain-containing protein 1	AWP02417.1//putative ankyrin repeat and SAM domain-containing protein 1A-like [Scophthalmus maximus]
SMAX5B_014127	CP026248.1	19865365..19894136	10.596	-1.32803	-2.51059	1.21928e-05	0.00312233	0.231359	protein_coding	K10408//dynein heavy chain, axonemal	XP_018535562.1//dynein heavy chain 1, axonemal-like [Lates calcarifer]
SMAX5B_019779	CP026250.1	21646477..21661831	221.183	-1.33925	-2.5302	0.00113119	0.0729977	1	protein_coding	K03327//multidrug resistance protein, MATE family	XP_018535674.1// multidrug and toxin extrusion protein 1-like [Lates calcarifer]
SMAX5B_017572	CP026254.1	17288797..17292716	18.2865	-1.34108	-2.53341	0.000705687	0.0538098	1	protein_coding	K22257//mitochondria-eating protein	AWP11207.1//putative mitochondria-eating protein [Scophthalmus maximus]
SMAX5B_005393	CP026257.1	complement(4264214..4270807)	25.2611	-1.34495	-2.54021	0.000950356	0.066004	1	protein_coding	K10352//myosin heavy chain;K16462//centrosomal protein CEP164;K16464//centrosomal protein CEP250;K12478//early endosome antigen 1;K20478//golgin subfamily B member 1	AWP13877.1//putative cilia- and flagella-associated protein 43, partial [Scophthalmus maximus]
SMAX5B_008346	CP026262.1	5163022..5417563	3.16498	-1.34828	-2.54609	0.00908818	0.244366	1	protein_coding	K07377//neurexin	XP_035473767.1//neurexin-3b-beta-like isoform X3 [Scophthalmus maximus]
SMAX5B_009648	CP026254.1	complement(23841453..23844817)	21.9333	-1.35212	-2.55287	0.000307415	0.0322047	1	protein_coding	K19756//radial spoke head protein 4A	XP_035504497.1//radial spoke head protein 6 homolog A-like [Scophthalmus maximus]
SMAX5B_015941	CP026264.1	9251054..9253476	8.23519	-1.35498	-2.55793	0.00576109	0.190458	1	protein_coding	K06593//poliovirus receptor-related 4;K19289//peripheral myelin protein 22;K09106//upstream stimulatory factor	XP_035476711.1//lens fiber membrane intrinsic protein-like isoform X1 [Scophthalmus maximus]
SMAX5B_004689	CP026263.1	complement(963942..975749)	66.1835	-1.35601	-2.55976	0.000152562	0.0198491	1	protein_coding	K06560//mannose receptor, C type	XP_035475240.1//macrophage mannose receptor 1 isoform X2 [Scophthalmus maximus]
SMAX5B_021923	CP026259.1	complement(5116404..5126803)	42.7919	-1.36101	-2.56864	0.000971204	0.0662127	1	protein_coding	K05618//solute carrier family 1 (glutamate transporter), member 7	XP_035466238.1//solute carrier family 1 member 8b [Scophthalmus maximus]
SMAX5B_011010	CP026251.1	8779713..8782962	19.9191	-1.38874	-2.61849	0.00271041	0.125293	1	protein_coding	K00463//indoleamine 2,3-dioxygenase [EC:1.13.11.52]	XP_035497015.1//indoleamine 2,3-dioxygenase 1 [Scophthalmus maximus]
SMAX5B_021819	CP026248.1	complement(23771991..23794873)	66.4814	-1.39262	-2.62555	1.9659e-06	0.000674804	0.0373029	protein_coding	K15122//solute carrier family 41	AWP03445.1//Solute carrier 41 isoform 3 [Scophthalmus maximus]
SMAX5B_003575	CP026258.1	8555279..8562763	14.7065	-1.41356	-2.66394	2.53869e-05	0.00580642	0.481716	protein_coding	K10356//myosin I	XP_034458087.1//unconventional myosin-Ih isoform X1 [Hippoglossus hippoglossus]
SMAX5B_009866	CP026252.1	complement(18052367..18058365)	118.903	-1.44991	-2.73191	0.00144939	0.0849259	1	protein_coding	K00501//tyrosine 3-monooxygenase [EC:1.14.16.2]	XP_022609990.1//tyrosine 3-monooxygenase isoform X2 [Seriola dumerili]
SMAX5B_013746	CP026257.1	complement(2944566..2960026)	11.8216	-1.45103	-2.73404	3.57468e-05	0.00733363	0.678296	protein_coding	K20282//GRIP and coiled-coil domain-containing protein 2;K10421//CAP-Gly domain-containing linker protein 1;K18626//trichohyalin	AWP13823.1//putative cilia- and flagella-associated protein 43 [Scophthalmus maximus]
SMAX5B_000506	CP026259.1	11490847..11497993	13.7248	-1.45174	-2.73538	0.00200053	0.103777	1	protein_coding	K18626//trichohyalin;K20478//golgin subfamily B member 1;K00140//malonate-semialdehyde dehydrogenase (acetylating) / methylmalonate-semialdehyde dehydrogenase [EC:1.2.1.18 1.2.1.27]	AWP16563.1//putative basal body-orientation factor 1 [Scophthalmus maximus]
SMAX5B_007523	CP026250.1	17191544..17193934	17.4148	-1.46247	-2.75579	0.000458467	0.0425122	1	protein_coding	K18631//tektin-4	XP_035492608.1//tektin-4 isoform X2 [Scophthalmus maximus]
SMAX5B_017908	CP026257.1	complement(8222281..8269545)	10.585	-1.46355	-2.75787	0.00374103	0.150134	1	protein_coding	K17843//KH domain-containing, RNA-binding, signal transduction-associated protein 2	XP_047191257.1//KH domain-containing, RNA-binding, signal transduction-associated protein 2 isoform X4 [Scophthalmus maximus]
SMAX5B_004070	CP026246.1	complement(13981383..13984211)	143.001	-1.46842	-2.76719	7.85822e-07	0.000362219	0.014911	protein_coding	K07374//tubulin alpha	AWP00289.1//Tubulin alpha-1A chain [Scophthalmus maximus]
SMAX5B_022029	CP026243.1	complement(10309395..10312956)	43.1612	-1.46851	-2.76735	3.93208e-07	0.000211454	0.00746112	protein_coding	K07605//type II keratin, basic	AWO96024.1//putative keratin type II cytoskeletal 8-like [Scophthalmus maximus]
SMAX5B_004761	CP026256.1	complement(20723724..20736879)	15.3645	-1.50504	-2.83832	1.49569e-05	0.00365605	0.283806	protein_coding	K23029//EF-hand domain-containing protein 1	AWP13600.1//putative EF-hand domain-containing family member C2 [Scophthalmus maximus]
SMAX5B_002270	CP026248.1	12213140..12220251	39.8668	-1.51121	-2.85048	4.15343e-08	4.78623e-05	0.000788113	protein_coding	K14704//solute carrier family 26 (sulfate anion transporter), member 6	AWP02759.1//putative solute carrier family 26 member 6-like isoform 3 [Scophthalmus maximus]
SMAX5B_010769	CP026256.1	complement(22391937..22421327)	20.2392	-1.51726	-2.86247	0.000164487	0.0208951	1	protein_coding	K23226//DNA-binding protein SATB2	AWP13698.1//putative DNA-binding protein SATB2 [Scophthalmus maximus]
SMAX5B_004506	CP026244.1	complement(790401..793272)	3.76032	-1.52616	-2.88019	0.00052809	0.0463742	1	protein_coding	K18808//toll-like receptor 13	AWO97257.1//putative toll-like receptor 13-like [Scophthalmus maximus]
SMAX5B_006698	CP026249.1	complement(3712952..3721536)	9.91912	-1.54944	-2.92703	0.00297462	0.132935	1	protein_coding	K23362//ethanolamine phosphate phosphodiesterase [EC:3.1.-.-]	AWP03731.1//putative metallophosphoesterase 1 [Scophthalmus maximus]
SMAX5B_020557	CP026260.1	19937766..19947298	8.2023	-1.55241	-2.93307	0.00410227	0.156829	1	protein_coding	K04466//mitogen-activated protein kinase kinase kinase 14 [EC:2.7.11.25]	AWP18126.1//putative mitogen-activated protein kinase kinase kinase 14-like [Scophthalmus maximus]
SMAX5B_022592	CP026254.1	8241485..8244979	285.495	-1.55307	-2.93442	7.14701e-07	0.000339126	0.0135614	protein_coding	K08767//angiopoietin-like 4	AWP10771.1//putative angiopoietin-related protein 4-like [Scophthalmus maximus]
SMAX5B_008094	CP026258.1	complement(21118759..21121397)	71.3749	-1.55611	-2.9406	1.00193e-06	0.00043687	0.0190117	protein_coding	K22888//histidine N-acetyltransferase [EC:2.3.1.33]	AWP15856.1//putative N-acetyltransferase 16-like [Scophthalmus maximus]
SMAX5B_008158	CP026262.1	10465807..10484649	13.1557	-1.66602	-3.17338	0.000563266	0.0480803	1	protein_coding	K17460//Bcl-2-modifying factor	AWP19962.1//putative bcl-2-modifying factor-like [Scophthalmus maximus]
SMAX5B_001618	CP026263.1	12276692..12283764	301.31	-1.69173	-3.23043	2.16682e-07	0.000141787	0.00411155	protein_coding	K18245//carbonic anhydrase 2 [EC:4.2.1.1]	AWP21028.1//Carbonic anhydrase 1 [Scophthalmus maximus]
SMAX5B_010096	CP026252.1	complement(13151599..13153471)	156.803	-1.69617	-3.24039	1.4767e-06	0.0005602	0.0280204	protein_coding	K17198//Ras-related and estrogen-regulated growth inhibitor-like protein	AWP08488.1//Ras domain containing protein isoform 2 [Scophthalmus maximus]
SMAX5B_014256	CP026248.1	complement(20955862..20975613)	3.95323	-1.70011	-3.24927	0.00184371	0.0989596	1	protein_coding	K06840//semaphorin 3	XP_035517425.1//semaphorin-3F isoform X2 [Morone saxatilis]
SMAX5B_014058	CP026248.1	complement(15060975..15078280)	50.6974	-1.70303	-3.25583	0.00185187	0.0989596	1	protein_coding	K17304//melanocyte protein PMEL	XP_031423007.1//melanocyte protein PMEL [Clupea harengus]
SMAX5B_014038	CP026248.1	18164180..18171377	9.80001	-1.73727	-3.33403	0.00135035	0.081288	1	protein_coding	K11153//retinol dehydrogenase 12 [EC:1.1.1.300]	AWP03196.1//Retinol dehydrogenase 11 (All-trans/9-cis/11-cis) [Scophthalmus maximus]
SMAX5B_017808	CP026252.1	20827790..20830196	11.1086	-1.79701	-3.47499	0.00433506	0.163025	1	protein_coding	K00227//Delta7-sterol 5-desaturase [EC:1.14.19.20]	XP_019935102.1//lathosterol oxidase-like [Paralichthys olivaceus]
SMAX5B_007472	CP026250.1	17120614..17121572	6.72068	-1.8361	-3.57044	0.00648696	0.202872	1	protein_coding	K00573//protein-L-isoaspartate(D-aspartate) O-methyltransferase [EC:2.1.1.77];K18626//trichohyalin	XP_035494277.1//GTPase IMAP family member 9-like [Scophthalmus maximus]
SMAX5B_020616	CP026260.1	complement(20448689..20477267)	14.1271	-1.87778	-3.6751	3.59113e-05	0.00733363	0.681417	protein_coding	K05627//BAI1-associated protein 2	AWP18165.1//putative brain-specific angiogenesis inhibitor 1-associated protein 2-like [Scophthalmus maximus]
SMAX5B_019663	CP026262.1	complement(12976637..13035247)	1.80528	-1.9074	-3.75133	2.50636e-05	0.00580642	0.475581	protein_coding	K19949//otoferlin	AWP20109.1//putative otoferlin-like [Scophthalmus maximus];XP_035473399.1//otoferlin isoform X2 [Scophthalmus maximus]
SMAX5B_011035	CP026251.1	6225853..6247789	3.8561	-1.92325	-3.79275	0.000772556	0.0566529	1	protein_coding	K17599//transmembrane protein 132	AWP06712.1//putative transmembrane protein 132D-like [Scophthalmus maximus]
SMAX5B_000749	CP026245.1	19943589..19948222	29.0559	-1.96164	-3.89505	0.00896647	0.242533	1	protein_coding	K20041//neuromodulin	AWO99341.1//putative neuromodulin [Scophthalmus maximus]
SMAX5B_005847	CP026249.1	12883503..12955329	21.6506	-1.98735	-3.96509	0.00179868	0.0980343	1	protein_coding	K22660//calsyntenin 2	AWP04277.1//putative calsyntenin-2-like [Scophthalmus maximus]
SMAX5B_013150	CP026247.1	19965089..19967989	8.47702	-2.04564	-4.12856	0.00496486	0.173219	1	protein_coding	K00078//dihydrodiol dehydrogenase / D-xylose 1-dehydrogenase (NADP) [EC:1.3.1.20 1.1.1.179]	XP_008301299.1//trans-1,2-dihydrobenzene-1,2-diol dehydrogenase-like [Stegastes partitus]
SMAX5B_007185	CP026249.1	2128211..2133764	2.67868	-2.06108	-4.17297	0.00243041	0.119596	1	protein_coding	K05044//solute carrier family 6 (neurotransmitter transporter, GABA) member 11	AWP03639.1//putative sodium- and chloride-dependent GABA transporter 3-like[Scophthalmus maximus]
SMAX5B_004209	CP026246.1	15642457..15729484	4.58564	-2.0646	-4.18318	0.00160185	0.0909953	1	protein_coding	K05175//gamma-aminobutyric acid receptor subunit alpha	AWP00349.1//Gamma-aminobutyric acid receptor subunit alpha-3 [Scophthalmus maximus]
SMAX5B_005928	CP026249.1	15140675..15157399	7.35493	-2.07795	-4.22208	0.00738734	0.220296	1	protein_coding	K01528//dynamin 1/3 [EC:3.6.5.5]	XP_013131860.1//dynamin-3 [Oreochromis niloticus]
SMAX5B_015423	CP026252.1	21926293..22016792	4.90165	-2.133	-4.38627	0.00482044	0.171674	1	protein_coding	K23854	AWP08906.1//putative N-terminal EF-hand calcium-binding protein 2-like [Scophthalmus maximus]
SMAX5B_001846	CP026263.1	12353912..12354199	13.6386	-2.20168	-4.60016	0.00592464	0.194669	1	protein_coding	NA	AWP21039.1//Hypothetical protein SMAX5B_001846 [Scophthalmus maximus]
SMAX5B_010717	CP026245.1	complement(23116499..23129504)	7.65795	-2.26331	-4.80093	0.00144191	0.084899	1	protein_coding	K10423//CAP-Gly domain-containing linker protein 3/4	AWO99472.1//putative CAP-Gly domain-containing linker protein 3-like [Scophthalmus maximus]
SMAX5B_016939	CP026244.1	22088833..22098371	11.8862	-2.304	-4.93825	3.59261e-07	0.000210239	0.00681698	protein_coding	K10955//mucin-2;K21125//mucin-5AC	AWO98286.1//putative myelin regulatory factor-like protein [Scophthalmus maximus]
SMAX5B_018110	CP026258.1	complement(18178322..18190190)	7.11357	-2.35282	-5.10822	0.00114419	0.0730948	1	protein_coding	K10185//T-box protein 20	XP_035465148.1//T-box transcription factor TBX20 isoform X1 [Scophthalmus maximus]
SMAX5B_006791	CP026246.1	complement(6449727..6451814)	1.65651	-2.36102	-5.13732	0.00666156	0.205097	1	protein_coding	K04142//adrenergic receptor beta-2	XP_035482950.1//beta-2 adrenergic receptor-like [Scophthalmus maximus]
SMAX5B_010700	CP026255.1	23102291..23104801	2.02268	-2.4215	-5.35728	0.00216706	0.109596	1	protein_coding	K06838//slit 1	AWP12582.1//putative SLIT and NTRK-like protein 4 [Scophthalmus maximus]
SMAX5B_016598	CP026251.1	14009344..14057008	13.7564	-2.46399	-5.51741	6.37377e-09	2.05656e-05	0.000120942	protein_coding	K12665//cytochrome P450 family 26 subfamily C	AWP07206.1//putative sperm-tail PG-rich repeat-containing protein 2 [Scophthalmus maximus]
SMAX5B_012330	CP026246.1	complement(5185282..5187264)	11.2081	-2.46416	-5.51807	5.3283e-05	0.00990163	1	protein_coding	NA	AWO99790.1//putative protein FAM111A-like [Scophthalmus maximus]
SMAX5B_022656	CP026254.1	complement(4493418..4558198)	1.49083	-2.55402	-5.87269	0.00100255	0.0673919	1	protein_coding	K07380//contactin associated protein-like 2	XP_035503825.1//contactin-associated protein-like 4 isoform X1 [Scophthalmus maximus]
SMAX5B_007608	CP026250.1	15331341..15344274	1.14608	-2.56302	-5.90942	0.00603769	0.197178	1	protein_coding	K05286//GPI mannosyltransferase 3 [EC:2.4.1.-];K17341//hemicentin	AWP05911.1//putative von Willebrand factor A domain-containing protein 7-like [Scophthalmus maximus]
SMAX5B_009646	CP026264.1	complement(11497761..11522705)	7.02038	-2.69125	-6.45875	3.71525e-07	0.000210239	0.00704969	protein_coding	K10408//dynein heavy chain, axonemal	XP_018523140.1//dynein heavy chain 3, axonemal [Lates calcarifer]
SMAX5B_008531	CP026261.1	15539949..15556376	3.68345	-2.69161	-6.46034	0.000485532	0.0435171	1	protein_coding	K07379//contactin associated protein 1	XP_035470453.1//contactin-associated protein 1 [Scophthalmus maximus]
SMAX5B_007835	CP026254.1	complement(21134253..21166866)	8.02019	-2.88495	-7.38678	1.16238e-06	0.000480838	0.0220562	protein_coding	K10392//kinesin family member 1	XP_035504202.1//kinesin-like protein KIF1A isoform X20 [Scophthalmus maximus]
SMAX5B_006407	CP026249.1	complement(15672875..15722977)	0.746379	-2.89189	-7.42245	0.00932651	0.247882	1	protein_coding	K08469//G protein-coupled receptor 158	AWP04502.1//putative G-protein coupled receptor 158-like [Scophthalmus maximus]
SMAX5B_014654	CP026253.1	complement(10226989..10238048)	3.05823	-2.94089	-7.67882	0.000746982	0.0552801	1	protein_coding	K19529//synaptonemal complex protein 2	AWP09495.1//putative synaptonemal complex protein 2 [Scophthalmus maximus]
SMAX5B_017308	CP026260.1	complement(14248124..14252235)	1.44454	-3.00759	-8.04218	0.00919102	0.24631	1	protein_coding	K23455//collagen, type VIII, alpha;K23284//C1q-related factor	AWP17797.1//putative C1q-related factor-like [Scophthalmus maximus]
SMAX5B_019229	CP026255.1	2509587..2518135	18.9581	-3.10373	-8.59641	3.77916e-07	0.000210239	0.00717095	protein_coding	K15294//complexin-1/2	XP_027705452.1//complexin-1-like [Vombatus ursinus]
SMAX5B_013016	CP026261.1	172283..240086	1.35975	-3.23206	-9.39606	0.0066223	0.205097	1	protein_coding	K04889//potassium voltage-gated channel Shaw-related subfamily C member 3	XP_019959253.1//potassium voltage-gated channel subfamily C member 1-like isoform X3 [Paralichthys olivaceus]
SMAX5B_010333	CP026251.1	complement(19321044..19329482)	1.80629	-3.37909	-10.4041	0.000613826	0.0502683	1	protein_coding	K13807//serine/threonine-protein phosphatase with EF-hands [EC:3.1.3.16]	XP_035496535.1//serine/threonine-protein phosphatase with EF-hands 2 isoform X2 [Scophthalmus maximus]
SMAX5B_015120	CP026258.1	complement(5689154..5709306)	0.553029	-3.6818	-12.8331	0.00145711	0.0849259	1	protein_coding	K20051//low-density lipoprotein receptor-related protein 4	AWP15062.1//putative low-density lipoprotein receptor-related protein 2-like isoform 2 [Scophthalmus maximus]
SMAX5B_003264	CP026253.1	9353845..9369618	7.42585	-4.1978	-18.3512	1.69134e-07	0.000129935	0.00320931	protein_coding	K10396//kinesin family member 5	AWP09456.1//Kinesin-like protein [Scophthalmus maximus]
SMAX5B_000705	CP026245.1	20840958..20857190	6.87088	-5.76071	-54.2183	1.49659e-07	0.000129935	0.00283977	protein_coding	K05045//solute carrier family 6 (neurotransmitter transporter, betaine/GABA) member 12	AWO99361.1//putative von Willebrand factor A domain-containing protein 7-like [Scophthalmus maximus]
