# Supplementary material for: Unravelling turbot (Scophthalmus maximus) resistance to Aeromonas salmonicida: transcriptomic insights from two full-sibling families with divergent susceptibility
Source: Front Immunol. 2024 Dec 6;15:1522666. doi: 10.3389/fimmu.2024.1522666 (PMC11659141; doi:10.3389/fimmu.2024.1522666)
Supplement: Supplementary File S3 — Differentially expressed genes (DEGs) in the resistant family at 24 hpi with A. salmonicida in the head kidney and liver. [file Table3.xlsx]

## Sheet: R_Bac vs R_C HK
Name	Chromosome	Region	Max group mean	Log₂ fold change	Fold change	P-value	FDR p-value	Bonferroni	Biotype	Kegg Orthology	Nr Description
SMAX5B_007487	CP026250.1	complement(15988898..15996462)	99.4075	8.77199	437.151	2.79345e-42	6.4381e-39	5.30056e-38	protein_coding	K06716//ADP-ribosyltransferase 1 [EC:2.4.2.31];K06717//ADP-ribosyltransferase 4 [EC:2.4.2.31];K15043//importin subunit alpha-1/8	AWP05939.1//Importin subunit alpha [Scophthalmus maximus];KAF0037624.1//hypothetical protein F2P81_010498 [Scophthalmus maximus]
SMAX5B_000015	CP026262.1	complement(16768897..16772376)	72.3162	8.0966	273.728	3.23146e-28	2.26666e-25	6.13169e-24	protein_coding	K10168//toll-like receptor 5	ANS71058.1//tlr5-a [Scophthalmus maximus]
SMAX5B_007476	CP026250.1	13389022..13398608	20.066	6.82998	113.77	3.29699e-16	9.33164e-14	6.25604e-12	protein_coding	K16519//A-kinase anchor protein 2	XP_035494211.1//uncharacterized protein LOC118313084 [Scophthalmus maximus];AWP05805.1//putative mitotic interactor and substrate of PLK1 [Scophthalmus maximus]
SMAX5B_014363	CP026248.1	15469935..15471661	71.2067	6.33697	80.8384	2.52474e-18	8.31257e-16	4.79069e-14	protein_coding	K05443//interleukin 10	XP_035488440.1//interleukin-10 [Scophthalmus maximus]
SMAX5B_003720	CP026243.1	15493145..15495749	394.417	6.29838	78.705	4.9263e-39	6.11354e-36	9.34766e-35	protein_coding	K23106//hepcidin	CAJ34592.1//hepcidin 1 precursor [Scophthalmus maximus];XP_035496795.1//hepcidin-1 [Scophthalmus maximus];AWO96254.1//hamp1 HAMP [Scophthalmus maximus]
SMAX5B_011970	CP026243.1	22576777..22578469	6.07322	6.29606	78.5784	0.00963585	0.0823386	1	protein_coding	K16367//endothelin-2	XP_035500257.1//endothelin-2 [Scophthalmus maximus]
SMAX5B_001108	CP026256.1	18916864..18921708	299.428	5.89212	59.3887	5.84378e-59	9.42777e-55	1.10886e-54	protein_coding	K04387//interleukin 1 receptor type II	AWP13513.1//putative interleukin-1 receptor type 2-like [Scophthalmus maximus]
SMAX5B_004416	CP026244.1	928862..934068	304.686	5.78681	55.208	2.6484e-36	3.0519e-33	5.02534e-32	protein_coding	K03334//L-amino-acid oxidase [EC:1.4.3.2]	AWO97275.1//skin mucus antibacterial l-amino acid oxidase-like [Scophthalmus maximus];XP_035462908.1//L-amino-acid oxidase-like isoform X1 [Scophthalmus maximus]
SMAX5B_014194	CP026248.1	14928085..14929615	7.7654	5.51412	45.6998	5.5341e-05	0.00146124	1	protein_coding	K23579//insulin-like growth factor-binding protein 6	AWP03000.1//putative insulin-like growth factor-binding protein 3 [Scophthalmus maximus]
SMAX5B_012004	CP026243.1	complement(23306758..23309603)	660.95	5.16081	35.7732	4.44673e-46	1.79348e-42	8.43767e-42	protein_coding	K05143//tumor necrosis factor receptor superfamily member 6B	AWO96889.1//putative tumor necrosis factor receptor superfamily member 11B-like [Scophthalmus maximus]
SMAX5B_002496	CP026255.1	complement(11846546..11848138)	618.781	5.02183	32.4879	3.08267e-22	1.42093e-19	5.84936e-18	protein_coding	K15049//endonuclease domain-containing 1 protein	AWP12038.1//putative endonuclease domain-containing 1 protein-like [Scophthalmus maximus]
SMAX5B_020909	CP026261.1	11017250..11025304	41.4308	4.94101	30.718	1.53381e-10	1.73042e-08	2.91041e-06	protein_coding	K07748//sterol-4alpha-carboxylate 3-dehydrogenase (decarboxylating) [EC:1.1.1.170]	AWP18899.1//putative short-chain dehydrogenase/reductase family 42E member 2 [Scophthalmus maximus]
SMAX5B_015378	CP026252.1	23443341..23455957	26.014	4.56223	23.6248	4.24803e-07	2.14167e-05	0.00806064	protein_coding	K14426//solute carrier family 12 (sodium/chloride transporter), member 3	AWP08969.1//putative solute carrier family 12 member 3 [Scophthalmus maximus]
SMAX5B_017559	CP026243.1	6137773..6142551	158.234	4.50278	22.6711	3.32508e-40	4.47029e-37	6.30934e-36	protein_coding	K03982//plasminogen activator inhibitor 1	XP_035485553.1//plasminogen activator inhibitor 1 [Scophthalmus maximus]
SMAX5B_020872	CP026261.1	12316001..12316618	262.259	4.38147	20.8427	1.46989e-45	4.74276e-42	2.78912e-41	protein_coding	K04696//suppressor of cytokine signaling 3	XP_035471944.1//suppressor of cytokine signaling 3a [Scophthalmus maximus]
SMAX5B_019642	CP026262.1	10864284..10877438	6.80227	4.38012	20.8232	3.21271e-13	6.17032e-11	6.09612e-09	protein_coding	K04908//potassium voltage-gated channel Eag-related subfamily H member 5	AWP20001.1//putative potassium voltage-gated channel subfamily H member 5-like [Scophthalmus maximus]
SMAX5B_004143	CP026246.1	12710457..12711814	5.55313	4.34399	20.3081	0.000730534	0.0117388	1	protein_coding	K14615//gastric intrinsic factor	AWP00161.1//si:dkey-252h13.5' isoform 2 [Scophthalmus maximus];AWP00160.1//si:dkey-252h13.5 [Scophthalmus maximus]
SMAX5B_019336	CP026251.1	complement(23183529..23186265)	2219.19	4.32808	20.0854	7.78984e-30	6.46059e-27	1.47812e-25	protein_coding	K05512//C-C motif chemokine 19	XP_035496792.1//C-C motif chemokine 19-like [Scophthalmus maximus]
SMAX5B_003548	CP026258.1	complement(8204130..8217851)	3.15463	4.30469	19.7625	1.59542e-07	8.90622e-06	0.00302732	protein_coding	K05502//bone morphogenetic protein 1 [EC:3.4.24.19]	XP_035463338.1//bone morphogenetic protein 1-like isoform X1 [Scophthalmus maximus];XP_035463340.1//bone morphogenetic protein 1-like isoform X2 [Scophthalmus maximus]
SMAX5B_010492	CP026251.1	complement(17371333..17380027)	968.194	4.27725	19.3901	2.3751e-35	2.5545e-32	4.50675e-31	protein_coding	K01307//gamma-glutamyl hydrolase [EC:3.4.19.9];K10524//nicotinamide/nicotinate riboside kinase [EC:2.7.1.22 2.7.1.173]	XP_035495548.1//gamma-glutamyl hydrolase [Scophthalmus maximus];AWP07345.1//putative gamma-glutamyl hydrolase-like [Scophthalmus maximus];XP_035495550.1//nicotinamide riboside kinase 1 [Scophthalmus maximus]
SMAX5B_001520	CP026243.1	complement(27587758..27591777)	9.03447	4.26598	19.2392	0.000352981	0.00665263	1	protein_coding	K21433//ankyrin repeat domain-containing protein 1	AWO97026.1//putative ankyrin repeat domain-containing protein 1, partial [Scophthalmus maximus]
SMAX5B_000682	CP026245.1	complement(22714775..22722536)	5.61034	4.21718	18.5993	0.000494754	0.00865712	1	protein_coding	K09633//transmembrane protease serine 2 [EC:3.4.21.-]	XP_035479064.1//transmembrane protease serine 2-like isoform X1 [Scophthalmus maximus];AWO99444.1//putative transmembrane protease serine 2 [Scophthalmus maximus]
SMAX5B_013410	CP026245.1	complement(11712873..11713818)	6.51291	4.16778	17.9732	0.000552784	0.00949997	1	protein_coding	K17200//ADP-ribosylation factor-like protein 14	XP_035479867.1//ADP-ribosylation factor-like protein 14 [Scophthalmus maximus]
SMAX5B_017431	CP026260.1	complement(16688512..16689388)	318.397	4.12746	17.4779	4.65154e-56	3.75217e-52	8.8263e-52	protein_coding	K01115//phospholipase D1/2 [EC:3.1.4.4];K06467//CD22 antigen;K04696//suppressor of cytokine signaling 3	XP_035469399.1//suppressor of cytokine signaling 3-like [Scophthalmus maximus];XP_001747719.1//uncharacterized protein MONBRDRAFT_27338 [Monosiga brevicollis MX1];KAF3846398.1//hypothetical protein F7725_003476, partial [Dissostichus mawsoni]
SMAX5B_018370	CP026256.1	complement(16514851..16517838)	66.6791	4.11419	17.3179	4.75009e-27	2.94743e-24	9.0133e-23	protein_coding	K17724//aconitate decarboxylase [EC:4.1.1.6]	XP_035507351.1//cis-aconitate decarboxylase isoform X1 [Scophthalmus maximus]
SMAX5B_000242	CP026251.1	21737621..21740400	76.9711	4.11247	17.2972	8.55102e-28	5.74807e-25	1.62256e-23	protein_coding	K04519//interleukin 1 beta	XP_035496710.1//interleukin-1 beta-like [Scophthalmus maximus]
SMAX5B_004417	CP026244.1	935297..942972	3.68874	4.04786	16.5397	8.35271e-05	0.00202638	1	protein_coding	K03334//L-amino-acid oxidase [EC:1.4.3.2]	AWO97276.1//skin mucus antibacterial l-amino acid oxidase-like [Scophthalmus maximus]
SMAX5B_014053	CP026248.1	20753679..20755851	3.75357	4.01288	16.1435	0.000179874	0.00373957	1	protein_coding	K04251//long/medium wavelength-sensitive opsin	XP_019942446.1//PREDICTED: red-sensitive opsin [Paralichthys olivaceus]
SMAX5B_022001	CP026259.1	6243390..6247266	70.6859	3.98674	15.8536	1.82247e-34	1.83762e-31	3.45814e-30	protein_coding	K05059//ciliary neurotrophic factor receptor;K05056//interleukin 11 receptor alpha	XP_034715035.1//interleukin-27 subunit beta [Etheostoma cragini];AWP16285.1//putative interleukin-27 subunit beta [Scophthalmus maximus]
SMAX5B_022065	CP026251.1	12333654..12340418	116.319	3.98176	15.799	4.19264e-31	3.75777e-28	7.95554e-27	protein_coding	K12671//C-X-C motif chemokine 10	XP_035496848.1//uncharacterized protein cxcl11.5 [Scophthalmus maximus];XP_035496612.1//protein FAM151B [Scophthalmus maximus]
SMAX5B_004463	CP026244.1	1381432..1389019	7.7377	3.94049	15.3535	2.40137e-06	9.90826e-05	0.045566	protein_coding	K04322//cysteinyl leukotriene receptor 1	AWO97328.1//putative cysteinyl leukotriene receptor 2-like isoform 2 [Scophthalmus maximus];XP_035506775.1//cysteinyl leukotriene receptor 1-like isoform X1 [Scophthalmus maximus]
SMAX5B_003183	CP026264.1	complement(651153..660070)	180.978	3.80459	13.9732	5.68854e-42	9.27204e-39	1.0794e-37	protein_coding	K05143//tumor necrosis factor receptor superfamily member 6B;K05148//tumor necrosis factor receptor superfamily member 11B	AWP21163.1//putative tumor necrosis factor receptor superfamily member 6B-like [Scophthalmus maximus]
SMAX5B_000493	CP026259.1	complement(8391388..8394864)	451.7	3.78517	13.7863	8.00916e-30	6.46059e-27	1.51974e-25	protein_coding	K01365//cathepsin L [EC:3.4.22.15]	AWP16377.1//Cathepsin L [Scophthalmus maximus]
SMAX5B_019067	CP026255.1	complement(6032072..6036030)	25.8407	3.7729	13.6697	1.99319e-12	3.28124e-10	3.78208e-08	protein_coding	NA	XP_035506163.1//uncharacterized protein si:ch211-153b23.4 [Scophthalmus maximus]
SMAX5B_017916	CP026257.1	complement(4846435..4849490)	35.7338	3.75813	13.5303	0.00316041	0.0372687	1	protein_coding	K00545//catechol O-methyltransferase [EC:2.1.1.6]	XP_035462903.1//catechol O-methyltransferase domain-containing protein 1 isoform X3 [Scophthalmus maximus];AWP13912.1//putative catechol O-methyltransferase domain-containing protein 1-like [Scophthalmus maximus];KAF0027555.1//hypothetical protein F2P81_020296 [Scophthalmus maximus]
SMAX5B_017928	CP026257.1	7669077..7677504	72.6086	3.7319	13.2866	6.05497e-55	3.25616e-51	1.14893e-50	protein_coding	K06540//disintegrin and metalloproteinase domain-containing protein 8 [EC:3.4.24.-]	AWP14073.1//putative disintegrin and metalloproteinase domain-containing protein 8-like [Scophthalmus maximus];XP_035027769.1//disintegrin and metalloproteinase domain-containing protein 8a [Hippoglossus stenolepis]
SMAX5B_011414	CP026250.1	complement(3956191..3958919)	350.907	3.72255	13.2008	1.05869e-31	1.0047e-28	2.00887e-27	protein_coding	K06769//intercellular adhesion molecule 5;K06523//intercellular adhesion molecule 2;K06527//vascular cell adhesion molecule 1	XP_035492247.1//hemicentin-1-like [Scophthalmus maximus]
SMAX5B_011760	CP026243.1	20466675..20474788	362.103	3.71012	13.0875	4.76268e-26	2.84579e-23	9.03718e-22	protein_coding	K19876//metalloreductase STEAP4 [EC:1.16.1.-]	XP_022621340.1//metalloreductase STEAP4 [Seriola dumerili]
SMAX5B_019163	CP026255.1	complement(6039061..6041853)	103.534	3.64914	12.5459	1.58299e-18	5.43369e-16	3.00372e-14	protein_coding	K11517//(S)-2-hydroxy-acid oxidase [EC:1.1.3.15];K00477//phytanoyl-CoA hydroxylase [EC:1.14.11.18]	XP_035506164.1//probable alpha-ketoglutarate-dependent hypophosphite dioxygenase [Scophthalmus maximus]
SMAX5B_011981	CP026243.1	21977360..21979065	60.8533	3.54707	11.6889	9.50623e-06	0.000324237	0.180381	protein_coding	K09541//crystallin, alpha A;K09542//crystallin, alpha B	XP_035481138.1//heat shock protein beta-6 [Scophthalmus maximus]
SMAX5B_003669	CP026258.1	7495654..7502920	113.641	3.5279	11.5346	3.05438e-45	8.21271e-42	5.79568e-41	protein_coding	K06745//programmed cell death 1 ligand 1	XP_035464659.1//butyrophilin subfamily 2 member A2-like [Scophthalmus maximus];AWP15144.1//putative programmed cell death 1 ligand 1-like [Scophthalmus maximus]
SMAX5B_006147	CP026261.1	complement(4887105..4890503)	325.3	3.50028	11.3159	1.11383e-28	8.16793e-26	2.1135e-24	protein_coding	K01446//peptidoglycan recognition protein	XP_035471023.1//peptidoglycan recognition protein 6 [Scophthalmus maximus]
SMAX5B_009215	CP026254.1	1654418..1670271	16.5214	3.43584	10.8216	2.87544e-09	2.46753e-07	5.45615e-05	protein_coding	K10138//insulin-like growth factor-binding protein 3	AWP10484.1//Insulin-like growth factor binding protein 3 [Scophthalmus maximus]
SMAX5B_009382	CP026255.1	complement(9876063..9878455)	27.3551	3.3493	10.1916	1.01583e-11	1.46325e-09	1.92755e-07	protein_coding	K09030//fos-like antigen 2	XP_035504969.1//fos-related antigen 1a [Scophthalmus maximus]
SMAX5B_006422	CP026249.1	complement(9788168..9791156)	3.61252	3.34715	10.1764	0.00017308	0.00364054	1	protein_coding	K06854//thrombopoietin	AWP04053.1//putative thrombopoietin-like [Scophthalmus maximus]
SMAX5B_012340	CP026246.1	4642444..4651853	6.11781	3.34038	10.1287	2.7833e-11	3.74191e-09	5.28131e-07	protein_coding	K08797//hormonally upregulated Neu-associated kinase [EC:2.7.11.1]	XP_035480525.1//hormonally up-regulated neu tumor-associated kinase homolog A [Scophthalmus maximus];AWO99755.1//putative hormonally up-regulated neu tumor-associated kinase [Scophthalmus maximus]
SMAX5B_007568	CP026250.1	14372456..14379539	25.4738	3.2824	9.72976	4.32288e-17	1.2915e-14	8.20267e-13	protein_coding	K06829//insulin-like growth factor-binding protein 10	XP_035491909.1//LOW QUALITY PROTEIN: CCN family member 1-like [Scophthalmus maximus]
SMAX5B_003552	CP026258.1	8588776..8590420	24.5607	3.24094	9.45409	1.88868e-10	2.05879e-08	3.58377e-06	protein_coding	K05419//leukemia inhibitory factor;K05420//ciliary neurotrophic factor	XP_035464361.1//IL-6 subfamily cytokine M17 isoform X1 [Scophthalmus maximus]
SMAX5B_003722	CP026243.1	complement(15192038..15204694)	1.85912	3.20673	9.23256	0.00769245	0.0703528	1	protein_coding	K04845//voltage-gated sodium channel type I beta	AWO96217.1//putative sodium channel subunit beta-1-like [Scophthalmus maximus]
SMAX5B_016912	CP026259.1	18202407..18205587	6.29285	3.20351	9.21194	0.00125786	0.0185663	1	protein_coding	K09228//KRAB domain-containing zinc finger protein	XP_029972413.1//protein odd-skipped-related 1-like [Salarias fasciatus]
SMAX5B_015379	CP026252.1	complement(22534693..22575791)	52.0903	3.19414	9.15234	9.00687e-41	1.32098e-37	1.70905e-36	protein_coding	K09228//KRAB domain-containing zinc finger protein;K10614//E3 ubiquitin-protein ligase HERC3 [EC:2.3.2.26];K09234//Wilms tumor protein 1;K10615//E3 ubiquitin-protein ligase HERC4 [EC:2.3.2.26]	AWP08934.1//putative E3 ubiquitin-protein ligase HERC4-like [Scophthalmus maximus];XP_026028578.1//Wilms tumor protein homolog isoform X4 [Astatotilapia calliptera]
SMAX5B_020486	CP026254.1	complement(2681372..2682194)	48.0372	3.16754	8.98512	9.2039e-11	1.0999e-08	1.74644e-06	protein_coding	K16449//regulator of G-protein signaling	XP_035504642.1//regulator of G-protein signaling 16 [Scophthalmus maximus];AWP10537.1//putative regulator of G-protein signaling 5-like [Scophthalmus maximus]
SMAX5B_007721	CP026244.1	complement(16584120..16587140)	8.97658	3.16163	8.94842	1.38053e-05	0.000453404	0.261956	protein_coding	K22030//leiomodin	XP_019121205.1//leiomodin-2 [Larimichthys crocea];XP_035003159.1//LOW QUALITY PROTEIN: leiomodin-2 [Hippoglossus stenolepis]
SMAX5B_008781	CP026257.1	complement(12555165..12595791)	4.31345	3.15846	8.92879	3.46663e-05	0.000977746	0.657792	protein_coding	K05126//proto-oncogene tyrosine-protein kinase Ret [EC:2.7.10.1]	AWP14330.1//putative proto-oncogene tyrosine-protein kinase receptor Ret [Scophthalmus maximus]
SMAX5B_020799	CP026261.1	9136172..9139477	8.59042	3.14912	8.87114	0.000978357	0.0150179	1	protein_coding	K17568//protein phosphatase 1 regulatory subunit 29	AWP18783.1//putative protein phosphatase 1 regulatory subunit 29-like [Scophthalmus maximus]
SMAX5B_020989	CP026261.1	complement(13693871..13696677)	52.3258	3.14075	8.81983	9.0218e-05	0.00216368	1	protein_coding	K22986//G protein-coupled receptor 108;K01942//biotin---protein ligase [EC:6.3.4.9 6.3.4.10 6.3.4.11 6.3.4.15]	XP_035472242.1//heme-binding protein 2-like [Scophthalmus maximus]
SMAX5B_018456	CP026256.1	11727399..11747433	3.52959	3.13461	8.78239	0.000700055	0.011388	1	protein_coding	K04834//voltage-gated sodium channel type II alpha	XP_035460254.1//sodium channel, voltage-gated, type I-like, alpha isoform X1 [Scophthalmus maximus];AWP13069.1//putative sodium channel protein type 2 subunit alpha-like [Scophthalmus maximus]
SMAX5B_006145	CP026249.1	complement(15130962..15132950)	1.94152	3.06953	8.39499	0.00645424	0.0618694	1	protein_coding	K23027//myocilin	XP_035491571.1//myocilin-like [Scophthalmus maximus]
SMAX5B_002833	CP026262.1	complement(10814172..10818870)	55.9709	3.03291	8.18458	1.03951e-09	1.00299e-07	1.97247e-05	protein_coding	#N/A	#N/A
SMAX5B_002492	CP026255.1	11879480..11882169	8.69161	3.01614	8.08998	1.02763e-06	4.7233e-05	0.0194993	protein_coding	K23482//beta-crystallin	XP_035505401.1//crystallin, beta A1, like 1 [Scophthalmus maximus]
SMAX5B_012890	CP026246.1	28632830..28640059	65.2103	2.9976	7.98671	8.22935e-22	3.68789e-19	1.56152e-17	protein_coding	K11853//ubiquitin carboxyl-terminal hydrolase 34 [EC:3.4.19.12];K09034//ATF-like basic leucine zipper transcriptional factor;K04855//voltage-dependent calcium channel T type alpha-1H;K05746//enabled;K07943//ADP-ribosylation factor-like protein 2	XP_020374805.1//flocculation protein FLO11-like, partial [Rhincodon typus];XP_035480232.1//transcription factor kayak [Scophthalmus maximus]
SMAX5B_005988	CP026249.1	complement(12441759..12449224)	315.813	2.98844	7.93616	6.6407e-26	3.57115e-23	1.26007e-21	protein_coding	K16062//C-C motif chemokine 21;K21097//C-C motif chemokine 24	ABC69051.1//chemokine CC-like protein, partial [Scophthalmus maximus];XP_035491304.1//uncharacterized protein LOC118311488 [Scophthalmus maximus]
SMAX5B_011533	CP026250.1	complement(4783744..4805198)	208.939	2.97449	7.85979	1.73318e-14	4.23658e-12	3.28871e-10	protein_coding	K10104//ficolin;K07196//thyroid hormone receptor interactor 10	XP_035494133.1//microfibril-associated glycoprotein 4-like [Scophthalmus maximus];AWP05310.1//putative cdc42-interacting protein 4 [Scophthalmus maximus]
SMAX5B_004700	CP026251.1	24396762..24399694	14.6596	2.96357	7.80053	8.02634e-09	6.13691e-07	0.0001523	protein_coding	K18626//trichohyalin	XP_034721147.1//GTPase IMAP family member 4-like, partial [Etheostoma cragini];AWP07716.1//putative GTPase IMAP family member 4-like [Scophthalmus maximus]
SMAX5B_008643	CP026257.1	12439292..12441509	2.07419	2.92744	7.60762	0.00761206	0.0697362	1	protein_coding	#N/A	#N/A
SMAX5B_012238	CP026246.1	complement(860163..866715)	3.04595	2.92725	7.60658	0.00367486	0.0418395	1	protein_coding	K23710;K19475//WAS/WASL-interacting protein;K23488//Ras-associated and pleckstrin homology domains-containing protein 1;K10367//formin 1;K05748//WAS protein family, member 2	AWO99622.1//putative proline-rich protein 7 [Scophthalmus maximus];KAF0022770.1//hypothetical protein F2P81_024751 [Scophthalmus maximus]
SMAX5B_001483	CP026244.1	complement(5476646..5478057)	21.4611	2.92673	7.60387	4.31668e-13	8.19306e-11	8.1909e-09	protein_coding	K22157//E3 ubiquitin-protein ligase RNF183 [EC:2.3.2.31];K11983//E3 ubiquitin-protein ligase RNF182 [EC:2.3.2.27]	XP_035475113.1//uncharacterized protein si:ch73-335l21.2 isoform X1 [Scophthalmus maximus]
SMAX5B_013411	CP026245.1	11609444..11611233	5.06427	2.90359	7.48286	0.00103337	0.0156969	1	protein_coding	K05406//interleukin 12A	KAF0030366.1//hypothetical protein F2P81_017097 [Scophthalmus maximus]
SMAX5B_002491	CP026255.1	11340047..11346280	1.28443	2.90144	7.47173	0.00535807	0.0543357	1	protein_coding	K16495//protocadherin gamma subfamily A	XP_034036950.1//protocadherin beta-8-like isoform X1 [Thalassophryne amazonica]
SMAX5B_002477	CP026255.1	11285612..11287984	1.53655	2.89313	7.42878	0.00155445	0.0217501	1	protein_coding	K16495//protocadherin gamma subfamily A	XP_019933745.1//PREDICTED: protocadherin gamma-A3-like [Paralichthys olivaceus]
SMAX5B_006674	CP026249.1	14614321..14615953	14.9316	2.87442	7.3331	3.1236e-08	2.12629e-06	0.000592703	protein_coding	K16449//regulator of G-protein signaling	AWP04419.1//putative regulator of G-protein signaling 5-like [Scophthalmus maximus]
SMAX5B_014513	CP026253.1	19532695..19534725	15.7223	2.86952	7.30824	4.06415e-05	0.00111508	0.771173	protein_coding	K13073//polymeric immunoglobulin receptor	XP_035501220.1//uncharacterized protein LOC118316977 isoform X1 [Scophthalmus maximus];AWP10044.1//putative polymeric immunoglobulin receptor-like [Scophthalmus maximus]
SMAX5B_005346	CP026247.1	2121412..2150816	5.86719	2.8381	7.15078	0.000110302	0.00252976	1	protein_coding	K12327//caldesmon	AWP01143.1//putative non-muscle caldesmon-like [Scophthalmus maximus]
SMAX5B_005974	CP026249.1	11450760..11456106	65.3942	2.82948	7.10819	2.3855e-12	3.8874e-10	4.52649e-08	protein_coding	K04818//nicotinic acetylcholine receptor gamma	AWP04166.1//putative acetylcholine receptor subunit gamma [Scophthalmus maximus]
SMAX5B_005086	CP026252.1	complement(5740711..5757662)	2.45831	2.80239	6.97595	5.16049e-06	0.000192273	0.0979203	protein_coding	K19912//synaptotagmin-12	AWP08028.1//putative synaptotagmin-12 [Scophthalmus maximus];XP_011842359.1//PREDICTED: synaptotagmin-12 isoform X1 [Mandrillus leucophaeus]
SMAX5B_012886	CP026246.1	complement(27569581..27577801)	84.4457	2.8022	6.97501	1.35118e-15	3.69467e-13	2.56386e-11	protein_coding	K12797//caspase recruitment domain-containing protein 6	KAF0039095.1//hypothetical protein F2P81_009579 [Scophthalmus maximus]
SMAX5B_005157	CP026248.1	complement(9352113..9372632)	4.5732	2.79559	6.94313	0.00581349	0.057504	1	protein_coding	K08050//protein phosphatase 1 regulatory subunit 1A	XP_019952159.1//PREDICTED: protein phosphatase 1 regulatory subunit 1A isoform X4 [Paralichthys olivaceus];XP_035486183.1//protein phosphatase 1 regulatory subunit 1A-like [Scophthalmus maximus];AWP02582.1//putative protein phosphatase 1 regulatory subunit 1A-like [Scophthalmus maximus]
SMAX5B_005349	CP026247.1	2075611..2081807	20.7523	2.79219	6.92681	0.00212106	0.0275802	1	protein_coding	K18543//choriolysin H [EC:3.4.24.67]	KAF0042743.1//hypothetical protein F2P81_004080 [Scophthalmus maximus]
SMAX5B_019974	CP026245.1	complement(7040155..7044012)	30.854	2.75274	6.73998	5.51582e-10	5.70428e-08	1.04663e-05	protein_coding	K08670//suppressor of tumorigenicity protein 14 [EC:3.4.21.109]	KAF0030116.1//hypothetical protein F2P81_016847 [Scophthalmus maximus]
SMAX5B_012700	CP026246.1	complement(5398341..5403912)	1.49754	2.75117	6.73264	0.00674433	0.0641168	1	protein_coding	K14211//elastin	XP_035483125.1//elastin b [Scophthalmus maximus];XP_034746731.1//elastin b [Etheostoma cragini]
SMAX5B_020333	CP026260.1	10379527..10382845	13.9151	2.74638	6.71032	7.89179e-07	3.77799e-05	0.0149747	protein_coding	K05423//granulocyte colony-stimulating factor	XP_035467819.1//uncharacterized protein LOC118287116 isoform X2 [Scophthalmus maximus];XP_035467818.1//uncharacterized protein LOC118287116 isoform X1 [Scophthalmus maximus]
SMAX5B_015461	CP026252.1	23514812..23532789	17.0994	2.73774	6.67022	1.02013e-12	1.78785e-10	1.93571e-08	protein_coding	K11140//aminopeptidase N [EC:3.4.11.2]	XP_035498418.1//aminopeptidase N-like [Scophthalmus maximus]
SMAX5B_019659	CP026262.1	10837967..10848206	185.051	2.72939	6.63176	1.45258e-19	6.00885e-17	2.75628e-15	protein_coding	K01895//acetyl-CoA synthetase [EC:6.2.1.1]	XP_034435483.1//acetyl-coenzyme A synthetase 2-like, mitochondrial [Hippoglossus hippoglossus]
SMAX5B_002469	CP026255.1	11326314..11339332	1.13147	2.72666	6.61922	7.68209e-05	0.00188926	1	protein_coding	K16495//protocadherin gamma subfamily A	AWP12017.1//putative protocadherin beta-16-like [Scophthalmus maximus]
SMAX5B_019135	CP026255.1	6036147..6038480	1350.39	2.68517	6.43155	1.62162e-08	1.16793e-06	0.000307703	protein_coding	NA	AWP11757.1//putative ES1 protein -like mitochondrial-like [Scophthalmus maximus]
SMAX5B_000394	CP026259.1	complement(12313443..12322299)	178.426	2.6696	6.36254	1.56405e-11	2.17525e-09	2.96779e-07	protein_coding	K16857//thrombospondin 1	KAF1374974.1//hypothetical protein PFLUV_G00234600 [Perca fluviatilis]
SMAX5B_008911	CP026255.1	complement(14282188..14285861)	10.3722	2.65407	6.29442	6.26728e-05	0.00161324	1	protein_coding	K17724//aconitate decarboxylase [EC:4.1.1.6]	AWP12238.1//putative cis-aconitate decarboxylase-like [Scophthalmus maximus]
SMAX5B_016759	CP026254.1	complement(1880993..1881948)	12.4933	2.65283	6.28902	6.53219e-05	0.00167809	1	protein_coding	K04402//growth arrest and DNA-damage-inducible protein	AWP10502.1//putative growth arrest and DNA damage-inducible protein GADD45 beta [Scophthalmus maximus]
SMAX5B_012171	CP026243.1	complement(16496381..16512253)	111.282	2.64641	6.26105	5.53714e-26	3.19038e-23	1.05067e-21	protein_coding	K09258//B-cell CLL/lymphoma protein 3;K12614//ATP-dependent RNA helicase DDX6/DHH1 [EC:3.6.4.13]	AWO96308.1//putative B-cell lymphoma 3 protein [Scophthalmus maximus];XP_018527883.1//PREDICTED: probable ATP-dependent RNA helicase ddx6 [Lates calcarifer]
SMAX5B_018576	CP026256.1	complement(11025850..11029050)	3.39296	2.64163	6.24038	0.00266384	0.0329317	1	protein_coding	K08558//nuclear receptor subfamily 4 group A member 2	XP_035506893.1//nuclear receptor subfamily 4 group A member 2a isoform X1 [Scophthalmus maximus]
SMAX5B_002191	CP026248.1	12387315..12438921	5.86059	2.63602	6.21612	1.77319e-05	0.000562021	0.336463	protein_coding	K16882//protein piccolo	XP_035487883.1//protein bassoon isoform X1 [Scophthalmus maximus];XP_035487885.1//protein bassoon isoform X2 [Scophthalmus maximus];AWP02775.1//putative protein bassoon-like [Scophthalmus maximus]
SMAX5B_005120	CP026252.1	complement(5469949..5473773)	70.6915	2.6349	6.21133	3.00146e-16	8.64688e-14	5.69527e-12	protein_coding	K10054//probable transcription factor PML;K02357//elongation factor Ts	AWP08017.1//putative three prime repair exonuclease 2-like [Scophthalmus maximus]
SMAX5B_010615	CP026244.1	complement(19927041..19931379)	20.1456	2.63083	6.19384	1.54154e-09	1.40507e-07	2.92508e-05	protein_coding	K11846//ubiquitin carboxyl-terminal hydrolase 18/41 [EC:3.4.19.12]	AWO98167.1//putative ubl carboxyl-terminal hydrolase 18-like isoform 4 [Scophthalmus maximus];AWO98164.1//putative ubl carboxyl-terminal hydrolase 18-like [Scophthalmus maximus];AWO98166.1//putative ubl carboxyl-terminal hydrolase 18-like isoform 3 [Scophthalmus maximus];AWO98168.1//putative ubl carboxyl-terminal hydrolase 18-like isoform 5 [Scophthalmus maximus];AWO98165.1//putative ubl carboxyl…
SMAX5B_000078	CP026262.1	complement(18587455..18622640)	39.8848	2.61722	6.13566	1.25264e-15	3.48427e-13	2.37688e-11	protein_coding	K09032//activating transcription factor 3	AWP20422.1//putative cyclic AMP-dependent transcription factor ATF-3 [Scophthalmus maximus];KAF0023924.1//hypothetical protein F2P81_024554 [Scophthalmus maximus]
SMAX5B_009757	CP026252.1	9559998..9582084	30.0704	2.59348	6.03551	3.00147e-05	0.000869141	0.56953	protein_coding	K04437//filamin	AWP08214.1//Filamin c [Scophthalmus maximus];XP_035498832.1//filamin-C-like isoform X2 [Scophthalmus maximus]
SMAX5B_020032	CP026261.1	complement(20159605..20161992)	43.9218	2.56382	5.91269	1.34742e-09	1.25653e-07	2.55673e-05	protein_coding	K03283//heat shock 70kDa protein 1/2/6/8	XP_035471690.1//heat shock 70 kDa protein 1 [Scophthalmus maximus]
SMAX5B_011316	CP026250.1	6317597..6323263	42.9678	2.55955	5.89525	2.46764e-10	2.67184e-08	4.68234e-06	protein_coding	K04694//suppressor of cytokine signaling 1	AWP05387.1//putative suppressor of cytokine signaling 1-like [Scophthalmus maximus];AWP05388.1//putative suppressor of cytokine signaling 1-like isoform 2 [Scophthalmus maximus]
SMAX5B_018117	CP026258.1	16629544..16636763	220.019	2.55385	5.87199	9.68969e-14	2.08432e-11	1.83862e-09	protein_coding	K05653//ATP-binding cassette, subfamily B (MDR/TAP), member 2	AWP15651.1//Transporter-associated with antigen processing 1 [Scophthalmus maximus]
SMAX5B_020415	CP026260.1	complement(11579721..11612121)	14.6057	2.55042	5.85803	3.09659e-05	0.000892094	0.587578	protein_coding	K04889//potassium voltage-gated channel Shaw-related subfamily C member 3	XP_035468614.1//potassium voltage-gated channel subfamily C member 3b isoform X7 [Scophthalmus maximus]
SMAX5B_002106	CP026243.1	complement(185177..222994)	16.1784	2.54833	5.84958	3.11557e-14	7.07936e-12	5.91179e-10	protein_coding	K19017//interphotoreceptor matrix proteoglycan 2	XP_018517497.1//PREDICTED: LOW QUALITY PROTEIN: interphotoreceptor matrix proteoglycan 2-like [Lates calcarifer];XP_035485724.1//interphotoreceptor matrix proteoglycan 2-like [Scophthalmus maximus];XP_027043110.1//uncharacterized protein LOC113671094 [Pocillopora damicornis];AWO95491.1//putative interphotoreceptor matrix proteoglycan 2-like [Scophthalmus maximus]
SMAX5B_002502	CP026255.1	11346990..11349308	1.99307	2.54132	5.8212	0.00558883	0.0559864	1	protein_coding	K16495//protocadherin gamma subfamily A	XP_022615837.1//uncharacterized protein LOC111232543 [Seriola dumerili]
SMAX5B_015596	CP026264.1	complement(5115539..5120040)	3.05134	2.54042	5.81757	0.00381621	0.0429936	1	protein_coding	NA	AWP21448.1//putative protein OSCP1-like [Scophthalmus maximus]
SMAX5B_008414	CP026245.1	complement(3676138..3678811)	69.9423	2.53888	5.81138	5.50115e-09	4.4375e-07	0.000104384	protein_coding	K09228//KRAB domain-containing zinc finger protein	KAF0030260.1//hypothetical protein F2P81_016991 [Scophthalmus maximus];XP_035478271.1//LOW QUALITY PROTEIN: XIAP-associated factor 1 [Scophthalmus maximus];AWO98521.1//putative XIAP-associated factor 1 [Scophthalmus maximus]
SMAX5B_005307	CP026258.1	20667554..20672223	151.722	2.53621	5.80062	6.31863e-19	2.42711e-16	1.19896e-14	protein_coding	K06510//CD83 antigen	XP_035463520.1//CD83 antigen [Scophthalmus maximus]
SMAX5B_020240	CP026260.1	7323024..7324043	7.59455	2.52693	5.76345	2.04904e-05	0.000636036	0.388806	protein_coding	K04218//somatostatin receptor 2	XP_035469415.1//somatostatin receptor type 5 [Scophthalmus maximus]
SMAX5B_003787	CP026244.1	3735290..3739007	126.043	2.51449	5.71397	1.70252e-18	5.72224e-16	3.23053e-14	protein_coding	K11842//ubiquitin carboxyl-terminal hydrolase 12/46 [EC:3.4.19.12];K23573//dentin sialophosphoprotein;K11858//ubiquitin carboxyl-terminal hydrolase 48 [EC:3.4.19.12]	AWO97494.1//putative eukaryotic translation initiation factor 5B-like [Scophthalmus maximus];XP_035475317.1//probable ubiquitin carboxyl-terminal hydrolase creB [Scophthalmus maximus]
SMAX5B_007575	CP026250.1	complement(10891715..10894539)	14.752	2.51021	5.69703	0.000698039	0.0113752	1	protein_coding	NA	AWP05621.1//Hypothetical protein SMAX5B_007575 [Scophthalmus maximus]
SMAX5B_014245	CP026248.1	complement(19849806..19854705)	6.39075	2.50887	5.69173	1.12192e-06	5.10757e-05	0.0212884	protein_coding	K06845//netrin 4	AWP03286.1//putative netrin-4-like [Scophthalmus maximus];XP_035487329.1//netrin-4 isoform X2 [Scophthalmus maximus];XP_035487328.1//netrin-4 isoform X1 [Scophthalmus maximus]
SMAX5B_012241	CP026246.1	complement(647810..649807)	69.3501	2.50447	5.67442	7.93213e-15	2.06402e-12	1.50512e-10	protein_coding	K09228//KRAB domain-containing zinc finger protein	XP_014670238.1//PREDICTED: zinc finger protein 658B-like [Priapulus caudatus];CAB3260085.1//unnamed protein product, partial [Arctia plantaginis]
SMAX5B_022313	CP026254.1	complement(8482427..8491374)	18.0393	2.50367	5.67128	0.000689171	0.0112588	1	protein_coding	K14385//solute carrier family 5 (sodium/iodide cotransporter), member 5	XP_035502785.1//sodium/iodide cotransporter isoform X2 [Scophthalmus maximus];XP_035509623.1//sodium/iodide cotransporter [Morone saxatilis];XP_035502784.1//sodium/iodide cotransporter isoform X1 [Scophthalmus maximus];AWP10795.1//putative sodium/iodide cotransporter [Scophthalmus maximus];XP_018528547.1//PREDICTED: LOW QUALITY PROTEIN: sodium/iodide cotransporter [Lates calcarifer]
SMAX5B_008549	CP026257.1	14804752..14810369	88.3135	2.5	5.65687	4.22467e-18	1.36313e-15	8.0163e-14	protein_coding	K10955//mucin-2	AWP14434.1//putative opioid growth factor receptor-like protein 1 [Scophthalmus maximus]
SMAX5B_003208	CP026247.1	26250007..26250701	109.337	2.48374	5.59344	1.01557e-11	1.46325e-09	1.92704e-07	protein_coding	K23168//protein MPAN	XP_035483888.1//protein C19orf12 homolog [Scophthalmus maximus]
SMAX5B_011294	CP026260.1	2585928..2593927	50.4768	2.45888	5.4979	2.43545e-17	7.70413e-15	4.62126e-13	protein_coding	K08180//MFS transporter, MCT family, solute carrier family 16 (monocarboxylic acid transporters), member 3	XP_035468652.1//monocarboxylate transporter 4 [Scophthalmus maximus]
SMAX5B_011835	CP026243.1	26523070..26527692	1.07423	2.456	5.48693	0.00838439	0.0753148	1	protein_coding	K00752//hyaluronan synthase [EC:2.4.1.212]	XP_035477743.1//hyaluronan synthase 2 [Scophthalmus maximus]
SMAX5B_014625	CP026253.1	20053527..20058035	15.047	2.45335	5.47686	2.32429e-06	9.63954e-05	0.0441034	protein_coding	K23089//WNT1-inducible-signaling pathway protein 2	XP_035501920.1//WNT1-inducible-signaling pathway protein 2 [Scophthalmus maximus]
SMAX5B_017392	CP026260.1	16824275..16828671	2.86692	2.4513	5.46909	0.00289882	0.0347708	1	protein_coding	K04819//5-hydroxytryptamine receptor 3	AWP17966.1//putative 5-hydroxytryptamine receptor 3A-like [Scophthalmus maximus]
SMAX5B_016204	CP026249.1	24399536..24399782	21.1051	2.44904	5.46051	0.000842002	0.0131756	1	protein_coding	NA	AWP04864.1//Hypothetical protein SMAX5B_016204 [Scophthalmus maximus]
SMAX5B_005594	CP026248.1	5354851..5361416	26.4512	2.44717	5.45343	3.80046e-09	3.22699e-07	7.21138e-05	protein_coding	K06474//CD34 antigen	AWP02405.1//putative hematopoietic progenitor cell antigen CD34 [Scophthalmus maximus];XP_035486753.1//uncharacterized protein si:ch211-286o17.1 [Scophthalmus maximus]
SMAX5B_014090	CP026248.1	complement(18346367..18350188)	281.117	2.44086	5.42965	0.00041978	0.00768352	1	protein_coding	K06459//T-cell surface glycoprotein CD8 beta chain	AWP03213.1//T-cell surface glycoprotein CD8 beta chain [Scophthalmus maximus]
SMAX5B_007295	CP026250.1	17470797..17472405	4.18904	2.43455	5.40596	0.00503056	0.0523845	1	protein_coding	K16449//regulator of G-protein signaling	XP_035492345.1//regulator of G-protein signaling 5 [Scophthalmus maximus];AWP06070.1//putative regulator of G-protein signaling 5-like [Scophthalmus maximus]
SMAX5B_013413	CP026245.1	complement(11437001..11437996)	3.63455	2.42756	5.37983	0.00772266	0.0705891	1	protein_coding	K04271//P2Y purinoceptor 4	XP_035478055.1//P2Y purinoceptor 3-like [Scophthalmus maximus]
SMAX5B_005870	CP026261.1	7408936..7414649	90.1768	2.4167	5.33948	3.33433e-19	1.31202e-16	6.3269e-15	protein_coding	K08144//MFS transporter, SP family, solute carrier family 2 (facilitated glucose transporter), member 6	XP_035471991.1//solute carrier family 2, facilitated glucose transporter member 6 [Scophthalmus maximus]
SMAX5B_000647	CP026245.1	19601067..19615121	16.4816	2.38957	5.24002	1.27576e-07	7.377e-06	0.00242075	protein_coding	K06057//numb	AWO99305.1//putative protein numb -like [Scophthalmus maximus];XP_035479299.1//numb-like protein isoform X2 [Scophthalmus maximus]
SMAX5B_007349	CP026250.1	complement(14432507..14436534)	1046	2.3858	5.22635	7.87218e-09	6.0669e-07	0.000149375	protein_coding	K01446//peptidoglycan recognition protein	AWP05859.1//G-type lysozyme isoform 6 [Scophthalmus maximus];AWP05855.1//G-type lysozyme isoform 2 [Scophthalmus maximus];AWP05856.1//G-type lysozyme isoform 3 [Scophthalmus maximus];AWP05857.1//G-type lysozyme isoform 4 [Scophthalmus maximus]
SMAX5B_018817	CP026251.1	complement(3557873..3559896)	6.86637	2.37635	5.19223	0.000816382	0.0128369	1	protein_coding	K10223//cholesterol 25-hydroxylase [EC:1.14.99.38]	AWP06589.1//putative cholesterol 25-hydroxylase-like protein [Scophthalmus maximus]
SMAX5B_005112	CP026252.1	5154548..5155719	72.9794	2.37441	5.18522	7.73125e-10	7.69928e-08	1.467e-05	protein_coding	NA	XP_035499244.1//uncharacterized protein C11orf96 homolog [Scophthalmus maximus]
SMAX5B_017164	CP026245.1	complement(23466292..23472931)	3.14289	2.36824	5.16311	0.000244753	0.00487481	1	protein_coding	K06237//collagen, type IV, alpha	XP_035477922.1//uncharacterized protein LOC118298865 [Scophthalmus maximus]
SMAX5B_008630	CP026261.1	complement(15746094..15748926)	33.2195	2.34681	5.08697	0.000636112	0.010558	1	protein_coding	K18588//coenzyme Q-binding protein COQ10	AWP19213.1//putative coenzyme Q-binding protein COQ10 -like mitochondrial-like [Scophthalmus maximus]
SMAX5B_009231	CP026254.1	complement(1675418..1677072)	28.1369	2.34637	5.08544	3.23628e-07	1.66808e-05	0.00614084	protein_coding	K23578//insulin-like growth factor-binding protein 1	XP_035502540.1//insulin-like growth factor-binding protein 1 [Scophthalmus maximus]
SMAX5B_008025	CP026244.1	complement(23395051..23401964)	45.0448	2.32833	5.02223	0.00422087	0.0461156	1	protein_coding	K06460//CD9 antigen	XP_035468551.1//CD9 antigen-like isoform X1 [Scophthalmus maximus];XP_035468561.1//CD9 antigen-like isoform X2 [Scophthalmus maximus];AWO98351.1//putative CD9 antigen isoform 3 [Scophthalmus maximus]
SMAX5B_020478	CP026254.1	3336007..3338664	11.9682	2.32519	5.01132	0.000178811	0.00372298	1	protein_coding	K18154//regulator of G-protein signaling 2	XP_035504494.1//regulator of G-protein signaling 2-like [Scophthalmus maximus];AWP10549.1//putative regulator of G-protein signaling 5-like [Scophthalmus maximus]
SMAX5B_003751	CP026244.1	3732316..3733822	233.059	2.32113	4.99723	1.60065e-09	1.44264e-07	3.03724e-05	protein_coding	K08770//ubiquitin C	KAF0029181.1//hypothetical protein F2P81_018286 [Scophthalmus maximus]
SMAX5B_002344	CP026248.1	11166087..11168702	44.4342	2.32062	4.99546	1.30793e-06	5.84512e-05	0.024818	protein_coding	K03159//lymphotoxin beta receptor TNFR superfamily member 3;K03160//tumor necrosis factor receptor superfamily member 5	AWP02668.1//putative tumor necrosis factor receptor superfamily member 3-like [Scophthalmus maximus]
SMAX5B_016293	CP026249.1	24811118..24814245	10.4668	2.31887	4.9894	0.00698707	0.0655362	1	protein_coding	NA	XP_035490172.1//neurensin 1-like [Scophthalmus maximus]
SMAX5B_012849	CP026261.1	17909064..17914686	38.6131	2.31802	4.98647	1.86338e-10	2.04502e-08	3.53576e-06	protein_coding	K10874//RAD52 motif-containing protein 1	XP_035471594.1//RAD52 motif-containing protein 1 isoform X1 [Scophthalmus maximus]
SMAX5B_003793	CP026244.1	complement(3729681..3732244)	242.696	2.31646	4.98108	1.72788e-13	3.39951e-11	3.27866e-09	protein_coding	K08770//ubiquitin C;K11969//ariadne-2 [EC:2.3.2.31];K11968//ariadne-1 [EC:2.3.2.31]	XP_035475490.1//probable E3 ubiquitin-protein ligase ARI5 [Scophthalmus maximus]
SMAX5B_014974	CP026253.1	14079418..14083689	46.2348	2.31216	4.96625	2.50172e-14	5.99544e-12	4.74701e-10	protein_coding	K03211//ETS translocation variant 6/7	XP_035500685.1//transcription factor ETV7 isoform X2 [Scophthalmus maximus];AWP09747.1//putative transcription factor ETV7 isoform 2 [Scophthalmus maximus];XP_035500684.1//transcription factor ETV7 isoform X1 [Scophthalmus maximus]
SMAX5B_007795	CP026244.1	complement(15992103..16001800)	258.825	2.31178	4.96494	1.01242e-14	2.55208e-12	1.92106e-10	protein_coding	K10955//mucin-2;K10104//ficolin;K05465//angiopoietin 1	XP_035505564.1//fibrinogen-like 2a [Scophthalmus maximus]
SMAX5B_017259	CP026260.1	16694368..16714062	70.8535	2.30682	4.9479	9.22276e-19	3.42897e-16	1.75002e-14	protein_coding	K00995//CDP-diacylglycerol---glycerol-3-phosphate 3-phosphatidyltransferase [EC:2.7.8.5]	AWP17954.1//putative CDP-diacylglycerol--glycerol-3-phosphate 3-phosphatidyltransferase mitochondrial [Scophthalmus maximus]
SMAX5B_002836	CP026262.1	complement(10599373..10601736)	49.1176	2.30598	4.94503	8.453e-12	1.25112e-09	1.60396e-07	protein_coding	K04379//proto-oncogene protein c-fos	AWP19982.1//Proto-oncogene protein c-Fos [Scophthalmus maximus]
SMAX5B_015489	CP026249.1	complement(133806..142428)	155.498	2.30202	4.93146	4.73408e-09	3.89668e-07	8.98292e-05	protein_coding	K22614//NLR family CARD domain-containing protein 3;K14026//SEL1 protein	AWP03558.1//Hypothetical protein SMAX5B_015489 [Scophthalmus maximus]
SMAX5B_004268	CP026246.1	complement(12514204..12516630)	7.38074	2.27983	4.8562	2.75299e-05	0.000813001	0.522379	protein_coding	NA	AWP00147.1//putative leucine-rich repeat neuronal protein 4-like [Scophthalmus maximus]
SMAX5B_008396	CP026245.1	2914107..2928937	2.60604	2.26889	4.81954	0.00177633	0.024286	1	protein_coding	K08623//a disintegrin and metalloproteinase with thrombospondin motifs 8 [EC:3.4.24.-]	AWO98483.1//putative disintegrin and metalloproteinase with thrombospondin motifs 8 [Scophthalmus maximus]
SMAX5B_009723	CP026252.1	complement(10012199..10098176)	2.24542	2.26677	4.81246	5.74303e-07	2.79073e-05	0.0108974	protein_coding	K06249//reelin [EC:3.4.21.-]	AWP08234.1//putative reelin [Scophthalmus maximus];XP_035498184.1//reelin isoform X1 [Scophthalmus maximus]
SMAX5B_018405	CP026256.1	11797548..11825833	5.56484	2.26274	4.79903	3.267e-05	0.000930921	0.619912	protein_coding	K23026//LIM domain and actin-binding protein 1	AWP13073.1//putative xin actin-binding repeat-containing protein 2 [Scophthalmus maximus]
SMAX5B_009236	CP026254.1	complement(447848..453416)	137.112	2.25441	4.7714	1.30667e-08	9.58207e-07	0.000247941	protein_coding	K14217//interferon-induced protein with tetratricopeptide repeats 1	AWP10440.1//Interferon-inducible protein 56 [Scophthalmus maximus];XP_035503314.1//LOW QUALITY PROTEIN: uncharacterized protein LOC118318087 [Scophthalmus maximus]
SMAX5B_005735	CP026249.1	3155036..3158796	10.9638	2.23655	4.7127	0.00699324	0.0655561	1	protein_coding	K02184//formin 2	AWP03696.1//Putative ferric-chelate reductase 1 [Scophthalmus maximus]
SMAX5B_007521	CP026250.1	complement(11012736..11026190)	2.20322	2.23204	4.69797	0.00561205	0.0561349	1	protein_coding	K18626//trichohyalin	XP_023274252.1//trichohyalin-like isoform X1 [Seriola lalandi dorsalis];XP_023274253.1//trichohyalin-like isoform X2 [Seriola lalandi dorsalis];AWP05629.1//putative protein FAM184B-like [Scophthalmus maximus]
SMAX5B_009253	CP026254.1	complement(441592..444542)	11.566	2.22898	4.68804	0.000141368	0.00311499	1	protein_coding	K14217//interferon-induced protein with tetratricopeptide repeats 1	XP_035504519.1//LOW QUALITY PROTEIN: interferon-induced protein with tetratricopeptide repeats 1-like [Scophthalmus maximus];AWP10439.1//Interferon-inducible protein 56 [Scophthalmus maximus]
SMAX5B_014491	CP026253.1	19632279..19653069	130.798	2.21882	4.65514	1.75291e-15	4.71327e-13	3.32614e-11	protein_coding	K23026//LIM domain and actin-binding protein 1;K23573//dentin sialophosphoprotein	XP_003392792.1//putative proteophosphoglycan ppg3 [Leishmania infantum JPCM5];XP_029005334.1//LOW QUALITY PROTEIN: probable GPI-anchored adhesin-like protein PGA55, partial [Betta splendens];AWP10052.1//putative LIM domain and actin-binding protein 1-like [Scophthalmus maximus]
SMAX5B_015525	CP026264.1	9577093..9582937	97.9382	2.2145	4.64119	7.80199e-08	4.84114e-06	0.00148043	protein_coding	K23713;K02360//a component of the cytoplasm (encore);K04437//filamin	XP_035476377.1//cAMP-regulated phosphoprotein 21 [Scophthalmus maximus];CDQ96316.1//unnamed protein product, partial [Oncorhynchus mykiss];AWP21723.1//putative cAMP-regulated phosphoprotein 21 [Scophthalmus maximus]
SMAX5B_012873	CP026246.1	27578573..27581127	3.89095	2.20257	4.603	0.00129335	0.0189407	1	protein_coding	K19928//zona pellucida sperm-binding protein 3	AWP00847.1//putative zona pellucida sperm-binding protein 3-like isoform 7 [Scophthalmus maximus];AWP00845.1//putative zona pellucida sperm-binding protein 3-like isoform 5 [Scophthalmus maximus];AWP00843.1//putative zona pellucida sperm-binding protein 3-like isoform 3 [Scophthalmus maximus];AWP00844.1//putative zona pellucida sperm-binding protein 3-like isoform 4 [Scophthalmus maximus];AWP0084…
SMAX5B_019856	CP026245.1	7282746..7287943	9.15073	2.2004	4.59607	0.00079903	0.0126504	1	protein_coding	K15101//solute carrier family 25 (mitochondrial ornithine transporter) member 2/15;K17286//erythrocyte band 7 integral membrane protein	AWO98696.1//putative erythrocyte band 7 integral membrane protein-like [Scophthalmus maximus]
SMAX5B_003011	CP026258.1	complement(1976776..1983948)	39.8496	2.20026	4.59561	0.00628513	0.0606687	1	protein_coding	K03996//complement component 7	XP_035463067.1//complement component C7 [Scophthalmus maximus];XP_018558012.1//PREDICTED: LOW QUALITY PROTEIN: complement component C7-like [Lates calcarifer]
SMAX5B_001723	CP026250.1	complement(20921126..20922303)	19.1019	2.197	4.58526	0.00209734	0.0273315	1	protein_coding	K17566//protein phosphatase 1 regulatory subunit 27	KAF0037880.1//hypothetical protein F2P81_010754 [Scophthalmus maximus]
SMAX5B_008886	CP026255.1	14286648..14291329	7.20842	2.19486	4.57844	0.00022542	0.00453454	1	protein_coding	NA	AWP12239.1//transmembrane protein TA-2-like [Scophthalmus maximus];KAF0039459.1//hypothetical protein F2P81_007694 [Scophthalmus maximus]
SMAX5B_008954	CP026259.1	complement(2826861..2837775)	1.83984	2.19165	4.56827	0.0035115	0.0404361	1	protein_coding	K08573//calpain-3 [EC:3.4.22.54]	XP_027948570.1//calpain small subunit 2 [Eumetopias jubatus];XP_034431960.1//calpain-3 isoform X1 [Hippoglossus hippoglossus]
SMAX5B_009904	CP026252.1	11796971..11813434	15.0603	2.17169	4.50551	5.0335e-11	6.41841e-09	9.55107e-07	protein_coding	K20163//DENN domain-containing protein 4	AWP08387.1//putative C-myc promoter-binding protein [Scophthalmus maximus];XP_035498662.1//C-myc promoter-binding protein isoform X1 [Scophthalmus maximus];XP_035498664.1//C-myc promoter-binding protein isoform X2 [Scophthalmus maximus]
SMAX5B_020154	CP026260.1	6626426..6628329	20.0156	2.16482	4.48411	4.70807e-06	0.000177465	0.0893355	protein_coding	NA	AWP17262.1//putative small integral membrane protein 5 [Scophthalmus maximus]
SMAX5B_010098	CP026252.1	10804810..10812994	2.4843	2.14609	4.42627	0.00920616	0.0800231	1	protein_coding	K19719//collagen, type II, alpha;K16364//gliomedin	AWP08302.1//putative gliomedin-like [Scophthalmus maximus];XP_029138369.1//LOW QUALITY PROTEIN: gliomedin-like [Labrus bergylta];XP_035498271.1//gliomedin-like isoform X1 [Scophthalmus maximus]
SMAX5B_008569	CP026257.1	16244984..16245319	13.4127	2.14477	4.42221	0.00201789	0.0266676	1	protein_coding	#N/A	#N/A
SMAX5B_019241	CP026253.1	22246747..22253322	75.7414	2.13851	4.40307	2.75404e-12	4.44309e-10	5.22579e-08	protein_coding	K09445//interferon regulatory factor 4	AWP10230.1//putative interferon regulatory factor 4-like [Scophthalmus maximus]
SMAX5B_015116	CP026258.1	complement(4149598..4152091)	39.5189	2.13195	4.38311	6.12386e-08	3.87436e-06	0.001162	protein_coding	K01047//secretory phospholipase A2 [EC:3.1.1.4]	AWP15003.1//Phospholipase A(2) [Scophthalmus maximus]
SMAX5B_021666	CP026256.1	1135230..1142740	186.985	2.13184	4.38275	8.40971e-12	1.25112e-09	1.59574e-07	protein_coding	NA	XP_035460766.1//N-myc-interactor isoform X2 [Scophthalmus maximus]
SMAX5B_011158	CP026261.1	16202882..16208709	212.095	2.12991	4.37691	3.09935e-12	4.95067e-10	5.88101e-08	protein_coding	K13171//serine/arginine repetitive matrix protein 1	AWP19249.1//putative interferon-induced 35 kDa protein [Scophthalmus maximus]
SMAX5B_022472	CP026254.1	complement(11828314..11839329)	141.506	2.12576	4.36434	7.50922e-12	1.13221e-09	1.42487e-07	protein_coding	K10955//mucin-2;K06260//platelet glycoprotein V	XP_035504338.1//platelet glycoprotein V [Scophthalmus maximus];XP_021347135.1//mucin-2-like [Mizuhopecten yessoensis];XP_029285464.1//LOW QUALITY PROTEIN: uncharacterized protein LOC115006973 [Cottoperca gobio];KAF6035700.1//hypothetical protein EB796_005984 [Bugula neritina];AWP10910.1//putative slit -like 2 protein-like [Scophthalmus maximus]
SMAX5B_001149	CP026256.1	complement(18985660..19000232)	7.72894	2.1159	4.33459	0.000127252	0.00285132	1	protein_coding	K05762//radixin	XP_029385991.1//radixin [Echeneis naucrates]
SMAX5B_015940	CP026264.1	1715930..1720390	388.134	2.10773	4.31014	7.30248e-10	7.31745e-08	1.38565e-05	protein_coding	K08058//TAP binding protein (tapasin)	XP_035038542.1//LOW QUALITY PROTEIN: tapasin-like [Hippoglossus stenolepis];XP_022599889.1//tapasin [Seriola dumerili]
SMAX5B_018076	CP026257.1	complement(5523834..5550100)	6.36814	2.1027	4.29514	0.00720531	0.0668449	1	protein_coding	K08136//sparc/osteonectin, cwcv and kazal-like domains proteoglycan (testican)	XP_035462814.1//testican-2 isoform X6 [Scophthalmus maximus];XP_035462811.1//testican-2 isoform X3 [Scophthalmus maximus]
SMAX5B_017451	CP026260.1	13389779..13392702	10.7701	2.0939	4.26901	0.00679704	0.064466	1	protein_coding	K12015//tripartite motif-containing protein 39 [EC:2.3.2.27]	XP_035467969.1//E3 ubiquitin-protein ligase TRIM39 isoform X1 [Scophthalmus maximus]
SMAX5B_017910	CP026257.1	5927273..5942008	8.26918	2.08537	4.24384	0.000800335	0.0126586	1	protein_coding	K13757//cone cGMP-specific 3',5'-cyclic phosphodiesterase subunit alpha' [EC:3.1.4.35];K19999//leucine-rich repeat LGI family member 3	XP_015799908.1//PREDICTED: leucine-rich glioma-inactivated protein 1-like isoform X1 [Nothobranchius furzeri];XP_014843047.1//PREDICTED: leucine-rich glioma-inactivated protein 1-like [Poecilia mexicana];KAE8280662.1//Cone cGMP-specific 3',5'-cyclic phosphodiesterase subunit alpha' [Larimichthys crocea]
SMAX5B_003061	CP026256.1	21582506..21584243	5.521	2.07649	4.2178	0.00957115	0.081957	1	protein_coding	K06538//cytotoxic T-lymphocyte-associated protein 4	AWP13661.1//putative cytotoxic T-lymphocyte protein 4-like [Scophthalmus maximus]
SMAX5B_013498	CP026245.1	complement(15207020..15218962)	101.963	2.07158	4.20347	8.78051e-15	2.24851e-12	1.6661e-10	protein_coding	K22372//E3 ISG15--protein ligase [EC:2.3.2.-]	AWO99109.1//putative E3 ubiquitin-protein ligase HERC6 [Scophthalmus maximus];AWO99110.1//putative E3 ubiquitin-protein ligase HERC6 isoform 2 [Scophthalmus maximus]
SMAX5B_008543	CP026257.1	19161148..19171846	34.5295	2.07077	4.20109	0.0030893	0.0366198	1	protein_coding	K04803//nicotinic acetylcholine receptor alpha-1	XP_035462129.1//acetylcholine receptor subunit alpha [Scophthalmus maximus]
SMAX5B_020484	CP026254.1	3326541..3328118	250.065	2.06998	4.1988	9.35193e-19	3.42897e-16	1.77453e-14	protein_coding	K16449//regulator of G-protein signaling	AWP10548.1//Regulator of G-protein signaling 1 [Scophthalmus maximus];XP_029285660.1//regulator of G-protein signaling 21-like isoform X1 [Cottoperca gobio]
SMAX5B_011856	CP026243.1	complement(22780057..22785651)	8.31792	2.06982	4.19833	1.48631e-06	6.58756e-05	0.0282028	protein_coding	K06732//CUB domain-containing protein 1	AWO96867.1//putative CUB domain-containing protein 1 [Scophthalmus maximus]
SMAX5B_020848	CP026261.1	7617947..7618467	69.8902	2.06812	4.19339	3.02494e-07	1.56917e-05	0.00573982	protein_coding	K04694//suppressor of cytokine signaling 1	XP_022612641.1//suppressor of cytokine signaling 1 [Seriola dumerili];AWP18687.1//putative suppressor of cytokine signaling 1, partial [Scophthalmus maximus]
SMAX5B_004934	CP026250.1	25509358..25510639	62.7275	2.0665	4.18869	2.18485e-13	4.24676e-11	4.14575e-09	protein_coding	K09028//transcription factor jun-B	KAF0038031.1//hypothetical protein F2P81_010905 [Scophthalmus maximus]
SMAX5B_014757	CP026253.1	complement(11542340..11544321)	25.0956	2.0593	4.16784	2.60411e-05	0.000782348	0.49413	protein_coding	K03283//heat shock 70kDa protein 1/2/6/8	XP_035500186.1//heat shock 70 kDa protein 1B [Scophthalmus maximus]
SMAX5B_008845	CP026255.1	13354189..13355466	67.6854	2.05539	4.15657	3.42633e-07	1.76041e-05	0.00650146	protein_coding	K12671//C-X-C motif chemokine 10	XP_035506575.1//platelet basic protein-like [Scophthalmus maximus]
SMAX5B_017653	CP026254.1	18459836..18465836	11.363	2.05455	4.15415	0.000305943	0.00590404	1	protein_coding	K23027//myocilin	XP_035504344.1//myocilin [Scophthalmus maximus]
SMAX5B_005844	CP026249.1	16171907..16182287	11.4564	2.04357	4.12263	0.000206746	0.00420081	1	protein_coding	K23026//LIM domain and actin-binding protein 1;K19607//X-linked retinitis pigmentosa GTPase regulator;K14000//ribosome-binding protein 1;K23573//dentin sialophosphoprotein;K18626//trichohyalin;K20478//golgin subfamily B member 1	AWP04543.1//putative xin actin-binding repeat-containing protein 1 [Scophthalmus maximus];XP_035490686.1//xin actin-binding repeat-containing protein 1 isoform X1 [Scophthalmus maximus];XP_034470682.1//xin actin-binding repeat-containing protein 1 isoform X2 [Hippoglossus hippoglossus];XP_035025392.1//uncharacterized protein LOC118117344 [Hippoglossus stenolepis]
SMAX5B_017601	CP026254.1	17325177..17327146	22.2025	2.03629	4.10189	9.96977e-05	0.00232768	1	protein_coding	K07853//Ras-like protein family member 11B	XP_035502402.1//ras-like protein family member 11B [Scophthalmus maximus]
SMAX5B_014192	CP026248.1	complement(18338716..18340622)	318.197	2.02878	4.0806	0.00164126	0.0227869	1	protein_coding	K06458//T-cell surface glycoprotein CD8 alpha chain	AWP03212.1//CD8 alpha chain [Scophthalmus maximus];XP_035486659.1//T-cell surface glycoprotein CD8 alpha chain [Scophthalmus maximus]
SMAX5B_012302	CP026247.1	complement(8332335..8351287)	6.42424	2.02599	4.0727	0.000395192	0.00730313	1	protein_coding	K22282//fatty acid hydroxylase domain-containing protein 2;K22526//myocardin	XP_025246155.1//tumor necrosis factor alpha-induced protein 8-like protein 3 isoform X2 [Theropithecus gelada]
SMAX5B_007229	CP026260.1	complement(21008349..21013693)	96.1351	2.01241	4.03456	3.9254e-17	1.21786e-14	7.44845e-13	protein_coding	K08402//hydroxycarboxylic acid receptor 2/3	AWP18194.1//putative hydroxycarboxylic acid receptor 2-like [Scophthalmus maximus];XP_035469015.1//hydroxycarboxylic acid receptor 2-like [Scophthalmus maximus]
SMAX5B_008136	CP026262.1	complement(4899779..4929044)	163.675	2.00538	4.01495	0.00190059	0.0255305	1	protein_coding	K22046//B-cell lymphoma/leukemia 11B	AWP19703.1//putative B-cell lymphoma/leukemia 11B-like [Scophthalmus maximus];XP_030578246.1//B-cell lymphoma/leukemia 11B-like isoform X2 [Archocentrus centrarchus]
SMAX5B_022047	CP026243.1	10306936..10307961	5.99995	1.98191	3.95014	0.00184754	0.0250053	1	protein_coding	K08400//G protein-coupled bile acid receptor 1	XP_035485633.1//G-protein coupled bile acid receptor 1-like [Scophthalmus maximus]
SMAX5B_018920	CP026255.1	complement(15163020..15166079)	422.246	1.97358	3.92742	8.26211e-08	5.0875e-06	0.00156773	protein_coding	K21278//dual specificity protein phosphatase 1 [EC:3.1.3.16 3.1.3.48]	AWP12284.1//Dual specificity protein phosphatase [Scophthalmus maximus]
SMAX5B_012021	CP026243.1	21611843..21614016	847.126	1.97291	3.92558	3.22148e-09	2.74985e-07	6.11275e-05	protein_coding	K03115//casein kinase II subunit beta	TDH11938.1//hypothetical protein EPR50_G00066040 [Perca flavescens]
SMAX5B_018122	CP026258.1	complement(16971198..17016623)	138.791	1.96602	3.9069	0.00514184	0.0530054	1	protein_coding	K23225//DNA-binding protein SATB1	XP_035464473.1//DNA-binding protein SATB1 isoform X1 [Scophthalmus maximus];AWP15659.1//putative DNA-binding protein SATB1-like [Scophthalmus maximus];XP_035464477.1//DNA-binding protein SATB1 isoform X2 [Scophthalmus maximus]
SMAX5B_001270	CP026252.1	3637268..3638450	299.984	1.96584	3.90639	1.31017e-18	4.595e-16	2.48605e-14	protein_coding	K12964//C-C motif chemokine 4	XP_035499437.1//monocyte chemotactic protein 1B-like [Scophthalmus maximus]
SMAX5B_008682	CP026257.1	16274551..16316417	22.3799	1.95701	3.88256	4.49665e-13	8.43539e-11	8.53238e-09	protein_coding	K19559//latent transforming growth factor beta binding protein 1	XP_035461819.1//latent-transforming growth factor beta-binding protein 1 isoform X4 [Scophthalmus maximus];XP_035461815.1//latent-transforming growth factor beta-binding protein 1 isoform X1 [Scophthalmus maximus];AWP14468.1//putative latent-transforming growth factor beta-binding protein 1 [Scophthalmus maximus]
SMAX5B_004226	CP026246.1	complement(16966812..16971019)	239.403	1.95042	3.86486	0.000142293	0.00311904	1	protein_coding	K04455//heat shock protein beta-1	XP_033490310.1//heat shock protein beta-1 [Epinephelus lanceolatus]
SMAX5B_008365	CP026249.1	complement(1052484..1053884)	45.9569	1.94896	3.86097	1.81197e-07	9.97699e-06	0.00343822	protein_coding	K12800//NACHT, LRR and PYD domains-containing protein 3;K12015//tripartite motif-containing protein 39 [EC:2.3.2.27]	AWP03605.1//Hypothetical protein SMAX5B_008365 [Scophthalmus maximus]
SMAX5B_002201	CP026248.1	11338909..11370320	86.6237	1.94137	3.84071	2.88676e-14	6.74958e-12	5.47763e-10	protein_coding	K03178//ubiquitin-activating enzyme E1 [EC:6.2.1.45]	XP_035487411.1//ubiquitin-like modifier-activating enzyme 1 [Scophthalmus maximus]
SMAX5B_002567	CP026243.1	complement(13436564..13438906)	161.062	1.93161	3.81482	6.55951e-10	6.65564e-08	1.24467e-05	protein_coding	K04328//free fatty acid receptor 2	AWO96137.1//putative free fatty acid receptor 2-like [Scophthalmus maximus]
SMAX5B_017261	CP026260.1	complement(16674230..16683308)	2.29997	1.93148	3.81446	0.00843077	0.0755439	1	protein_coding	K01620//threonine aldolase [EC:4.1.2.48]	AWP17952.1//putative low-specificity L-threonine aldolase 2 [Scophthalmus maximus]
SMAX5B_006248	CP026249.1	complement(14512367..14514107)	186.959	1.92806	3.80544	1.33678e-10	1.55153e-08	2.53653e-06	protein_coding	K16449//regulator of G-protein signaling	XP_035490555.1//regulator of G-protein signaling 21-like [Scophthalmus maximus]
SMAX5B_006559	CP026261.1	complement(5106676..5107723)	81.7131	1.92611	3.80029	5.79254e-10	5.9523e-08	1.09913e-05	protein_coding	K09028//transcription factor jun-B	AWP18483.1//putative transcription factor jun-B-like [Scophthalmus maximus]
SMAX5B_004862	CP026246.1	18222264..18233403	1.74726	1.91223	3.7639	0.00747882	0.0687498	1	protein_coding	K08458//adhesion G-protein coupled receptor F5	XP_018547639.1//PREDICTED: LOW QUALITY PROTEIN: uromodulin-like 1 [Lates calcarifer];XP_033647027.1//mucin-2-like, partial [Asterias rubens]
SMAX5B_003674	CP026258.1	complement(8114075..8123609)	7.65556	1.91173	3.76259	4.11341e-05	0.00112668	0.78052	protein_coding	K20462//oxysterol-binding protein 2	XP_035463729.1//oxysterol-binding protein 2 [Scophthalmus maximus];AWP15202.1//Oxysterol-binding protein [Scophthalmus maximus]
SMAX5B_007524	CP026250.1	complement(17518372..17520983)	61.0569	1.91098	3.76064	0.00358664	0.0410961	1	protein_coding	K13912//deleted in malignant brain tumors 1 protein	AWP06082.1//putative uromodulin-like [Scophthalmus maximus]
SMAX5B_020368	CP026260.1	complement(9302638..9318631)	11.9204	1.90503	3.74517	5.33437e-07	2.59998e-05	0.010122	protein_coding	K23335//glucose-induced degradation protein 4;K17934//NADPH oxidase organizer 1	AWP17416.1//putative NADPH oxidase organizer 1 [Scophthalmus maximus];XP_035469064.1//NADPH oxidase organizer 1-like [Scophthalmus maximus]
SMAX5B_007369	CP026250.1	15198667..15209588	18.8805	1.90364	3.74157	0.00121382	0.0180319	1	protein_coding	K04866//voltage-dependent calcium channel gamma-1	XP_030000110.1//voltage-dependent calcium channel gamma-1 subunit [Sphaeramia orbicularis]
SMAX5B_017940	CP026257.1	9143041..9251122	5.02564	1.89934	3.73041	3.14784e-05	0.000905242	0.597302	protein_coding	K07377//neurexin	XP_034754932.1//neurexin-1a isoform X6 [Etheostoma cragini];XP_035461644.1//neurexin-1a isoform X1 [Scophthalmus maximus];XP_016523965.1//PREDICTED: neurexin-1 isoform X5 [Poecilia formosa];XP_034754930.1//neurexin-1a isoform X4 [Etheostoma cragini];XP_007546271.1//PREDICTED: neurexin-1 isoform X17 [Poecilia formosa];TDH01155.1//hypothetical protein EPR50_G00177240 [Perca flavescens]
SMAX5B_001698	CP026263.1	3426350..3447861	7.31827	1.89158	3.71042	7.84942e-06	0.000276495	0.148943	protein_coding	K14607//extracellular sulfatase Sulf [EC:3.1.6.-]	XP_035474888.1//extracellular sulfatase Sulf-1 isoform X4 [Scophthalmus maximus];AWP20702.1//putative extracellular sulfatase Sulf-1 [Scophthalmus maximus]
SMAX5B_009758	CP026252.1	16582170..16587849	267.356	1.88927	3.70447	0.0006895	0.0112588	1	protein_coding	K10628//V(D)J recombination-activating protein 1 [EC:2.3.2.27]	XP_018519293.1//PREDICTED: V(D)J recombination-activating protein 1 [Lates calcarifer];AWP08692.1//Recombination activating protein 1 [Scophthalmus maximus]
SMAX5B_004753	CP026256.1	20620904..20636089	5.88659	1.87451	3.66677	0.000130638	0.00291909	1	protein_coding	K21109//MAGUK p55 subfamily member 4	AWP13594.1//putative MAGUK p55 subfamily member 4-like [Scophthalmus maximus]
SMAX5B_021614	CP026244.1	complement(4368304..4376011)	9.75055	1.86518	3.64314	6.67373e-06	0.00024012	0.126634	protein_coding	K15261//poly [ADP-ribose] polymerase 10/14/15 [EC:2.4.2.30]	AWO97553.1//putative poly [Scophthalmus maximus]
SMAX5B_002764	CP026251.1	complement(24535948..24536328)	29.9037	1.84338	3.58849	0.000369496	0.00690899	1	protein_coding	K11661//helicase SRCAP [EC:3.6.4.-];K19475//WAS/WASL-interacting protein	AWP07728.1//putative radiation-inducible immediate-early IEX-1 [Scophthalmus maximus]
SMAX5B_002431	CP026243.1	5042546..5050827	20.9727	1.8397	3.57937	3.3263e-11	4.39862e-09	6.31165e-07	protein_coding	K08617//a disintegrin and metalloproteinase with thrombospondin motifs 1 [EC:3.4.24.-]	AWO95741.1//putative disintegrin and metalloproteinase with thrombospondin motifs 1 [Scophthalmus maximus]
SMAX5B_015791	CP026264.1	2936588..2942849	7.44692	1.83283	3.56235	5.64337e-05	0.00148072	1	protein_coding	K10388//plectin	AWP21332.1//putative epiplakin-like [Scophthalmus maximus];XP_035477206.1//LOW QUALITY PROTEIN: epiplakin [Scophthalmus maximus]
SMAX5B_016866	CP026257.1	11811880..11845482	22.8515	1.83202	3.56035	2.76039e-11	3.74191e-09	5.23785e-07	protein_coding	K07520//actin-binding LIM protein	XP_035463042.1//actin-binding LIM protein 1a isoform X9 [Scophthalmus maximus];XP_023267466.1//actin-binding LIM protein 1 isoform X9 [Seriola lalandi dorsalis];AWP14288.1//putative actin-binding LIM protein 1-like isoform 2 [Scophthalmus maximus];XP_023267462.1//actin-binding LIM protein 1 isoform X5 [Seriola lalandi dorsalis];XP_035463043.1//actin-binding LIM protein 1a isoform X10 [Scophthalmu…
SMAX5B_015720	CP026264.1	5125799..5132099	14.1382	1.82203	3.53579	1.65068e-08	1.18357e-06	0.000313217	protein_coding	K18668//ribonuclease ZC3H12 [EC:3.1.-.-]	AWP21450.1//putative ribonuclease ZC3H12A-like [Scophthalmus maximus]
SMAX5B_018235	CP026256.1	10074831..10082306	443.443	1.8213	3.53399	0.00557967	0.0559459	1	protein_coding	K07610//desmin	AWP12973.1//putative desmin-like [Scophthalmus maximus]
SMAX5B_003788	CP026244.1	3740592..3744542	80.0303	1.82068	3.53247	4.63785e-12	7.19446e-10	8.80031e-08	protein_coding	K11842//ubiquitin carboxyl-terminal hydrolase 12/46 [EC:3.4.19.12];K23573//dentin sialophosphoprotein;K11858//ubiquitin carboxyl-terminal hydrolase 48 [EC:3.4.19.12]	AWO97495.1//putative ubiquitin carboxyl-terminal hydrolase 64E-like [Scophthalmus maximus]
SMAX5B_007371	CP026250.1	complement(16999725..17016517)	480.347	1.82044	3.53189	0.00398158	0.0443305	1	protein_coding	K03990//complement component 3	XP_035492438.1//complement C3-like [Scophthalmus maximus]
SMAX5B_004203	CP026246.1	11709623..11754965	3.36845	1.81983	3.5304	0.00746343	0.0687258	1	protein_coding	K04961//ryanodine receptor 1	KAF0038329.1//hypothetical protein F2P81_008813 [Scophthalmus maximus];XP_022046221.1//ryanodine receptor 1-like [Acanthochromis polyacanthus];XP_035034771.1//ryanodine receptor 1-like isoform X3 [Hippoglossus stenolepis]
SMAX5B_014890	CP026253.1	20398796..20427185	1.7421	1.80305	3.48956	0.00575301	0.0571862	1	protein_coding	K09236//teashirt	AWP10107.1//hypothetical protein SMAX5B_014890 [Scophthalmus maximus];XP_035501898.1//LOW QUALITY PROTEIN: teashirt homolog 2 [Scophthalmus maximus]
SMAX5B_015645	CP026264.1	complement(6536469..6543998)	4.39306	1.7991	3.48004	0.00511291	0.0528074	1	protein_coding	K14710//solute carrier family 39 (zinc transporter), member 4	XP_035476816.1//zinc transporter ZIP4 [Scophthalmus maximus]
SMAX5B_004293	CP026246.1	complement(13300074..13301010)	12.8806	1.79713	3.47527	0.00732168	0.0677297	1	protein_coding	#N/A	#N/A
SMAX5B_003334	CP026259.1	complement(177161..178199)	70.0515	1.79546	3.47126	0.000700235	0.011388	1	protein_coding	K06553//pre-B lymphocyte gene;K10785//T-cell receptor beta chain V region	AWP15894.1//Hypothetical protein SMAX5B_003334 [Scophthalmus maximus]
SMAX5B_009965	CP026252.1	complement(14147612..14150549)	398.965	1.79499	3.47013	7.23856e-07	3.48596e-05	0.0137352	protein_coding	K00469//inositol oxygenase [EC:1.13.99.1]	KAF0041169.1//hypothetical protein F2P81_007067 [Scophthalmus maximus]
SMAX5B_020306	CP026260.1	8684805..8690360	22.4285	1.79365	3.4669	0.00876039	0.0773148	1	protein_coding	K08960//casein kinase 1, epsilon [EC:2.7.11.1]	XP_035469829.1//casein kinase I [Scophthalmus maximus];AWP17376.1//Casein kinase 1 epsilon [Scophthalmus maximus]
SMAX5B_013944	CP026258.1	12774098..12783099	23.1738	1.791	3.46054	2.0429e-06	8.67317e-05	0.0387639	protein_coding	K00509//prostaglandin-endoperoxide synthase 1 [EC:1.14.99.1]	XP_019937703.1//PREDICTED: prostaglandin G/H synthase 1-like isoform X1 [Paralichthys olivaceus]
SMAX5B_017003	CP026246.1	complement(24006607..24009114)	29.3074	1.79091	3.46034	2.73359e-07	1.44121e-05	0.00518699	protein_coding	K04235//coagulation factor II (thrombin) receptor-like 2	XP_035480801.1//proteinase-activated receptor 3 [Scophthalmus maximus];AWP00673.1//putative proteinase-activated receptor 3-like [Scophthalmus maximus]
SMAX5B_000199	CP026262.1	complement(18746385..18750814)	5.80213	1.79032	3.45891	0.00818956	0.0738938	1	protein_coding	K09390//transcription factor E2F6	XP_035474151.1//transcription factor E2F6-like isoform X3 [Scophthalmus maximus];XP_035474150.1//transcription factor E2F6-like isoform X2 [Scophthalmus maximus];AWP20427.1//putative transcription factor E2F6-like [Scophthalmus maximus];XP_010627350.1//transcription factor E2F6 isoform X2 [Fukomys damarensis]
SMAX5B_003703	CP026258.1	9964524..9968146	591.335	1.78909	3.45597	3.3341e-06	0.00013024	0.0632645	protein_coding	K09490//heat shock 70kDa protein 5	XP_034751556.1//endoplasmic reticulum chaperone BiP isoform X1 [Etheostoma cragini];AWP15332.1//78 kDa glucose-regulated protein [Scophthalmus maximus]
SMAX5B_008861	CP026255.1	13745638..13749245	208.548	1.78582	3.44816	2.05008e-05	0.000636036	0.389002	protein_coding	K09203//early growth response protein 1	XP_022607739.1//early growth response protein 1 [Seriola dumerili]
SMAX5B_000419	CP026259.1	complement(8400018..8404040)	14.1912	1.78526	3.4468	0.00189681	0.025501	1	protein_coding	K10635//E3 ubiquitin-protein ligase Arkadia [EC:2.3.2.27];K09309//homeobox protein Nkx-1	AWP16379.1//putative transcription cofactor vestigial-like protein 2 [Scophthalmus maximus]
SMAX5B_000987	CP026253.1	complement(24482754..24484915)	189.549	1.78457	3.44516	5.20656e-09	4.22971e-07	9.87945e-05	protein_coding	K05146//tumor necrosis factor receptor superfamily member 9	AWP10353.1//putative tumor necrosis factor receptor superfamily member 9-like [Scophthalmus maximus]
SMAX5B_018016	CP026257.1	complement(7595801..7597246)	129.878	1.7703	3.41126	4.89166e-09	4.00595e-07	9.28192e-05	protein_coding	K05416//C-X-C motif chemokine 9	XP_035462270.1//growth-regulated alpha protein-like [Scophthalmus maximus]
SMAX5B_002262	CP026248.1	11066884..11071013	103.064	1.76465	3.39791	5.99655e-08	3.82381e-06	0.00113785	protein_coding	K09283//high mobility group AT-hook protein 2	XP_035486388.1//high mobility group protein HMGI-C [Scophthalmus maximus]
SMAX5B_008938	CP026259.1	complement(3207451..3216295)	9.29507	1.75697	3.37988	0.00010283	0.00239389	1	protein_coding	K17287//tandem C2 domains nuclear protein	XP_035467068.1//tandem C2 domains nuclear protein [Scophthalmus maximus]
SMAX5B_007826	CP026244.1	18654488..18784970	9.69472	1.75341	3.37154	4.95489e-07	2.4297e-05	0.0094019	protein_coding	K04858//voltage-dependent calcium channel alpha-2/delta-1;K16882//protein piccolo	XP_035471536.1//LOW QUALITY PROTEIN: protein piccolo [Scophthalmus maximus];XP_035472066.1//voltage-dependent calcium channel subunit alpha-2/delta-1-like isoform X1 [Scophthalmus maximus];XP_035472083.1//voltage-dependent calcium channel subunit alpha-2/delta-1-like isoform X3 [Scophthalmus maximus];AWO98105.1//putative protein piccolo-like [Scophthalmus maximus]
SMAX5B_017126	CP026260.1	990169..1007497	226.031	1.75163	3.36738	1.69696e-06	7.32007e-05	0.0321998	protein_coding	K19400//leucine zipper transcription factor-like protein 1;K04184//C-C chemokine receptor type 9	XP_035469448.1//leucine zipper transcription factor-like protein 1 [Scophthalmus maximus];AWP17048.1//CC chemokine receptor 9 [Scophthalmus maximus];XP_035469426.1//C-C chemokine receptor type 9 [Scophthalmus maximus]
SMAX5B_000600	CP026245.1	complement(22221643..22222680)	145.432	1.74935	3.36208	7.94889e-11	9.64206e-09	1.5083e-06	protein_coding	K04010//C5a anaphylatoxin chemotactic receptor 1	XP_035478368.1//C5a anaphylatoxin chemotactic receptor 1 [Scophthalmus maximus]
SMAX5B_006118	CP026249.1	8001821..8021903	6.2745	1.74582	3.35385	2.06698e-06	8.75237e-05	0.0392209	protein_coding	K10352//myosin heavy chain;K12875//apoptotic chromatin condensation inducer in the nucleus;K16464//centrosomal protein CEP250;K20283//golgin subfamily A member 4;K18626//trichohyalin;K10388//plectin;K12478//early endosome antigen 1;K20478//golgin subfamily B member 1	AWP03965.1//putative coiled-coil domain-containing protein 178 [Scophthalmus maximus];AWP03969.1//putative coiled-coil domain-containing protein 178 isoform 5 [Scophthalmus maximus];AWP03968.1//putative coiled-coil domain-containing protein 178 isoform 4 [Scophthalmus maximus];AWP03970.1//putative coiled-coil domain-containing protein 178 isoform 6 [Scophthalmus maximus]
SMAX5B_002481	CP026255.1	11289263..11301934	1.11225	1.74201	3.34501	0.0060007	0.0586367	1	protein_coding	K16495//protocadherin gamma subfamily A	AWP12015.1//Cadherin 2 multi-domain protein [Scophthalmus maximus]
SMAX5B_013474	CP026245.1	11787794..11791894	42.178	1.73858	3.33707	3.92174e-09	3.31253e-07	7.4415e-05	protein_coding	K01370//caspase 1 [EC:3.4.22.36]	XP_035477606.1//caspase-1-A-like [Scophthalmus maximus]
SMAX5B_018921	CP026255.1	14742782..14746184	117.991	1.73734	3.33419	1.43939e-08	1.05075e-06	0.000273124	protein_coding	K12559//myosin X;K05012//chloride channel 3/4/5;K12665//cytochrome P450 family 26 subfamily C;K04677//mothers against decapentaplegic homolog 6	AWP12271.1//putative regulator of cell cycle RGCC-like [Scophthalmus maximus];XP_029571676.1//filaggrin-2-like isoform X2 [Salmo trutta];XP_029571677.1//filaggrin-2-like isoform X3 [Salmo trutta]
SMAX5B_007611	CP026250.1	complement(16751951..16760719)	7.83142	1.73667	3.33265	0.00385829	0.0433165	1	protein_coding	K23573//dentin sialophosphoprotein	XP_023347315.1//uncharacterized serine-rich protein C215.13-like [Eurytemora affinis];XP_020476657.1//sarcalumenin-like [Monopterus albus]
SMAX5B_007298	CP026250.1	complement(13816236..13840825)	169.023	1.73655	3.33236	6.64654e-09	5.23066e-07	0.000126118	protein_coding	K06457//T-cell surface glycoprotein CD7;K06747//immune costimulatory protein B7-H4;K23268//V-type immunoglobulin domain-containing suppressor of T-cell activation;K06746//immune costimulatory protein B7-H3	AWP05827.1//Hypothetical protein SMAX5B_007298 [Scophthalmus maximus];XP_035492776.1//uncharacterized protein LOC118312356 [Scophthalmus maximus];XP_035492771.1//butyrophilin subfamily 1 member A1 [Scophthalmus maximus];XP_035492778.1//jupiter microtubule associated homolog 1a isoform X2 [Scophthalmus maximus]
SMAX5B_012720	CP026247.1	8844118..8850595	75.8981	1.73609	3.33131	4.57167e-11	5.94797e-09	8.67475e-07	protein_coding	K14575//AAA family ATPase	AWP01380.1//putative spermatogenesis-associated protein 5-like protein 1 [Scophthalmus maximus];XP_035483252.1//spermatogenesis-associated protein 5-like protein 1 [Scophthalmus maximus];AWP01383.1//putative spermatogenesis-associated protein 5-like protein 1 isoform 4 [Scophthalmus maximus];AWP01382.1//putative spermatogenesis-associated protein 5-like protein 1 isoform 3 [Scophthalmus maximus];…
SMAX5B_020536	CP026260.1	20339357..20369047	46.2424	1.73549	3.32994	7.06457e-08	4.45206e-06	0.0013405	protein_coding	K22754//E3 ubiquitin-protein ligase RNF213 [EC:2.3.2.27]	XP_035468092.1//LOW QUALITY PROTEIN: E3 ubiquitin-protein ligase rnf213-beta [Scophthalmus maximus];AWP18160.1//putative E3 ubiquitin-protein ligase RNF213-like [Scophthalmus maximus]
SMAX5B_020795	CP026261.1	12237995..12245388	1145.59	1.73084	3.31921	0.000108782	0.00249997	1	protein_coding	K22583//metalloproteinase inhibitor 2	XP_035471533.1//metalloproteinase inhibitor 2b [Scophthalmus maximus]
SMAX5B_018188	CP026256.1	complement(11520156..11526406)	7.95531	1.72572	3.30745	0.000160192	0.00341849	1	protein_coding	K01278//dipeptidyl-peptidase 4 [EC:3.4.14.5]	XP_018557910.1//PREDICTED: dipeptidyl peptidase 4-like [Lates calcarifer];AWP13061.1//putative dipeptidyl peptidase 4-like [Scophthalmus maximus]
SMAX5B_019483	CP026244.1	7744837..7748414	112.009	1.72431	3.30423	1.43678e-13	2.93412e-11	2.72629e-09	protein_coding	K06712//butyrophilin	AWO97683.1//putative butyrophilin subfamily 2 member A2-like [Scophthalmus maximus]
SMAX5B_003959	CP026252.1	complement(21770212..21800114)	125.32	1.72297	3.30116	1.93519e-09	1.69676e-07	3.67202e-05	protein_coding	K22615//NLR family CARD domain containing 5	XP_022605624.1//protein NLRC5 isoform X8 [Seriola dumerili];AWP08896.1//putative protein NLRC5 [Scophthalmus maximus];XP_022605623.1//protein NLRC5 isoform X7 [Seriola dumerili];XP_034444370.1//protein NLRC5 isoform X2 [Hippoglossus hippoglossus];XP_035498014.1//protein NLRC5 isoform X2 [Scophthalmus maximus]
SMAX5B_014545	CP026253.1	20582211..20587467	227.168	1.71906	3.29222	6.59967e-13	1.19632e-10	1.25229e-08	protein_coding	K03160//tumor necrosis factor receptor superfamily member 5	AWP10121.1//Tumor necrosis factor receptor superfamily member 5 [Scophthalmus maximus]
SMAX5B_004607	CP026260.1	complement(1760683..1776711)	27.1052	1.71583	3.28485	1.72649e-05	0.000550464	0.327601	protein_coding	K15728//phosphatidate phosphatase LPIN [EC:3.1.3.4]	XP_035469085.1//phosphatidate phosphatase LPIN2-like isoform X1 [Scophthalmus maximus];AWP17078.1//putative phosphatidate phosphatase LPIN2-like [Scophthalmus maximus]
SMAX5B_013274	CP026256.1	complement(21874911..21877685)	40.816	1.71503	3.28303	4.38526e-11	5.75182e-09	8.32103e-07	protein_coding	K05810//polyphenol oxidase [EC:1.10.3.-]	KAF5162247.1//hypothetical protein HST_G00131280, partial [Hippoglossus stenolepis];XP_035507139.1//purine nucleoside phosphorylase LACC1 [Scophthalmus maximus]
SMAX5B_021439	CP026244.1	complement(9264454..9269946)	100.324	1.71257	3.27744	6.31543e-11	7.83745e-09	1.19835e-06	protein_coding	K05074//interleukin 15 receptor alpha	AWO97757.1//putative interleukin-15 receptor subunit alpha [Scophthalmus maximus];AWO97758.1//putative interleukin-15 receptor subunit alpha isoform 2 [Scophthalmus maximus]
SMAX5B_014218	CP026248.1	complement(15970600..15972922)	24.6885	1.71161	3.27526	0.006702	0.0638273	1	protein_coding	K18483//myogenic factor 4 (myogenin)	XP_035488274.1//myogenin [Scophthalmus maximus]
SMAX5B_008360	CP026249.1	complement(1108065..1109522)	28.307	1.70754	3.26604	1.60374e-05	0.000516405	0.304309	protein_coding	K10955//mucin-2;K04377//Myc proto-oncogene protein	AWP03609.1//putative myc proto-oncogene protein-like [Scophthalmus maximus];XP_025758309.1//mucin-2 [Oreochromis niloticus];KAF0046419.1//hypothetical protein F2P81_000052 [Scophthalmus maximus]
SMAX5B_015755	CP026264.1	complement(1681053..1685750)	173.364	1.70279	3.25529	3.1036e-08	2.12163e-06	0.000588909	protein_coding	K05654//ATP-binding cassette, subfamily B (MDR/TAP), member 3	XP_019963163.1//PREDICTED: antigen peptide transporter 2-like [Paralichthys olivaceus];AWP21239.1//Transporter-associated with antigen processing 2 isoform 2 [Scophthalmus maximus];XP_023270458.1//antigen peptide transporter 2-like [Seriola lalandi dorsalis]
SMAX5B_011206	CP026261.1	17105335..17105987	107.023	1.70096	3.25117	0.0017109	0.0235519	1	protein_coding	K19879//telethonin	XP_035469970.1//telethonin [Scophthalmus maximus]
SMAX5B_014452	CP026253.1	17454412..17461368	70.0402	1.70053	3.25021	2.27099e-05	0.000692676	0.430921	protein_coding	K05168//interleukin 17 receptor E;K11348//bromodomain and PHD finger-containing protein 1	AWP09935.1//putative interleukin-17 receptor E-like [Scophthalmus maximus];XP_035500777.1//peregrin isoform X1 [Scophthalmus maximus]
SMAX5B_003449	CP026259.1	15012129..15014757	441.318	1.70043	3.24999	7.11484e-09	5.57202e-07	0.000135004	protein_coding	K13536//MARCKS-related protein	XP_019940731.1//PREDICTED: MARCKS-related protein-like [Paralichthys olivaceus]
SMAX5B_008336	CP026262.1	5701145..5703551	498.692	1.69992	3.24884	9.3256e-09	6.99767e-07	0.000176953	protein_coding	K04734//NF-kappa-B inhibitor alpha	XP_035473865.1//nuclear factor of kappa light polypeptide gene enhancer in B-cells inhibitor, alpha a, partial [Scophthalmus maximus];AWP19725.1//I kappa B alpha [Scophthalmus maximus]
SMAX5B_004121	CP026246.1	15471070..15488799	66.4274	1.68274	3.21037	0.00543584	0.0548788	1	protein_coding	K11448//lysine-specific demethylase 6B [EC:1.14.11.68]	AWP00339.1//putative lysine-specific demethylase 6B-like [Scophthalmus maximus];XP_035480803.1//LOW QUALITY PROTEIN: lysine-specific demethylase 6B-like [Scophthalmus maximus]
SMAX5B_015872	CP026264.1	complement(5402594..5404218)	27.1083	1.67977	3.20377	4.01652e-07	2.05059e-05	0.00762135	protein_coding	NA	AWP21460.1//Hypothetical protein SMAX5B_015872 [Scophthalmus maximus]
SMAX5B_021996	CP026259.1	complement(6739452..6759695)	34.3457	1.67578	3.19492	0.00490778	0.0514138	1	protein_coding	K14721//DNA-directed RNA polymerase III subunit RPC5;K10955//mucin-2;K12567//titin [EC:2.7.11.1];K08464//adhesion G-protein coupled receptor G7;K18626//trichohyalin;K23449//triadin	AWP16306.1//putative neurofilament heavy polypeptide-like isoform 2 [Scophthalmus maximus];KAF0044124.1//hypothetical protein F2P81_003282 [Scophthalmus maximus];AWP16305.1//putative neurofilament heavy polypeptide-like [Scophthalmus maximus]
SMAX5B_012012	CP026243.1	21609910..21610983	1335.49	1.67343	3.18973	9.27513e-07	4.37531e-05	0.0175996	protein_coding	K18617//allograft inflammatory factor 1	XP_035485211.1//allograft inflammatory factor 1-like [Scophthalmus maximus]
SMAX5B_014840	CP026253.1	complement(11157993..11171036)	4.77414	1.6713	3.18502	0.00620154	0.0601259	1	protein_coding	K13710//Rho guanine nucleotide exchange factor 7	AWP09536.1//putative pleckstrin -likey domain-containing family N member 1 [Scophthalmus maximus];XP_035501755.1//probable pleckstrin homology domain-containing family N member 1 isoform X1 [Scophthalmus maximus]
SMAX5B_012687	CP026247.1	complement(9488079..9497568)	126.518	1.6621	3.16476	9.89247e-07	4.57293e-05	0.018771	protein_coding	K03908//protein S	AWP01417.1//putative vitamin K-dependent protein S [Scophthalmus maximus]
SMAX5B_003654	CP026258.1	8320253..8328281	166.307	1.66036	3.16095	1.48724e-08	1.07595e-06	0.000282204	protein_coding	K18592//gamma-glutamyltranspeptidase / glutathione hydrolase / leukotriene-C4 hydrolase [EC:2.3.2.2 3.4.19.13 3.4.19.14]	AWP15224.1//putative gamma-glutamyltransferase 5-like [Scophthalmus maximus]
SMAX5B_014033	CP026248.1	19652544..19661257	20.1793	1.65464	3.14845	3.23241e-08	2.17543e-06	0.000613349	protein_coding	K19014//inter-alpha-trypsin inhibitor heavy chain H1	AWP03265.1//putative inter-alpha-trypsin inhibitor heavy chain H3-like [Scophthalmus maximus];XP_035488400.1//inter-alpha-trypsin inhibitor heavy chain H3-like [Scophthalmus maximus]
SMAX5B_022269	CP026254.1	11871150..11873105	26.1212	1.64888	3.1359	0.00122059	0.0181157	1	protein_coding	K06087//claudin	XP_035502525.1//claudin-1 [Scophthalmus maximus]
SMAX5B_010004	CP026252.1	complement(13816602..13822752)	11.3355	1.64728	3.13243	0.00508916	0.0526641	1	protein_coding	K10376//desmuslin	AWP08507.1//putative synemin-like [Scophthalmus maximus]
SMAX5B_005276	CP026258.1	19719347..19761600	111.827	1.64234	3.12172	4.50606e-15	1.19174e-12	8.55024e-11	protein_coding	K01371//cathepsin K [EC:3.4.22.38]	ACC86112.1//cathepsin K [Paralichthys olivaceus];XP_023187411.1//cathepsin K-like [Xiphophorus maculatus];AWP15759.1//Cathepsin K [Scophthalmus maximus]
SMAX5B_005994	CP026261.1	6732854..6748998	1.29202	1.64125	3.11936	0.00863668	0.0766422	1	protein_coding	K17751//myosin heavy chain 6/7	XP_018523304.1//PREDICTED: myosin-16-like [Lates calcarifer];AWP18617.1//hypothetical protein SMAX5B_005994 [Scophthalmus maximus]
SMAX5B_004510	CP026244.1	complement(885598..888707)	40.2516	1.63843	3.11326	2.82187e-06	0.000113529	0.053545	protein_coding	NA	AWO97270.1//Hypothetical protein SMAX5B_004510 [Scophthalmus maximus]
SMAX5B_014277	CP026248.1	15285303..15290156	23.4198	1.63673	3.1096	0.00218918	0.0283451	1	protein_coding	K04465//nuclear receptor subfamily 4 group A member 1	XP_035488212.1//nuclear receptor subfamily 4 group A member 1-like [Scophthalmus maximus]
SMAX5B_017390	CP026260.1	complement(15445754..15458838)	7.16526	1.63404	3.10382	0.00115786	0.0173443	1	protein_coding	K08106//N-acetylgalactosamine 4-sulfate 6-O-sulfotransferase [EC:2.8.2.33]	XP_035468202.1//carbohydrate sulfotransferase 15-like [Scophthalmus maximus]
SMAX5B_012668	CP026247.1	complement(10504420..10513857)	3.90375	1.63368	3.10304	0.00938152	0.0808505	1	protein_coding	K01273//membrane dipeptidase [EC:3.4.13.19]	AWP01464.1//putative dipeptidase 1-like [Scophthalmus maximus]
SMAX5B_018388	CP026256.1	complement(12908518..12943598)	10.9031	1.63209	3.09962	1.22014e-05	0.000405033	0.231522	protein_coding	K08738//cytochrome c;K13298//dual 3',5'-cyclic-AMP and -GMP phosphodiesterase 11 [EC:3.1.4.17 3.1.4.35]	XP_035460279.1//dual 3',5'-cyclic-AMP and -GMP phosphodiesterase 11A [Scophthalmus maximus];KAF0026398.1//hypothetical protein F2P81_021135 [Scophthalmus maximus];AWP13158.1//Dual 3'-5'-cyclic-AMP and -GMP phosphodiesterase 11A [Scophthalmus maximus]
SMAX5B_018404	CP026256.1	complement(5469156..5482713)	166.31	1.63157	3.0985	3.99709e-06	0.000153536	0.0758448	protein_coding	K15261//poly [ADP-ribose] polymerase 10/14/15 [EC:2.4.2.30]	XP_018537763.1//PREDICTED: LOW QUALITY PROTEIN: poly [ADP-ribose] polymerase 14-like [Lates calcarifer];AWP12806.1//putative poly [Scophthalmus maximus]
SMAX5B_006660	CP026249.1	11477606..11478725	16.0665	1.62776	3.09032	0.00196204	0.0261168	1	protein_coding	K14625//C-C motif chemokine 20	XP_035490294.1//C-C motif chemokine 20a.3 [Scophthalmus maximus]
SMAX5B_005517	CP026250.1	complement(2808965..2817279)	29.1711	1.627	3.0887	0.0045955	0.0491639	1	protein_coding	K13159//heterogeneous nuclear ribonucleoprotein L	AWP05202.1//putative heterogeneous nuclear ribonucleoprotein L-like isoform 2, partial [Scophthalmus maximus];XP_035493608.1//heterogeneous nuclear ribonucleoprotein L-like isoform X1 [Scophthalmus maximus];AWP05201.1//putative heterogeneous nuclear ribonucleoprotein L-like, partial [Scophthalmus maximus]
SMAX5B_017128	CP026260.1	740399..743604	342.594	1.62695	3.08858	1.11583e-08	8.29573e-07	0.000211729	protein_coding	K10044//retinoic acid receptor responder protein 2	AWP17040.1//Hypothetical protein SMAX5B_017128 [Scophthalmus maximus];AWP17039.1//Hypothetical protein SMAX5B_017128 [Scophthalmus maximus]
SMAX5B_003991	CP026246.1	15212604..15217363	2.24616	1.62662	3.08789	0.00791812	0.0719273	1	protein_coding	K16499//protocadherin delta 2	XP_031713269.1//uncharacterized protein LOC116389019 [Anarrhichthys ocellatus]
SMAX5B_015492	CP026259.1	complement(19015819..19039499)	19.9495	1.62242	3.07892	2.42055e-06	9.96194e-05	0.04593	protein_coding	K08408//ovarian cancer G-protein coupled receptor 1	AWP16917.1//putative ovarian cancer G-protein coupled receptor 1 [Scophthalmus maximus];KAF3701546.1//Ovarian cancer G-protein coupled receptor 1 [Channa argus]
SMAX5B_011730	CP026243.1	complement(20051956..20070604)	15.1681	1.62089	3.07566	0.00233116	0.029848	1	protein_coding	K08559//nuclear receptor subfamily 4 group A member 3	XP_008288134.1//PREDICTED: nuclear receptor subfamily 4 group A member 3 [Stegastes partitus];AWO96645.1//putative nuclear receptor subfamily 4 group A member 3-like [Scophthalmus maximus];XP_035491244.1//nuclear receptor subfamily 4 group A member 3 isoform X1 [Scophthalmus maximus]
SMAX5B_004702	CP026251.1	complement(24413512..24428096)	108.692	1.61703	3.06744	1.41612e-07	8.04445e-06	0.00268708	protein_coding	K15261//poly [ADP-ribose] polymerase 10/14/15 [EC:2.4.2.30]	XP_018519148.1//PREDICTED: poly [ADP-ribose] polymerase 14-like [Lates calcarifer];AWP07718.1//putative poly [Scophthalmus maximus]
SMAX5B_018095	CP026257.1	5592803..5599392	90.0496	1.61607	3.06539	6.89941e-11	8.43244e-09	1.30916e-06	protein_coding	K18055//hypoxia-inducible factor 1-alpha inhibitor (HIF hydroxylase) [EC:1.14.11.30]	XP_035461571.1//hypoxia-inducible factor 1-alpha inhibitor isoform X2 [Scophthalmus maximus];XP_035461570.1//hypoxia-inducible factor 1-alpha inhibitor isoform X1 [Scophthalmus maximus];XP_020486578.1//hypoxia-inducible factor 1-alpha inhibitor [Labrus bergylta]
SMAX5B_010625	CP026244.1	21711631..21716298	110.329	1.61516	3.06346	1.60187e-10	1.78228e-08	3.03956e-06	protein_coding	K13172//serine/arginine repetitive matrix protein 2	XP_035476700.1//apoptosis facilitator Bcl-2-like protein 14 [Scophthalmus maximus]
SMAX5B_003332	CP026259.1	complement(167164..176964)	65.937	1.61234	3.05746	0.00711635	0.0663247	1	protein_coding	K06553//pre-B lymphocyte gene;K10785//T-cell receptor beta chain V region	AWP15893.1//Hypothetical protein SMAX5B_003332, partial [Scophthalmus maximus];KAF0043895.1//hypothetical protein F2P81_003053 [Scophthalmus maximus];KAF0043894.1//hypothetical protein F2P81_003052 [Scophthalmus maximus];KAF0043893.1//hypothetical protein F2P81_003051 [Scophthalmus maximus]
SMAX5B_012589	CP026247.1	complement(15050925..15116909)	9.13551	1.61013	3.05278	0.00247405	0.0312805	1	protein_coding	K09035//transcription factor Maf	AWP01678.1//Transcription factor Maf [Scophthalmus maximus]
SMAX5B_011490	CP026250.1	6033038..6037310	68.0683	1.60291	3.03755	5.05853e-13	9.38038e-11	9.59857e-09	protein_coding	K23506//apoptogenic protein 1;K13172//serine/arginine repetitive matrix protein 2;K13171//serine/arginine repetitive matrix protein 1;K23829//TNFAIP3-interacting protein 1	AWP05367.1//putative TNFAIP3-interacting protein 2 [Scophthalmus maximus];XP_022594101.1//TNFAIP3-interacting protein 2 isoform X1 [Seriola dumerili]
SMAX5B_007374	CP026250.1	12993942..13005089	40.5558	1.60255	3.03679	6.4491e-09	5.10016e-07	0.000122372	protein_coding	K12473//low-density lipoprotein receptor	AWP05768.1//putative low-density lipoprotein receptor-like [Scophthalmus maximus]
SMAX5B_009454	CP026264.1	1364355..1364875	58.1851	1.60241	3.0365	4.69932e-05	0.00125728	0.891696	protein_coding	K10388//plectin	XP_035477206.1//LOW QUALITY PROTEIN: epiplakin [Scophthalmus maximus]
SMAX5B_009964	CP026252.1	complement(8995862..9017333)	4.66256	1.59338	3.01756	0.00957596	0.081957	1	protein_coding	K06756//neuronal cell adhesion molecule	XP_019934678.1//PREDICTED: neuronal cell adhesion molecule-like isoform X15 [Paralichthys olivaceus];XP_019934669.1//PREDICTED: neuronal cell adhesion molecule-like isoform X6 [Paralichthys olivaceus];XP_019934668.1//PREDICTED: neuronal cell adhesion molecule-like isoform X5 [Paralichthys olivaceus];XP_019934673.1//PREDICTED: neuronal cell adhesion molecule-like isoform X10 [Paralichthys olivaceu…
SMAX5B_012415	CP026247.1	10067439..10070093	25.6193	1.59329	3.01737	0.00107688	0.0162823	1	protein_coding	K07845//Ras-related associated with diabetes	AWP01437.1//putative GTP-binding protein RAD [Scophthalmus maximus]
SMAX5B_015577	CP026264.1	complement(1688522..1691910)	325.873	1.58928	3.00899	1.8197e-08	1.28198e-06	0.000345288	protein_coding	K02739//20S proteasome subunit beta 2 [EC:3.4.25.1];K02738//20S proteasome subunit beta 1 [EC:3.4.25.1]	XP_035477148.1//proteasome 20S subunit beta 13a [Scophthalmus maximus];XP_035477150.1//proteasome 20S subunit beta 12 isoform X1 [Scophthalmus maximus]
SMAX5B_002449	CP026255.1	11302747..11326090	1.036	1.58564	3.00141	0.000496788	0.00868329	1	protein_coding	K16497//protocadherin gamma subfamily C	AWP12016.1//Cadherin 2 multi-domain protein [Scophthalmus maximus]
SMAX5B_022010	CP026261.1	complement(3021992..3027669)	31.5215	1.5813	2.99238	0.000103154	0.00239451	1	protein_coding	K00129//aldehyde dehydrogenase (NAD(P)+) [EC:1.2.1.5]	XP_035471150.1//aldehyde dehydrogenase family 3 member B1 isoform X1 [Scophthalmus maximus]
SMAX5B_017938	CP026257.1	8797301..8809441	5.63327	1.57965	2.98898	1.22533e-06	5.52185e-05	0.0232506	protein_coding	K15333//tRNA guanosine-2'-O-methyltransferase [EC:2.1.1.34]	AWP14139.1//putative methyltransferase TARBP1 [Scophthalmus maximus]
SMAX5B_020627	CP026260.1	18803345..18830530	52.3081	1.57367	2.97661	1.04446e-09	1.00299e-07	1.98185e-05	protein_coding	K15592//ets translocation variant 4	XP_028688756.1//mucin-2 [Macaca mulatta];XP_023123694.1//ETS translocation variant 4 isoform X4 [Amphiprion ocellaris]
SMAX5B_019136	CP026255.1	complement(18511632..18513476)	15.1866	1.57158	2.97231	0.00287494	0.0346473	1	protein_coding	K08270//DNA-damage-inducible transcript 4	AWP12454.1//putative DNA damage-inducible transcript 4-like protein [Scophthalmus maximus]
SMAX5B_011272	CP026248.1	complement(25920124..25942422)	28.8765	1.56939	2.96779	7.12707e-07	3.44254e-05	0.0135236	protein_coding	K03462//nicotinamide phosphoribosyltransferase [EC:2.4.2.12]	AWP03508.1//Nicotinamide phosphoribosyltransferase [Scophthalmus maximus]
SMAX5B_014876	CP026253.1	complement(21361314..21377548)	83.1076	1.56694	2.96275	0.000415758	0.00763074	1	protein_coding	K06474//CD34 antigen	XP_035501801.1//uncharacterized protein si:dkey-261h17.1 [Scophthalmus maximus];AWP10166.1//Hypothetical protein SMAX5B_014876 [Scophthalmus maximus];CDJ48657.1//26S proteasome non-ATPase regulatory subunit, putative [Eimeria brunetti]
SMAX5B_016084	CP026261.1	complement(18483501..18489041)	110.323	1.56303	2.95474	0.00949746	0.0814942	1	protein_coding	K05853//P-type Ca2+ transporter type 2A [EC:7.2.2.10];K05727//dedicator of cytokinesis protein 3;K23757;K20407//WD repeat-containing protein mio	AWP19395.1//putative protein FAM117A-like [Scophthalmus maximus];XP_035470891.1//protein FAM117A isoform X2 [Scophthalmus maximus];KAF3854616.1//hypothetical protein F7725_022671 [Dissostichus mawsoni]
SMAX5B_019741	CP026244.1	366715..371747	46.1745	1.56003	2.94859	4.13687e-06	0.000158528	0.0784972	protein_coding	K12803//pyrin;K10651//tripartite motif-containing protein 21 [EC:2.3.2.27];K12015//tripartite motif-containing protein 39 [EC:2.3.2.27]	XP_035470848.1//uncharacterized protein LOC118288647 [Scophthalmus maximus];AWO97222.1//putative E3 ubiquitin-protein ligase TRIM39-like [Scophthalmus maximus];AWO97221.1//putative E3 ubiquitin-protein ligase TRIM39-like [Scophthalmus maximus];KAF0028853.1//hypothetical protein F2P81_017958 [Scophthalmus maximus]
SMAX5B_000291	CP026259.1	complement(12570840..12574211)	75.5628	1.55643	2.94126	0.00703769	0.0658961	1	protein_coding	K12314//actin, alpha cardiac muscle	KAF4082494.1//hypothetical protein AMELA_G00151850 [Ameiurus melas]
SMAX5B_005962	CP026249.1	complement(11829481..11833033)	46.3056	1.55212	2.93247	4.67672e-06	0.000176697	0.0887407	protein_coding	K23573//dentin sialophosphoprotein	AWP04200.1//putative midnolin [Scophthalmus maximus]
SMAX5B_012091	CP026243.1	complement(17335426..17355109)	156.46	1.55149	2.9312	3.94797e-06	0.000152137	0.0749127	protein_coding	K01873//valyl-tRNA synthetase [EC:6.1.1.9];K19607//X-linked retinitis pigmentosa GTPase regulator;K11669//INO80 complex subunit E	AWO96360.1//putative valine--tRNA ligase-like [Scophthalmus maximus];XP_035497532.1//uncharacterized protein LOC118314887 [Scophthalmus maximus];AWO96362.1//putative valine--tRNA ligase-like isoform 3 [Scophthalmus maximus];KAF0045548.1//hypothetical protein F2P81_002077 [Scophthalmus maximus];KAF3848322.1//hypothetical protein F7725_014819 [Dissostichus mawsoni];XP_022612291.1//valine--tRNA liga…
SMAX5B_018641	CP026256.1	10319262..10338412	17.5618	1.54919	2.92652	3.14981e-08	2.13512e-06	0.000597676	protein_coding	K17592//sacsin	XP_035460824.1//sacsin isoform X1 [Scophthalmus maximus];AWP12989.1//putative sacsin-like [Scophthalmus maximus];AWP12990.1//putative sacsin-like isoform 2 [Scophthalmus maximus]
SMAX5B_000205	CP026262.1	18215254..18235357	5.19371	1.54714	2.92238	0.00480909	0.050544	1	protein_coding	K22017//mucin-4;K23573//dentin sialophosphoprotein;K12015//tripartite motif-containing protein 39 [EC:2.3.2.27];K23449//triadin	TMS12374.1//Triadin [Larimichthys crocea];XP_035473705.1//uncharacterized protein si:ch211-245h14.1 isoform X2 [Scophthalmus maximus];XP_011896280.1//PREDICTED: mucin-19-like, partial [Cercocebus atys]
SMAX5B_009655	CP026264.1	11955349..11960021	17.3945	1.54292	2.91384	9.35386e-06	0.000319716	0.177489	protein_coding	K22146//non-syndromic hearing impairment protein 5	AWP21864.1//putative non-syndromic hearing impairment protein 5-like [Scophthalmus maximus]
SMAX5B_003458	CP026259.1	complement(14555819..14567031)	213.65	1.54017	2.90829	0.00222324	0.0286482	1	protein_coding	K05856//lymphocyte cell-specific protein tyrosine kinase [EC:2.7.10.2]	XP_035465958.1//tyrosine-protein kinase Lck [Scophthalmus maximus];ABJ98701.2//lymphocyte-specific c-src family protein tyrosine kinase [Scophthalmus maximus];AWP16749.1//Non-specific protein-tyrosine kinase isoform 2 [Scophthalmus maximus]
SMAX5B_008133	CP026262.1	8052033..8065068	34.4312	1.53801	2.90393	4.20209e-09	3.53085e-07	7.97347e-05	protein_coding	K04079//molecular chaperone HtpG	AWP19820.1//Heat shock protein HSP 90-alpha 1 [Scophthalmus maximus]
SMAX5B_012910	CP026246.1	complement(28178160..28192228)	3.52328	1.538	2.90391	0.00454224	0.048769	1	protein_coding	K18405//tudor domain-containing protein 1/4/6/7	XP_035482446.1//tudor domain-containing protein 7B isoform X3 [Scophthalmus maximus];AWP00866.1//putative tudor domain-containing protein 7B-like [Scophthalmus maximus]
SMAX5B_008088	CP026258.1	complement(21112182..21115888)	56.0074	1.53731	2.90253	4.31322e-07	2.15434e-05	0.00818433	protein_coding	K14709//solute carrier family 39 (zinc transporter), member 1/2/3	XP_035463499.1//zinc transporter ZIP1-like [Scophthalmus maximus]
SMAX5B_014064	CP026248.1	complement(18756486..18797544)	3.73591	1.53492	2.89771	3.78186e-05	0.00105263	0.717607	protein_coding	K08624//a disintegrin and metalloproteinase with thrombospondin motifs 9 [EC:3.4.24.-]	AWP03241.1//putative disintegrin and metalloproteinase with thrombospondin motifs 9 [Scophthalmus maximus]
SMAX5B_016291	CP026249.1	25635009..25651442	39.2441	1.53422	2.89632	1.18479e-07	6.97596e-06	0.00224813	protein_coding	K08824//cyclin-dependent kinase-like [EC:2.7.11.22]	XP_035489623.1//sodium-dependent lysophosphatidylcholine symporter 1-B [Scophthalmus maximus]
SMAX5B_015995	CP026261.1	complement(19586629..19596001)	13.9531	1.53404	2.89596	9.83837e-05	0.00230366	1	protein_coding	K14480//apolipoprotein L	AWP19449.1//putative apolipoprotein L3-like [Scophthalmus maximus];XP_035471686.1//uncharacterized protein apol [Scophthalmus maximus]
SMAX5B_005477	CP026244.1	13332165..13344664	10.4814	1.53353	2.89493	0.00147309	0.0208835	1	protein_coding	K05168//interleukin 17 receptor E;K16608//tubulin monoglycylase TTLL3/8 [EC:6.3.2.-]	AWO97933.1//putative interleukin-17 receptor E-like [Scophthalmus maximus]
SMAX5B_004483	CP026244.1	complement(1375644..1378698)	56.6091	1.53141	2.89068	3.52488e-07	1.8053e-05	0.00668845	protein_coding	K01446//peptidoglycan recognition protein	XP_035506679.1//uncharacterized protein LOC118319988 isoform X4 [Scophthalmus maximus];XP_035506672.1//uncharacterized protein LOC118319988 isoform X3 [Scophthalmus maximus];XP_001742455.1//uncharacterized protein MONBRDRAFT_31054 [Monosiga brevicollis MX1];XP_035506685.1//uncharacterized protein LOC118319988 isoform X5 [Scophthalmus maximus];AWO97326.1//putative lysozyme g-like [Scophthalmus max…
SMAX5B_012564	CP026247.1	complement(13414215..13421397)	40.9166	1.53123	2.89031	0.000435733	0.00789851	1	protein_coding	K19919//cysteine-rich secretory protein	AWP01589.1//putative cysteine-rich secretory protein LCCL domain-containing 2 [Scophthalmus maximus];XP_035484683.1//cysteine-rich secretory protein LCCL domain-containing 2 [Scophthalmus maximus]
SMAX5B_004457	CP026244.1	972935..977975	63.2906	1.53015	2.88816	0.000248435	0.0049299	1	protein_coding	K22244//regenerating islet-derived protein 4;K06468//low affinity immunoglobulin epsilon Fc receptor;K06721//C-type lectin domain family 10 member A;K17513//C-type lectin superfamily 17 member A	XP_035464517.1//ladderlectin isoform X3 [Scophthalmus maximus];AWO97282.1//putative galactose-specific lectin nattectin-like [Scophthalmus maximus]
SMAX5B_009419	CP026255.1	10444938..10449341	12.2902	1.52425	2.87637	0.000103456	0.00239806	1	protein_coding	K22154//dapper	AWP11996.1//Dapper domain containing protein [Scophthalmus maximus];XP_022615858.1//uncharacterized protein LOC111232561 [Seriola dumerili]
SMAX5B_004726	CP026247.1	complement(559864..565940)	19.1131	1.52136	2.87061	1.42972e-10	1.62435e-08	2.7129e-06	protein_coding	K22614//NLR family CARD domain-containing protein 3;K14026//SEL1 protein	AWP01030.1//putative verrucotoxin subunit beta-like [Scophthalmus maximus];XP_035484807.1//LOW QUALITY PROTEIN: uncharacterized protein LOC118302618 [Scophthalmus maximus]
SMAX5B_011591	CP026250.1	complement(7512753..7520997)	32.0412	1.52002	2.86794	7.11078e-08	4.46374e-06	0.00134927	protein_coding	K04676//mothers against decapentaplegic homolog 1	XP_035493752.1//mothers against decapentaplegic homolog 1 [Scophthalmus maximus]
SMAX5B_020736	CP026261.1	14011442..14019460	137.984	1.51992	2.86776	5.53971e-09	4.44637e-07	0.000105116	protein_coding	K17341//hemicentin	AWP19115.1//putative hemicentin-1-like [Scophthalmus maximus];XP_035036767.1//hemicentin-1-like [Hippoglossus stenolepis];XP_031168178.1//hemicentin-2-like isoform X1 [Sander lucioperca]
SMAX5B_010237	CP026256.1	20897786..20905900	61.0359	1.51963	2.86718	7.20054e-05	0.00182252	1	protein_coding	K21763//mitogen-activated protein kinase binding protein 1;K14713//solute carrier family 39 (zinc transporter), member 7;K04437//filamin;K22403//zinc finger MIZ domain-containing protein	XP_029571708.1//LIM domain-containing protein A-like isoform X32 [Salmo trutta];TDG99342.1//hypothetical protein EPR50_G00193040 [Perca flavescens];KAF0026900.1//hypothetical protein F2P81_021637 [Scophthalmus maximus]
SMAX5B_005481	CP026244.1	complement(12933323..12961103)	57.8844	1.51775	2.86345	0.00128123	0.018791	1	protein_coding	K10955//mucin-2;K22020//mucin-19;K08747//solute carrier organic anion transporter family, member 1C	XP_030575850.1//mucin-5B-like [Archocentrus centrarchus];XP_019948060.1//PREDICTED: solute carrier organic anion transporter family member 1C1-like [Paralichthys olivaceus];XP_014902903.1//PREDICTED: mucin-19-like [Poecilia latipinna];XP_034146127.1//mucin-2 [Esox lucius]
SMAX5B_009257	CP026254.1	352311..381383	7.10302	1.51445	2.8569	1.57648e-06	6.8925e-05	0.0299137	protein_coding	K23380//FRAS1-related extracelluar matrix protein 1/2	XP_034438389.1//FRAS1-related extracellular matrix protein 1-like isoform X1 [Hippoglossus hippoglossus];XP_023284716.1//FRAS1-related extracellular matrix protein 1-like [Seriola lalandi dorsalis]
SMAX5B_011818	CP026243.1	complement(21445736..21461256)	11.3642	1.51402	2.85605	0.000892393	0.0139236	1	protein_coding	K08019//Rap guanine nucleotide exchange factor 5	XP_027143038.1//rap guanine nucleotide exchange factor 5 isoform X2 [Larimichthys crocea];XP_023280715.1//rap guanine nucleotide exchange factor 5-like [Seriola lalandi dorsalis];AWO96754.1//putative rap guanine nucleotide exchange factor 5-like [Scophthalmus maximus]
SMAX5B_011010	CP026251.1	8779713..8782962	7.62258	1.51195	2.85195	0.00236043	0.0301358	1	protein_coding	K00463//indoleamine 2,3-dioxygenase [EC:1.13.11.52]	XP_035497015.1//indoleamine 2,3-dioxygenase 1 [Scophthalmus maximus]
SMAX5B_008076	CP026248.1	complement(1886742..1892574)	67.7868	1.50851	2.84515	0.00018231	0.00377561	1	protein_coding	K01307//gamma-glutamyl hydrolase [EC:3.4.19.9]	XP_035488257.1//zgc:171566 isoform X2 [Scophthalmus maximus]
SMAX5B_002573	CP026243.1	14382471..14389289	23.8128	1.50777	2.8437	3.04942e-05	0.000880077	0.578627	protein_coding	K14380//four and a half LIM domains protein 2;K12827//splicing factor 3A subunit 3	XP_018555585.1//PREDICTED: four and a half LIM domains protein 3 isoform X1 [Lates calcarifer]
SMAX5B_010366	CP026251.1	complement(19969182..19976309)	172.964	1.50703	2.84224	3.01157e-07	1.56728e-05	0.00571445	protein_coding	K09604//adipocyte-derived leucine aminopeptidase [EC:3.4.11.-]	XP_018528142.1//PREDICTED: LOW QUALITY PROTEIN: endoplasmic reticulum aminopeptidase 1-like [Lates calcarifer]
SMAX5B_004002	CP026246.1	complement(8804293..8808753)	439.363	1.50662	2.84143	0.000152751	0.00329015	1	protein_coding	K09444//interferon regulatory factor 1	AWP00009.1//Interferon regulatory factor [Scophthalmus maximus];AWP00011.1//Interferon regulatory factor isoform 3 [Scophthalmus maximus];AWP00012.1//Interferon regulatory factor isoform 4 [Scophthalmus maximus];AAY68278.1//interferon regulatory factor 1 [Scophthalmus maximus]
SMAX5B_011172	CP026261.1	16366770..16391280	14.9863	1.50593	2.84008	0.000704123	0.0114242	1	protein_coding	K12558//myosin-binding protein C, fast-type	XP_018527736.1//PREDICTED: myosin-binding protein C, fast-type isoform X2 [Lates calcarifer]
SMAX5B_008522	CP026257.1	complement(15429925..15459185)	40.7096	1.50568	2.83959	1.42166e-10	1.62435e-08	2.69761e-06	protein_coding	K08816//vaccinia related kinase [EC:2.7.11.1]	XP_035461590.1//serine/threonine-protein kinase VRK2 isoform X3 [Scophthalmus maximus];AWP14440.1//putative serine/threonine-protein kinase VRK2-like [Scophthalmus maximus];AWP14441.1//putative serine/threonine-protein kinase VRK2-like isoform 2 [Scophthalmus maximus]
SMAX5B_015981	CP026259.1	19929621..19934919	255.114	1.49839	2.82527	1.15197e-05	0.000386377	0.218586	protein_coding	K01581//ornithine decarboxylase [EC:4.1.1.17]	XP_035466069.1//ornithine decarboxylase [Scophthalmus maximus]
SMAX5B_011738	CP026243.1	17951334..17960770	40.0901	1.49599	2.82058	2.51483e-09	2.16961e-07	4.77188e-05	protein_coding	K20684//Rho guanine nucleotide exchange factor 5	AWO96443.1//putative rho guanine nucleotide exchange factor 5-like [Scophthalmus maximus];XP_035496947.1//trichohyalin isoform X2 [Scophthalmus maximus];KAF0045505.1//hypothetical protein F2P81_002034 [Scophthalmus maximus]
SMAX5B_007750	CP026244.1	complement(16789870..16792630)	25.2792	1.49398	2.81664	7.26039e-05	0.00182926	1	protein_coding	K17349//tetraspanin-8	AWO98041.1//Hypothetical protein SMAX5B_007750 [Scophthalmus maximus];XP_035504092.1//uncharacterized protein LOC118318484 [Scophthalmus maximus]
SMAX5B_011215	CP026261.1	17159170..17182315	7.22713	1.49271	2.81417	6.26975e-05	0.00161324	1	protein_coding	K06560//mannose receptor, C type	AWP19321.1//putative C-type mannose receptor 2 [Scophthalmus maximus]
SMAX5B_008156	CP026262.1	8162254..8165162	28.7126	1.49266	2.81406	0.00014953	0.00324243	1	protein_coding	K23116//hepatocyte cell adhesion molecule	XP_035474405.1//uncharacterized protein LOC118290697 [Scophthalmus maximus]
SMAX5B_014487	CP026253.1	complement(20623033..20679836)	21.1477	1.49229	2.81334	1.235e-11	1.74774e-09	2.34341e-07	protein_coding	K19464//pleckstrin homology domain-containing family G member 5	AWP10125.1//putative pleckstrin -likey domain-containing family G member 5 [Scophthalmus maximus];XP_030279964.1//LOW QUALITY PROTEIN: pleckstrin homology domain-containing family G member 5 [Sparus aurata];XP_027144067.1//pleckstrin homology domain-containing family G member 5 isoform X5 [Larimichthys crocea]
SMAX5B_011917	CP026243.1	18450041..18453583	27.4674	1.48804	2.80508	9.94024e-06	0.000338325	0.188616	protein_coding	NA	KAF0045475.1//hypothetical protein F2P81_002004 [Scophthalmus maximus];XP_035493943.1//uncharacterized protein zgc:174888 [Scophthalmus maximus]
SMAX5B_001126	CP026256.1	18726361..18781813	66.1128	1.488	2.80499	0.00962463	0.0822863	1	protein_coding	K18267//nebulin	AWP13504.1//putative nebulin-like isoform 4 [Scophthalmus maximus];XP_015251982.1//PREDICTED: nebulin isoform X10 [Cyprinodon variegatus];XP_034430321.1//nebulin isoform X31 [Hippoglossus hippoglossus];XP_028250356.1//nebulin isoform X14 [Parambassis ranga];KAF0026774.1//hypothetical protein F2P81_021511 [Scophthalmus maximus];AWP13501.1//putative nebulin-like [Scophthalmus maximus];XP_035533037.…
SMAX5B_011320	CP026250.1	3963570..3987059	39.1063	1.48353	2.79633	4.55233e-05	0.00121998	0.863806	protein_coding	K14390//solute carrier family 5 (sodium/glucose cotransporter), member 10	XP_022594096.1//sodium/glucose cotransporter 5 [Seriola dumerili];XP_028258446.1//sodium/glucose cotransporter 5 [Parambassis ranga]
SMAX5B_015519	CP026264.1	2944822..2949543	72.9478	1.48175	2.79287	1.17291e-06	5.30042e-05	0.0222559	protein_coding	K10388//plectin	XP_035477206.1//LOW QUALITY PROTEIN: epiplakin [Scophthalmus maximus]
SMAX5B_020384	CP026260.1	10758205..10759311	507.803	1.475	2.77984	0.000434313	0.00789052	1	protein_coding	K11275//histone H1/5	XP_035468675.1//histone H5 [Scophthalmus maximus]
SMAX5B_022591	CP026254.1	16871752..16927286	89.9935	1.473	2.77599	2.29518e-08	1.59604e-06	0.00043551	protein_coding	K10955//mucin-2;K23573//dentin sialophosphoprotein	AWP11178.1//putative protein strawberry notch -like 2 isoform 2 [Scophthalmus maximus];XP_035502453.1//LOW QUALITY PROTEIN: protein strawberry notch homolog 2 [Scophthalmus maximus];XP_019936708.1//PREDICTED: protein strawberry notch homolog 2 isoform X4 [Paralichthys olivaceus]
SMAX5B_000099	CP026262.1	complement(18278473..18286103)	218.638	1.47228	2.77459	1.64107e-06	7.13601e-05	0.0311393	protein_coding	K01128//sphingomyelin phosphodiesterase acid-like 3 [EC:3.1.4.-]	XP_035473975.1//acid sphingomyelinase-like phosphodiesterase 3a [Scophthalmus maximus];AWP20405.1//putative acid sphingomyelinase-like phosphodiesterase 3a [Scophthalmus maximus]
SMAX5B_022252	CP026254.1	4429030..4436137	249.531	1.47134	2.77279	5.1454e-08	3.32043e-06	0.00097634	protein_coding	K00681//gamma-glutamyltranspeptidase / glutathione hydrolase [EC:2.3.2.2 3.4.19.13];K13624//ceruloplasmin [EC:1.16.3.1]	KAF0041814.1//hypothetical protein F2P81_005346 [Scophthalmus maximus]
SMAX5B_019011	CP026255.1	15694813..15704467	34.58	1.46884	2.76799	0.000217588	0.00440446	1	protein_coding	K17094//annexin A6	XP_035505135.1//annexin A6 isoform X1 [Scophthalmus maximus];XP_035505137.1//annexin A6 isoform X2 [Scophthalmus maximus]
SMAX5B_005623	CP026247.1	6042833..6060027	10.5471	1.46288	2.75658	0.000260311	0.00513399	1	protein_coding	K01245//ADP-ribosylarginine hydrolase [EC:3.2.2.19];K19953//TBC1 domain family member 6	XP_018539310.1//PREDICTED: protein ADP-ribosylarginine hydrolase-like protein 1 isoform X2 [Lates calcarifer];AWP01271.1//putative growth hormone-regulated TBC protein 1 [Scophthalmus maximus];KAF0042931.1//hypothetical protein F2P81_004268 [Scophthalmus maximus]
SMAX5B_002390	CP026248.1	complement(11073014..11082169)	67.5517	1.45954	2.7502	1.73813e-08	1.2353e-06	0.00032981	protein_coding	K02183//calmodulin	XP_028908298.1//uncharacterized protein C3orf18 homolog isoform X1 [Ornithorhynchus anatinus];XP_018554949.1//PREDICTED: calmodulin-like protein 6 [Lates calcarifer];AWP02654.1//putative calmodulin-like protein 6 [Scophthalmus maximus]
SMAX5B_011595	CP026250.1	complement(3683308..3687890)	111.051	1.45839	2.74801	1.76026e-08	1.24554e-06	0.000334009	protein_coding	K22614//NLR family CARD domain-containing protein 3	AWP05253.1//putative NACHT LRR and PYD domains-containing protein 10-like [Scophthalmus maximus]
SMAX5B_000462	CP026259.1	complement(12904049..12917527)	5.76781	1.45781	2.74691	9.89359e-05	0.00231324	1	protein_coding	K23859	AWP16668.1//putative pleckstrin -likey domain-containing family G member 3-like [Scophthalmus maximus];KAF0044499.1//hypothetical protein F2P81_003657 [Scophthalmus maximus]
SMAX5B_002667	CP026253.1	complement(6646619..6650101)	77.2726	1.45698	2.74533	0.00259204	0.0323664	1	protein_coding	K09546//heat shock protein beta-7	XP_004850414.1//heat shock protein beta-7 [Heterocephalus glaber]
SMAX5B_008097	CP026258.1	21003887..21017776	103.439	1.45408	2.73982	9.09538e-10	8.89308e-08	1.72585e-05	protein_coding	K12800//NACHT, LRR and PYD domains-containing protein 3;K22614//NLR family CARD domain-containing protein 3	QHQ71256.1//NLR-C15 [Scophthalmus maximus];XP_018529558.1//PREDICTED: NACHT, LRR and PYD domains-containing protein 3-like isoform X2 [Lates calcarifer];AWP15850.1//PRY domain containing protein [Scophthalmus maximus];XP_035463425.1//LOW QUALITY PROTEIN: NACHT, LRR and PYD domains-containing protein 3-like [Scophthalmus maximus]
SMAX5B_003066	CP026250.1	1180403..1187426	114.534	1.45182	2.73553	9.66045e-08	5.751e-06	0.00183307	protein_coding	K15113//solute carrier family 25 (mitochondrial iron transporter), member 28/37	AWP05121.1//putative mitoferrin-2-like [Scophthalmus maximus]
SMAX5B_009054	CP026259.1	1507056..1511754	15.1836	1.45055	2.73312	5.12207e-06	0.000191283	0.0971913	protein_coding	K19989//tumor necrosis factor alpha-induced protein 2;K19987//exocyst complex component 3-like protein;K06110//exocyst complex component 3	XP_035466481.1//exocyst complex component 3-like protein 4 [Scophthalmus maximus];AWP15984.1//putative exocyst complex component 3-like [Scophthalmus maximus]
SMAX5B_012113	CP026243.1	complement(23311480..23328303)	19.1086	1.44649	2.72543	0.000522915	0.00906168	1	protein_coding	K05148//tumor necrosis factor receptor superfamily member 11B	XP_035488399.1//tumor necrosis factor receptor superfamily member 11B-like isoform X1 [Scophthalmus maximus]
SMAX5B_014362	CP026248.1	complement(14213693..14215659)	98.7354	1.44639	2.72525	4.17921e-05	0.00114083	0.793006	protein_coding	K08421//G protein-coupled receptor 84	XP_035486479.1//G-protein coupled receptor 84 [Scophthalmus maximus]
SMAX5B_009564	CP026243.1	complement(27499360..27501948)	4.73285	1.44325	2.71933	0.00533924	0.0542931	1	protein_coding	#N/A	#N/A
SMAX5B_000148	CP026262.1	18718290..18742778	40.8648	1.4364	2.70645	9.31099e-05	0.00220579	1	protein_coding	K09239//human immunodeficiency virus type I enhancer-binding protein	AWP20426.1//hypothetical protein SMAX5B_000148 [Scophthalmus maximus];XP_035474309.1//transcription factor HIVEP2a [Scophthalmus maximus]
SMAX5B_009809	CP026252.1	complement(9306946..9310782)	71.5468	1.43499	2.70379	2.92031e-07	1.52471e-05	0.0055413	protein_coding	K10335//ankyrin repeat and SOCS box protein 13	XP_035498995.1//ankyrin repeat and SOCS box protein 13-like [Scophthalmus maximus]
SMAX5B_000254	CP026259.1	17252819..17257770	318.14	1.43277	2.69965	2.27128e-05	0.000692676	0.430975	protein_coding	K17388//Rho-associated protein kinase 2 [EC:2.7.11.1];K16487//spindle assembly abnormal protein 6;K12478//early endosome antigen 1	XP_035466746.1//putative leucine-rich repeat-containing protein DDB_G0290503 [Scophthalmus maximus];AWP16853.1//Hypothetical protein SMAX5B_000254 [Scophthalmus maximus]
SMAX5B_016436	CP026248.1	679759..688674	22.0416	1.43001	2.69448	9.46296e-05	0.0022287	1	protein_coding	K11146//short-chain dehydrogenase/reductase 3 [EC:1.1.1.300]	XP_035488433.1//short-chain dehydrogenase/reductase 3b [Scophthalmus maximus]
SMAX5B_018046	CP026257.1	complement(8899181..8902894)	14.7291	1.42863	2.69191	0.000115143	0.00261652	1	protein_coding	K13523//lysophosphatidic acid acyltransferase / lysophosphatidylinositol acyltransferase [EC:2.3.1.51 2.3.1.-]	TKS85442.1//1-acyl-sn-glycerol-3-phosphate acyltransferase delta [Collichthys lucidus];XP_030298053.1//1-acyl-sn-glycerol-3-phosphate acyltransferase delta isoform X2 [Sparus aurata]
SMAX5B_012874	CP026246.1	complement(27208711..27227045)	9.7116	1.42426	2.68377	0.00781047	0.07119	1	protein_coding	K04812//nicotinic acetylcholine receptor beta-1	XP_035482810.1//acetylcholine receptor subunit beta [Scophthalmus maximus]
SMAX5B_021694	CP026256.1	complement(1445889..1457236)	29.1809	1.42211	2.67977	8.50948e-09	6.44523e-07	0.000161467	protein_coding	K11220//signal transducer and activator of transcription 1	XP_035460424.1//signal transducer and activator of transcription 1-alpha/beta-like isoform X2 [Scophthalmus maximus];AWP12689.1//putative signal transducer and activator of transcription 1-alpha/beta [Scophthalmus maximus]
SMAX5B_010552	CP026244.1	complement(20301981..20332335)	8.68755	1.41929	2.67453	0.0019868	0.0263811	1	protein_coding	K06840//semaphorin 3	XP_018536429.1//PREDICTED: semaphorin-3C [Lates calcarifer]
SMAX5B_020334	CP026260.1	complement(9658554..9672812)	22.5734	1.41905	2.67409	0.000168938	0.00357552	1	protein_coding	K18441//cytohesin	XP_033841182.1//cytohesin-3 [Periophthalmus magnuspinnatus];XP_028670032.1//cytohesin-3 [Erpetoichthys calabaricus]
SMAX5B_015174	CP026258.1	complement(6369324..6373444)	81.6601	1.41535	2.66724	3.22026e-07	1.66514e-05	0.00611044	protein_coding	K15707//RING finger protein 170 [EC:2.3.2.27]	XP_035463908.1//E3 ubiquitin-protein ligase RNF170 [Scophthalmus maximus]
SMAX5B_000400	CP026259.1	complement(12902470..12903582)	12.8363	1.41371	2.66421	0.00181958	0.0247307	1	protein_coding	K23859	XP_035466748.1//LOW QUALITY PROTEIN: pleckstrin homology domain-containing family G member 3 [Scophthalmus maximus]
SMAX5B_003497	CP026259.1	14607025..14615061	130.645	1.41046	2.65822	8.60431e-09	6.4866e-07	0.000163267	protein_coding	K05024//chloride intracellular channel protein 4	AWP16752.1//Chloride intracellular channel protein [Scophthalmus maximus];XP_029316628.1//chloride intracellular channel protein 4 [Cottoperca gobio]
SMAX5B_014672	CP026253.1	19544672..19546127	71.8688	1.40244	2.64349	4.28921e-06	0.000163588	0.0813877	protein_coding	K10099//F-box protein 2;K08716//solute carrier family 14 (urea transporter)	AWP10045.1//Hypothetical protein SMAX5B_014672 [Scophthalmus maximus]
SMAX5B_015913	CP026264.1	9836613..9845703	15.1684	1.40098	2.64081	0.000438935	0.00793872	1	protein_coding	K06591//integrin beta 8	AWP21753.1//hypothetical protein SMAX5B_015913 [Scophthalmus maximus];XP_035475933.1//integrin beta-8 isoform X1 [Scophthalmus maximus]
SMAX5B_003755	CP026244.1	3811823..3814769	148.923	1.40043	2.6398	1.04806e-08	7.82793e-07	0.000198869	protein_coding	K06087//claudin	XP_035475509.1//claudin-15a [Scophthalmus maximus]
SMAX5B_002574	CP026243.1	13952986..13962629	8.05301	1.39876	2.63675	0.00708994	0.066155	1	protein_coding	K05138//interleukin 22 receptor alpha 1;K05136//interleukin 20 receptor alpha	XP_035494301.1//interferon lambda receptor 1 [Scophthalmus maximus];AWO96152.1//Tissue fac domain containing protein [Scophthalmus maximus]
SMAX5B_018835	CP026252.1	755752..759660	145.672	1.39683	2.63322	7.33556e-09	5.71713e-07	0.000139192	protein_coding	K17558//protein phosphatase 1 regulatory subunit 15B	AWP07830.1//putative lisH domain-containing protein C1711.05-like [Scophthalmus maximus]
SMAX5B_007670	CP026255.1	12377148..12406951	2.92787	1.39399	2.62804	0.00311884	0.0368888	1	protein_coding	K16497//protocadherin gamma subfamily C;K16669//protocadherin Fat 4	AWP12091.1//putative protocadherin Fat 4-like [Scophthalmus maximus];AWP12094.1//Cadherin 2 multi-domain protein [Scophthalmus maximus]
SMAX5B_007332	CP026250.1	complement(16319746..16325315)	138.253	1.39004	2.62086	1.72179e-11	2.37415e-09	3.26709e-07	protein_coding	K04459//dual specificity MAP kinase phosphatase [EC:3.1.3.16 3.1.3.48]	XP_035494274.1//dual specificity protein phosphatase 5 [Scophthalmus maximus]
SMAX5B_006625	CP026261.1	complement(4316716..4447563)	24.9062	1.38752	2.61629	5.44867e-06	0.000201152	0.103389	protein_coding	K09171//nuclear factor I/X	AWP18435.1//Nuclear factor 1 isoform 3 [Scophthalmus maximus];XP_008328866.1//nuclear factor 1 X-type isoform X10 [Cynoglossus semilaevis];XP_018554087.1//PREDICTED: nuclear factor 1 X-type-like isoform X4 [Lates calcarifer];CAA68952.1//transcription factor NfiX [Mus musculus];XP_001568166.1//proteophosphoglycan ppg4 [Leishmania braziliensis MHOM/BR/75/M2904];XP_003722448.1//proteophosphoglycan p…
SMAX5B_021494	CP026246.1	complement(2857082..2863643)	60.1875	1.38736	2.616	1.9267e-07	1.05368e-05	0.00365591	protein_coding	K17256//insulin-like growth factor-binding protein complex acid labile subunit;K07620//gap junction beta-1 protein	XP_035482143.1//transforming growth factor beta activator LRRC32 [Scophthalmus maximus];AWO99695.1//putative leucine-rich repeat-containing protein 32-like [Scophthalmus maximus]
SMAX5B_002781	CP026248.1	3519789..3541714	2.42455	1.38354	2.60908	0.00579663	0.0574538	1	protein_coding	K19949//otoferlin	AWP02330.1//putative fer-1-like protein 4-like [Scophthalmus maximus];XP_035485892.1//LOW QUALITY PROTEIN: fer-1-like protein 4 [Scophthalmus maximus]
SMAX5B_000740	CP026245.1	complement(20814201..20824624)	214.984	1.37878	2.60048	3.78497e-06	0.000146786	0.0718197	protein_coding	K10798//poly [ADP-ribose] polymerase [EC:2.4.2.30]	KAF0030775.1//hypothetical protein F2P81_017506 [Scophthalmus maximus];XP_034459218.1//von Willebrand factor A domain-containing protein 5A-like isoform X3 [Hippoglossus hippoglossus];XP_030248786.1//von Willebrand factor A domain-containing protein 5A-like isoform X1 [Sparus aurata]
SMAX5B_020075	CP026260.1	complement(6309778..6345746)	83.7349	1.37758	2.59831	1.64544e-06	7.13601e-05	0.0312223	protein_coding	K17592//sacsin	AWP17245.1//Hypothetical protein SMAX5B_020075 [Scophthalmus maximus]
SMAX5B_011454	CP026250.1	complement(3882339..3906900)	7.49232	1.36953	2.58386	0.00357141	0.0409507	1	protein_coding	K20733//mesothelin	XP_022593881.1//mesothelin [Seriola dumerili]
SMAX5B_006966	CP026243.1	9482487..9503101	201.074	1.3693	2.58344	6.73399e-05	0.0017217	1	protein_coding	K11220//signal transducer and activator of transcription 1	XP_035504374.1//LOW QUALITY PROTEIN: signal transducer and activator of transcription 1-alpha/beta-like [Scophthalmus maximus];AHV91019.1//signal transducer and activator of transcription 1 variant 1 [Scophthalmus maximus];AWO95973.1//Signal transducer and activator of transcription [Scophthalmus maximus]
SMAX5B_003271	CP026253.1	8835830..8874008	9.32893	1.36832	2.5817	0.000320615	0.00612854	1	protein_coding	K18441//cytohesin	XP_018544383.1//PREDICTED: espin [Lates calcarifer];XP_034446801.1//espin isoform X2 [Hippoglossus hippoglossus]
SMAX5B_021100	CP026257.1	complement(1043901..1065860)	576.572	1.36781	2.58079	0.000189522	0.00390493	1	protein_coding	K15014//solute carrier family 29 (equilibrative nucleoside transporter), member 1/2/3	AWP13776.1//putative equilibrative nucleoside transporter 1-like [Scophthalmus maximus]
SMAX5B_004260	CP026246.1	13569400..13574149	6.55272	1.36773	2.58064	0.00696727	0.0654266	1	protein_coding	K22629//interleukin 27	AWP00238.1//Hypothetical protein SMAX5B_004260 [Scophthalmus maximus];XP_035480605.1//uncharacterized protein LOC118300371 isoform X1 [Scophthalmus maximus];AWP00237.1//Hypothetical protein SMAX5B_004260 [Scophthalmus maximus]
SMAX5B_007233	CP026260.1	complement(21309534..21317135)	176.922	1.36535	2.57639	4.48232e-08	2.96366e-06	0.00085052	protein_coding	K12314//actin, alpha cardiac muscle;K10354//actin, alpha skeletal muscle;K12313//actin, aortic smooth muscle;K05692//actin beta/gamma 1	XP_017821891.2//actin, cytoplasmic 2-like [Callithrix jacchus];AWP18232.1//Actin alpha cardiac muscle 1 [Scophthalmus maximus]
SMAX5B_011822	CP026243.1	complement(17701820..17710022)	81.8805	1.36486	2.57551	4.06731e-12	6.37067e-10	7.71772e-08	protein_coding	K03159//lymphotoxin beta receptor TNFR superfamily member 3;K03160//tumor necrosis factor receptor superfamily member 5	AWO96403.1//putative tumor necrosis factor receptor superfamily member 5-like [Scophthalmus maximus];XP_035498457.1//tumor necrosis factor receptor superfamily member 5 [Scophthalmus maximus]
SMAX5B_017809	CP026252.1	21490878..21514212	52.9289	1.36211	2.57061	4.9713e-08	3.22097e-06	0.000943305	protein_coding	K18668//ribonuclease ZC3H12 [EC:3.1.-.-]	XP_035498026.1//LOW QUALITY PROTEIN: NEDD4-binding protein 1 [Scophthalmus maximus];AWP08884.1//putative NEDD4-binding protein 1 [Scophthalmus maximus]
SMAX5B_000655	CP026245.1	20732975..20735102	79.37	1.35715	2.56178	5.91882e-06	0.000215549	0.11231	protein_coding	NA	XP_035478136.1//uncharacterized protein si:dkey-52l18.4 [Scophthalmus maximus]
SMAX5B_002483	CP026255.1	11263888..11281467	2.45609	1.34986	2.54888	0.00448298	0.0484271	1	protein_coding	K16495//protocadherin gamma subfamily A	AWP12013.1//Cadherin 2 multi-domain protein [Scophthalmus maximus]
SMAX5B_011057	CP026251.1	complement(9597965..9627092)	8.36388	1.34867	2.54677	0.000196825	0.00402967	1	protein_coding	K10728//topoisomerase (DNA) II binding protein 1;K10683//BRCA1-associated RING domain protein 1	AWP06901.1//putative ankyrin repeat domain-containing protein 32 [Scophthalmus maximus];XP_034451193.1//SMC5-SMC6 complex localization factor protein 1 [Hippoglossus hippoglossus]
SMAX5B_006395	CP026261.1	complement(3292131..3296170)	8.72071	1.34789	2.5454	0.00468935	0.0497514	1	protein_coding	K13912//deleted in malignant brain tumors 1 protein	XP_022603704.1//uncharacterized protein LOC111223733 isoform X1 [Seriola dumerili];AWP18386.1//putative immunoglobulin superfamily member 1-like [Scophthalmus maximus]
SMAX5B_018050	CP026257.1	7312495..7316575	24.1072	1.34611	2.54226	7.36018e-05	0.00184382	1	protein_coding	K05425//interleukin 12B	XP_028324700.1//ubiquitin domain-containing protein 1-like isoform X3 [Gouania willdenowi];XP_033469989.1//ubiquitin domain-containing protein 1a isoform X1 [Epinephelus lanceolatus]
SMAX5B_019099	CP026255.1	15710033..15717778	609.011	1.34543	2.54106	5.0404e-05	0.00133745	0.956417	protein_coding	K23829//TNFAIP3-interacting protein 1	XP_035505133.1//TNFAIP3-interacting protein 1 isoform X3 [Scophthalmus maximus];XP_035505134.1//TNFAIP3-interacting protein 1 isoform X4 [Scophthalmus maximus];AWP12312.1//putative TNFAIP3-interacting protein 1 [Scophthalmus maximus]
SMAX5B_018620	CP026256.1	15744931..15748982	84.6872	1.34458	2.53957	1.13433e-09	1.07018e-07	2.15239e-05	protein_coding	K23310//PHD finger protein 6	XP_035507079.1//actin cytoskeleton-regulatory complex protein PAN1 isoform X2 [Scophthalmus maximus];KAF0026626.1//hypothetical protein F2P81_021363 [Scophthalmus maximus];AWP13355.1//putative suppressor protein SRP40-like [Scophthalmus maximus]
SMAX5B_018692	CP026256.1	15741063..15742255	81.9655	1.344	2.53854	7.20737e-05	0.00182252	1	protein_coding	K23310//PHD finger protein 6	XP_035507079.1//actin cytoskeleton-regulatory complex protein PAN1 isoform X2 [Scophthalmus maximus];KAF0026626.1//hypothetical protein F2P81_021363 [Scophthalmus maximus]
SMAX5B_013017	CP026261.1	complement(263087..284146)	93.9813	1.33874	2.5293	1.50837e-06	6.64255e-05	0.0286212	protein_coding	K00898//pyruvate dehydrogenase kinase 2/3/4 [EC:2.7.11.2]	XP_028455130.1//pyruvate dehydrogenase (acetyl-transferring) kinase isozyme 2, mitochondrial-like [Perca flavescens];XP_033501511.1//pyruvate dehydrogenase (acetyl-transferring) kinase isozyme 2, mitochondrial-like isoform X2 [Epinephelus lanceolatus]
SMAX5B_008474	CP026245.1	3406623..3459377	74.2648	1.33588	2.5243	2.806e-10	3.01794e-08	5.32438e-06	protein_coding	K14539//large subunit GTPase 1 [EC:3.6.1.-];K23028//cytospin;K10314//F-box protein 39;K08058//TAP binding protein (tapasin)	XP_035478019.1//smoothelin, like [Scophthalmus maximus];XP_035478020.1//tapasin-related protein [Scophthalmus maximus];AWO98505.1//putative smoothelin-like protein 2 [Scophthalmus maximus]
SMAX5B_011559	CP026250.1	8011575..8081565	36.4504	1.33131	2.51632	6.26058e-09	4.97547e-07	0.000118795	protein_coding	K10352//myosin heavy chain;K23114//protein-glutamate O-methyltransferase [EC:2.1.1.-];K13172//serine/arginine repetitive matrix protein 2;K23573//dentin sialophosphoprotein;K01362//ovochymase [EC:3.4.21.-]	XP_035494030.1//protein FAM13A isoform X4 [Scophthalmus maximus];XP_035494031.1//protein FAM13A isoform X5 [Scophthalmus maximus];AWP05463.1//putative ovochymase-2-like [Scophthalmus maximus]
SMAX5B_001713	CP026263.1	11931950..11937142	41.9622	1.32727	2.50928	0.000552933	0.00949997	1	protein_coding	K03901//coagulation factor III (tissue factor)	XP_035474957.1//LOW QUALITY PROTEIN: coagulation factor IIIa [Scophthalmus maximus]
SMAX5B_018425	CP026256.1	6859756..6890864	111.821	1.32655	2.50802	0.000308226	0.00592683	1	protein_coding	K05717//fibronectin 1	AWP12863.1//putative fibronectin-like [Scophthalmus maximus]
SMAX5B_021635	CP026244.1	complement(4055371..4060019)	1258.65	1.32631	2.5076	0.000305827	0.00590404	1	protein_coding	K03671//thioredoxin 1	XP_035469451.1//thioredoxin-like [Scophthalmus maximus]
SMAX5B_016823	CP026257.1	11002848..11017832	54.065	1.32484	2.50505	1.60809e-07	8.94596e-06	0.00305135	protein_coding	K16195//eukaryotic translation initiation factor 2-alpha kinase 2 [EC:2.7.11.1]	XP_035461026.1//interferon-induced, double-stranded RNA-activated protein kinase-like isoform X3 [Scophthalmus maximus];AWP14250.1//Double-stranded RNA-dependent protein kinase [Scophthalmus maximus];XP_035461025.1//interferon-induced, double-stranded RNA-activated protein kinase-like isoform X2 [Scophthalmus maximus]
SMAX5B_012715	CP026247.1	complement(9474689..9486710)	34.5914	1.31612	2.48995	2.85246e-07	1.49412e-05	0.00541255	protein_coding	K05464//growth arrest-specific 6	AWP01416.1//putative growth arrest-specific protein 6 [Scophthalmus maximus]
SMAX5B_013075	CP026247.1	22656643..22666899	134.908	1.31514	2.48826	0.000458428	0.00820846	1	protein_coding	K11140//aminopeptidase N [EC:3.4.11.2]	XP_034437011.1//aminopeptidase N-like isoform X1 [Hippoglossus hippoglossus]
SMAX5B_006154	CP026249.1	complement(5331691..5334930)	30.4835	1.31423	2.4867	8.26069e-05	0.00201381	1	protein_coding	K18626//trichohyalin	AWP03801.1//Hypothetical protein SMAX5B_006154 [Scophthalmus maximus]
SMAX5B_018378	CP026256.1	complement(15975995..16103363)	6.06125	1.30657	2.47353	0.00351964	0.0404721	1	protein_coding	K10352//myosin heavy chain;K16464//centrosomal protein CEP250;K06835//disintegrin and metalloproteinase domain-containing protein 12 [EC:3.4.24.-]	AWP13365.1//putative filamin A-interacting protein 1-like [Scophthalmus maximus]
SMAX5B_003767	CP026244.1	complement(3719471..3723265)	53.1222	1.30603	2.4726	1.16484e-05	0.000389077	0.221029	protein_coding	K08770//ubiquitin C;K11969//ariadne-2 [EC:2.3.2.31];K11968//ariadne-1 [EC:2.3.2.31]	XP_035469288.1//E3 ubiquitin-protein ligase RNF19B-like isoform X2 [Scophthalmus maximus];XP_035469283.1//E3 ubiquitin-protein ligase RNF19B-like isoform X1 [Scophthalmus maximus]
SMAX5B_017448	CP026260.1	complement(13424060..13454187)	27.3543	1.30158	2.46499	1.29534e-08	9.54233e-07	0.00024579	protein_coding	K20705//dynamin-binding protein	AWP17738.1//putative dynamin-binding protein [Scophthalmus maximus];XP_035001204.1//dynamin-binding protein isoform X6 [Hippoglossus stenolepis]
SMAX5B_000502	CP026259.1	8511340..8532184	20.5577	1.30057	2.46327	6.89924e-06	0.000246797	0.130913	protein_coding	K12488//Arf-GAP with SH3 domain, ANK repeat and PH domain-containing protein	AWP16385.1//putative arf-GAP with SH3 domain ANK repeat and PH domain-containing protein 3 [Scophthalmus maximus]
SMAX5B_004191	CP026246.1	8825052..8842636	12.8095	1.2979	2.4587	3.42671e-05	0.000968181	0.650218	protein_coding	K01897//long-chain acyl-CoA synthetase [EC:6.2.1.3]	XP_029303622.1//long-chain-fatty-acid--CoA ligase 6 [Cottoperca gobio]
SMAX5B_003934	CP026243.1	2159399..2180576	88.3611	1.29769	2.45835	3.3793e-08	2.25282e-06	0.000641222	protein_coding	K07859//Rho family GTPase 3	KAF0046196.1//hypothetical protein F2P81_002725 [Scophthalmus maximus];AWO95617.1//Rho-related GTP-binding protein RhoE [Scophthalmus maximus];XP_035487963.1//rho family GTPase 3a [Scophthalmus maximus]
SMAX5B_001964	CP026263.1	complement(12828101..12840203)	11.0489	1.29586	2.45524	0.00111166	0.0167454	1	protein_coding	K18808//toll-like receptor 13	AWP21060.1//Toll-like receptor 22 [Scophthalmus maximus]
SMAX5B_000498	CP026259.1	10899698..10902782	7.5384	1.29449	2.45291	0.00824851	0.0742182	1	protein_coding	K09288//coiled-coil domain-containing protein 6;K10362//myosin XVIII;K12012//tripartite motif-containing protein 35;K16477//ninein-like protein	XP_035467109.1//coiled-coil domain-containing protein 42 homolog isoform X1 [Scophthalmus maximus];AWP16525.1//putative coiled-coil domain-containing protein 42 -like [Scophthalmus maximus]
SMAX5B_017368	CP026260.1	18078101..18090510	39.5282	1.29294	2.45027	0.000600742	0.0101378	1	protein_coding	K18626//trichohyalin	XP_035469563.1//plexin domain-containing protein 1-like isoform X1 [Scophthalmus maximus];XP_026206333.1//plexin domain-containing protein 1-like isoform X2 [Anabas testudineus];KAF1373605.1//hypothetical protein PFLUV_G00240630 [Perca fluviatilis]
SMAX5B_008607	CP026261.1	15576975..15580489	23.4011	1.29291	2.45022	0.0014464	0.0206319	1	protein_coding	K08448//receptor activity modifying protein 2	XP_035470459.1//receptor activity-modifying protein 2 isoform X1 [Scophthalmus maximus];XP_035470462.1//receptor activity-modifying protein 2 isoform X3 [Scophthalmus maximus]
SMAX5B_009232	CP026254.1	1401725..1408223	82.8556	1.2845	2.43598	1.78999e-11	2.44729e-09	3.39651e-07	protein_coding	K08601//ubiquitin carboxyl-terminal hydrolase CYLD [EC:3.4.19.12]	XP_034438107.1//ubiquitin carboxyl-terminal hydrolase CYLD isoform X3 [Hippoglossus hippoglossus];AWP10471.1//putative ubiquitin carboxyl-terminal hydrolase CYLD-like [Scophthalmus maximus];XP_035503523.1//ubiquitin carboxyl-terminal hydrolase CYLD [Scophthalmus maximus]
SMAX5B_005848	CP026249.1	complement(5266910..5282359)	952.985	1.28119	2.4304	0.000658765	0.010878	1	protein_coding	K08057//calreticulin	XP_035489011.1//calreticulin 3b [Scophthalmus maximus]
SMAX5B_021890	CP026259.1	6057683..6071284	209.723	1.28013	2.4286	1.38536e-05	0.000453404	0.262873	protein_coding	K01080//phosphatidate phosphatase [EC:3.1.3.4]	XP_035465653.1//phospholipid phosphatase 2 [Scophthalmus maximus]
SMAX5B_013181	CP026247.1	18187306..18188718	10.9799	1.27958	2.42769	0.00903483	0.0790021	1	protein_coding	K14947//epithelial splicing regulatory protein 1/2	AWP01813.1//putative epithelial splicing regulatory protein 2 [Scophthalmus maximus]
SMAX5B_007780	CP026244.1	16059004..16073301	93.5855	1.27914	2.42694	3.29408e-08	2.20512e-06	0.000625052	protein_coding	K03462//nicotinamide phosphoribosyltransferase [EC:2.4.2.12]	XP_013365989.1//PREDICTED: nicotinamide phosphoribosyltransferase [Chinchilla lanigera];XP_020042025.1//nicotinamide phosphoribosyltransferase isoform X1 [Castor canadensis];XP_035505590.1//nicotinamide phosphoribosyltransferase isoform X2 [Scophthalmus maximus];AWO98016.1//putative nicotinamide phosphoribosyltransferase [Scophthalmus maximus]
SMAX5B_010264	CP026256.1	complement(21081550..21090017)	130.27	1.27782	2.42471	8.31171e-07	3.96724e-05	0.0157715	protein_coding	K23573//dentin sialophosphoprotein	XP_034354108.1//epithelial-stromal interaction protein 1 isoform X1 [Arvicanthis niloticus];XP_017910435.1//PREDICTED: mitogen-activated protein kinase kinase kinase kinase 4 isoform X17 [Capra hircus]
SMAX5B_022332	CP026254.1	16369601..16394132	70.4126	1.2771	2.42351	7.37317e-05	0.00184421	1	protein_coding	K10955//mucin-2	XP_035503364.1//midnolin isoform X1 [Scophthalmus maximus]
SMAX5B_020084	CP026260.1	9946189..9973368	12.8446	1.27705	2.42342	0.000768468	0.0122265	1	protein_coding	K22125//myoferlin	XP_023285058.1//myoferlin-like isoform X1 [Seriola lalandi dorsalis];XP_023285060.1//myoferlin-like isoform X3 [Seriola lalandi dorsalis]
SMAX5B_014061	CP026248.1	20312038..20315631	162.196	1.27692	2.42322	9.70848e-07	4.53234e-05	0.0184218	protein_coding	K13172//serine/arginine repetitive matrix protein 2	AWP03313.1//putative opioid growth factor receptor-like [Scophthalmus maximus];XP_035488115.1//opioid growth factor receptor-like protein 1 [Scophthalmus maximus]
SMAX5B_011058	CP026251.1	6556009..6576701	11.1744	1.27434	2.41889	0.00201558	0.0266676	1	protein_coding	K10104//ficolin;K05466//angiopoietin 2	KAF0033520.1//hypothetical protein F2P81_013586 [Scophthalmus maximus];AWP06722.1//putative angiopoietin-related protein 2 [Scophthalmus maximus]
SMAX5B_015933	CP026264.1	complement(2746336..2783163)	3.54176	1.271	2.41329	0.000941813	0.0145679	1	protein_coding	K11368//enhancer of yellow 2 transcription factor;K19865//fibrocystin	KAF1381909.1//hypothetical protein PFLUV_G00158900 [Perca fluviatilis];AWP21323.1//putative fibrocystin-L [Scophthalmus maximus]
SMAX5B_000356	CP026259.1	10763048..10771185	13.8978	1.26456	2.40253	0.000289702	0.00564464	1	protein_coding	K09485//heat shock protein 110kDa	XP_018545676.1//PREDICTED: heat shock 70 kDa protein 4L isoform X1 [Lates calcarifer]
SMAX5B_003049	CP026258.1	846815..847947	10.4744	1.26114	2.39685	0.00645969	0.0618849	1	protein_coding	K13172//serine/arginine repetitive matrix protein 2	XP_035464826.1//LOW QUALITY PROTEIN: immediate early response gene 5-like protein [Scophthalmus maximus]
SMAX5B_010269	CP026256.1	20882820..20894566	135.846	1.26045	2.3957	0.00547782	0.0551991	1	protein_coding	K03902//coagulation factor V (labile factor)	XP_035460201.1//coagulation factor V [Scophthalmus maximus];AWP13611.1//putative coagulation factor V [Scophthalmus maximus]
SMAX5B_002629	CP026253.1	complement(5691397..5700407)	73.2475	1.25902	2.39334	2.18051e-07	1.1726e-05	0.00413751	protein_coding	K17681//ATPase family AAA domain-containing protein 3A/B;K08132//collagen, type XII, alpha	AWP09277.1//putative von Willebrand factor A domain-containing protein 1-like [Scophthalmus maximus]
SMAX5B_004845	CP026246.1	complement(19374216..19378249)	60.1387	1.25396	2.38495	0.00117825	0.0176169	1	protein_coding	K20478//golgin subfamily B member 1	KAF0038733.1//hypothetical protein F2P81_009217 [Scophthalmus maximus];AWP00557.1//putative trichohyalin-like [Scophthalmus maximus];XP_035480185.1//trichohyalin-like isoform X1 [Scophthalmus maximus]
SMAX5B_006668	CP026261.1	4981021..4989788	9.10414	1.25336	2.38396	0.00029806	0.0057657	1	protein_coding	K05843//transforming growth factor, beta receptor III	AWP18474.1//putative transforming growth factor beta receptor type 3-like [Scophthalmus maximus]
SMAX5B_013030	CP026248.1	4196380..4214265	389.004	1.25322	2.38373	0.000349161	0.00660377	1	protein_coding	K10955//mucin-2	PAA48590.1//hypothetical protein BOX15_Mlig003285g2 [Macrostomum lignano]
SMAX5B_000673	CP026245.1	complement(20649192..20678421)	79.7955	1.25046	2.37918	5.47864e-06	0.000201797	0.103957	protein_coding	K05766//protein phosphatase slingshot [EC:3.1.3.16 3.1.3.48]	XP_023263925.1//protein phosphatase Slingshot homolog 2 isoform X1 [Seriola lalandi dorsalis];XP_035479107.1//protein phosphatase Slingshot homolog 2 isoform X2 [Scophthalmus maximus];KAF0030767.1//hypothetical protein F2P81_017498 [Scophthalmus maximus];AWO99353.1//putative protein phosphatase Slingshot -like 2-like [Scophthalmus maximus]
SMAX5B_013360	CP026245.1	16047152..16049306	8.73052	1.24907	2.37687	0.00478119	0.0503209	1	protein_coding	K00545//catechol O-methyltransferase [EC:2.1.1.6]	XP_035478915.1//leucine rich repeat containing 51 isoform X1 [Scophthalmus maximus];XP_035478916.1//leucine rich repeat containing 51 isoform X2 [Scophthalmus maximus]
SMAX5B_001841	CP026250.1	complement(20923969..20936485)	333.817	1.24863	2.37616	0.000270113	0.00530784	1	protein_coding	K09580//protein disulfide-isomerase A1 [EC:5.3.4.1]	XP_022595613.1//protein disulfide-isomerase [Seriola dumerili]
SMAX5B_016970	CP026246.1	complement(23392817..23408259)	34.7197	1.24852	2.37597	0.00790376	0.0718374	1	protein_coding	K04454//MADS-box transcription enhancer factor 2C	XP_026211388.1//myocyte-specific enhancer factor 2C-like isoform X1 [Anabas testudineus];XP_026211391.1//myocyte-specific enhancer factor 2C-like isoform X2 [Anabas testudineus];AWP00632.1//putative myocyte-specific enhancer factor 2C-like [Scophthalmus maximus];XP_034565416.1//myocyte enhancer factor 2ca isoform X1 [Notolabrus celidotus]
SMAX5B_009139	CP026259.1	complement(3052155..3090502)	9.22168	1.24738	2.3741	0.000767026	0.0122156	1	protein_coding	K10809//thyroglobulin;K07299//MFS transporter, SP family, solute carrier family 2 (facilitated glucose transporter), member 1	XP_031212050.1//SPARC-related modular calcium-binding protein 1 isoform X1 [Mastomys coucha];AWP16076.1//putative solute carrier family 2 facilitated glucose transporter member 1-like [Scophthalmus maximus];XP_023558232.1//SPARC-related modular calcium-binding protein 1 isoform X3 [Octodon degus]
SMAX5B_006520	CP026249.1	8915184..8989191	30.0503	1.24475	2.36978	1.4026e-06	6.25085e-05	0.0266143	protein_coding	K06736//cadherin 2, type 1, N-cadherin	XP_022613621.1//cadherin-2 [Seriola dumerili]
SMAX5B_021504	CP026246.1	3118860..3123558	7.55873	1.24437	2.36915	0.00391178	0.0437647	1	protein_coding	K15287//solute carrier family 35, member F1/2	AWO99714.1//putative solute carrier family 35 member F2 [Scophthalmus maximus]
SMAX5B_017414	CP026260.1	16639253..16647643	13.1039	1.24279	2.36656	0.000200392	0.00408714	1	protein_coding	K06236//collagen, type I, alpha;K03626//nascent polypeptide-associated complex subunit alpha	XP_035469388.1//cerebellar degeneration-related protein 2-like isoform X1 [Scophthalmus maximus]
SMAX5B_001452	CP026244.1	complement(5639778..5650092)	5.25818	1.24218	2.36556	0.0057733	0.0572821	1	protein_coding	K20687//Rho guanine nucleotide exchange factor 15	AWO97593.1//putative rho guanine nucleotide exchange factor 15 [Scophthalmus maximus];XP_035503342.1//rho guanine nucleotide exchange factor 15 [Scophthalmus maximus]
SMAX5B_014287	CP026248.1	14670024..14676173	201.181	1.23398	2.35214	3.74162e-05	0.00104435	0.709972	protein_coding	K06058//deltex [EC:2.3.2.27]	AWP02984.1//putative E3 ubiquitin-protein ligase DTX3L-like isoform 3 [Scophthalmus maximus];AWP02985.1//putative E3 ubiquitin-protein ligase DTX3L-like isoform 4 [Scophthalmus maximus];AWP02983.1//putative E3 ubiquitin-protein ligase DTX3L-like isoform 2 [Scophthalmus maximus]
SMAX5B_014665	CP026253.1	20846105..20850607	238.836	1.23184	2.34867	2.85115e-06	0.000114422	0.0541005	protein_coding	K19934//calcium-binding protein	XP_035500305.1//45 kDa calcium-binding protein isoform X1 [Scophthalmus maximus]
SMAX5B_004061	CP026246.1	complement(14427895..14430377)	244.846	1.2311	2.34746	1.37336e-10	1.58261e-08	2.60596e-06	protein_coding	NA	AWP00307.1//Hypothetical protein SMAX5B_004061 [Scophthalmus maximus]
SMAX5B_014330	CP026248.1	complement(14861380..14867778)	65.7275	1.22874	2.34362	0.00889272	0.0781833	1	protein_coding	K21347//Tax1-binding protein 1	AWP02995.1//putative calcium-binding and coiled-coil domain-containing protein 1-like [Scophthalmus maximus]
SMAX5B_011679	CP026243.1	complement(23033120..23035041)	163.296	1.22593	2.33906	2.65122e-06	0.000108011	0.050307	protein_coding	K16336//syndecan 2	XP_035485785.1//syndecan-2-like [Scophthalmus maximus];AWO96875.1//putative syndecan-2-like [Scophthalmus maximus]
SMAX5B_014259	CP026248.1	complement(21105702..21187761)	16.9778	1.22396	2.33588	0.000757056	0.0120807	1	protein_coding	K04958//inositol 1,4,5-triphosphate receptor type 1	AWP03365.1//inositol 1-4-5-triphosphate receptor type 1-like [Scophthalmus maximus];XP_035486714.1//LOW QUALITY PROTEIN: inositol 1,4,5-trisphosphate receptor type 1 [Scophthalmus maximus]
SMAX5B_006013	CP026249.1	2817988..2842939	163.808	1.22336	2.33489	4.77045e-05	0.0012742	0.905193	protein_coding	K09228//KRAB domain-containing zinc finger protein;K03783//purine-nucleoside phosphorylase [EC:2.4.2.1]	XP_023255044.1//zinc finger protein 260-like [Seriola lalandi dorsalis];XP_025756063.1//zinc finger protein 585A isoform X8 [Oreochromis niloticus];XP_027893258.1//zinc finger protein 585A-like isoform X3 [Xiphophorus couchianus];AWP03667.1//putative gastrula zinc finger protein XlCGF57.1-like [Scophthalmus maximus]
SMAX5B_013488	CP026245.1	14123492..14163662	17.1864	1.22075	2.33068	0.000620154	0.0103464	1	protein_coding	K05743//LIM domain kinase 1 [EC:2.7.11.1]	XP_035478889.1//LIM domain kinase 1a isoform X1 [Scophthalmus maximus];XP_035478891.1//LIM domain kinase 1a isoform X3 [Scophthalmus maximus]
SMAX5B_010350	CP026251.1	16648314..16649228	117.32	1.22002	2.3295	6.14417e-05	0.00158598	1	protein_coding	K22017//mucin-4	XP_027725048.1//growth arrest and DNA damage-inducible protein GADD45 gamma [Vombatus ursinus]
SMAX5B_006607	CP026249.1	complement(3067441..3071362)	136.788	1.21954	2.32873	7.57082e-05	0.00187031	1	protein_coding	K06890//uncharacterized protein	AWP03691.1//putative protein lifeguard 1-like [Scophthalmus maximus];XP_019962773.1//PREDICTED: protein lifeguard 1-like [Paralichthys olivaceus]
SMAX5B_020614	CP026260.1	complement(20534093..20546242)	44.6878	1.21294	2.3181	9.01905e-07	4.26699e-05	0.0171136	protein_coding	K08784//HtrA serine peptidase 1 [EC:3.4.21.-]	XP_005932251.1//PREDICTED: serine protease HTRA1 [Haplochromis burtoni];XP_022598424.1//serine protease HTRA1B-like [Seriola dumerili]
SMAX5B_011049	CP026251.1	11238346..11240521	10.6538	1.21251	2.31741	0.00356486	0.0409047	1	protein_coding	K03914//coagulation factor II (thrombin) receptor;K17308//alpha-1-acid glycoprotein 1	AWP06952.1//Hypothetical protein SMAX5B_011049 [Scophthalmus maximus];AWP06953.1//Hypothetical protein SMAX5B_011049 [Scophthalmus maximus]
SMAX5B_012671	CP026247.1	13943422..13966744	46.5445	1.21106	2.31508	9.55575e-07	4.49454e-05	0.018132	protein_coding	K10591//E3 ubiquitin-protein ligase NEDD4 [EC:2.3.2.26]	XP_035483948.1//E3 ubiquitin-protein ligase NEDD4a isoform X2 [Scophthalmus maximus]
SMAX5B_015058	CP026258.1	4297977..4306183	8.48255	1.21026	2.3138	0.00148336	0.0209737	1	protein_coding	K01530//phospholipid-translocating ATPase [EC:7.6.2.1]	AWP15011.1//putative phospholipid-transporting ATPase ID-like [Scophthalmus maximus]
SMAX5B_002739	CP026253.1	complement(4422590..4440135)	18.4512	1.20845	2.3109	0.00281129	0.034201	1	protein_coding	K07779//chondroitin 4-sulfotransferase 13 [EC:2.8.2.5]	XP_019944338.1//PREDICTED: carbohydrate sulfotransferase 11-like isoform X2 [Paralichthys olivaceus];XP_019944337.1//PREDICTED: carbohydrate sulfotransferase 11-like isoform X1 [Paralichthys olivaceus]
SMAX5B_018196	CP026256.1	complement(12984493..12988987)	51.0253	1.20374	2.30336	8.96909e-06	0.000307869	0.170189	protein_coding	K04400//caspase 10 [EC:3.4.22.63]	XP_035507180.1//caspase-8 isoform X2 [Scophthalmus maximus]
SMAX5B_011683	CP026243.1	16313296..16332538	13.6428	1.20335	2.30274	0.00459175	0.0491564	1	protein_coding	K06783//cell adhesion molecule 4	XP_033497202.1//cell adhesion molecule 4 isoform X4 [Epinephelus lanceolatus];TMS10363.1//Cell adhesion molecule 4, partial [Larimichthys crocea];XP_028986413.1//cell adhesion molecule 4 isoform X4 [Betta splendens];AWO96290.1//putative cell adhesion molecule 4 [Scophthalmus maximus];XP_019949026.1//PREDICTED: cell adhesion molecule 4 isoform X5 [Paralichthys olivaceus];XP_035489813.1//cell adhes…
SMAX5B_015760	CP026264.1	1691792..1695154	450.645	1.19926	2.29621	9.35239e-05	0.00221235	1	protein_coding	K02739//20S proteasome subunit beta 2 [EC:3.4.25.1]	XP_035477148.1//proteasome 20S subunit beta 13a [Scophthalmus maximus];AWP21247.1//putative proteasome subunit beta type-7-like [Scophthalmus maximus]
SMAX5B_003612	CP026258.1	9660428..9665847	6.97461	1.19885	2.29557	0.00378576	0.0427401	1	protein_coding	K10083//lectin, mannose-binding 2-like	AWP15307.1//putative VIP36-like protein [Scophthalmus maximus]
SMAX5B_008172	CP026262.1	8516486..8519742	128	1.1984	2.29485	1.94961e-05	0.000609556	0.369939	protein_coding	K06827//connective tissue growth factor	XP_034018119.1//LOW QUALITY PROTEIN: CCN family member 2-like [Thalassophryne amazonica];XP_008311045.1//connective tissue growth factor [Cynoglossus semilaevis]
SMAX5B_001894	CP026263.1	3865709..3876360	30.401	1.19762	2.2936	0.000584719	0.0099507	1	protein_coding	K11151//retinol dehydrogenase 10 [EC:1.1.1.-]	XP_035475752.1//retinol dehydrogenase 10-A [Scophthalmus maximus]
SMAX5B_009189	CP026245.1	10961957..10969260	32.1493	1.19366	2.28732	2.09565e-05	0.000647522	0.39765	protein_coding	K09228//KRAB domain-containing zinc finger protein	XP_022615511.1//hypermethylated in cancer 1 protein isoform X1 [Seriola dumerili];XP_022066903.1//hypermethylated in cancer 1 protein isoform X1 [Acanthochromis polyacanthus]
SMAX5B_007518	CP026250.1	complement(17673757..17676050)	51.57	1.19293	2.28616	2.74565e-06	0.000110897	0.0520988	protein_coding	K10293//F-box protein 7	XP_035466668.1//F-box only protein 7 [Scophthalmus maximus]
SMAX5B_019618	CP026262.1	12769631..12813541	245.499	1.19165	2.28413	0.0001422	0.00311904	1	protein_coding	K10141//sestrin 1/3	AWP20100.1//putative sestrin-1 isoform 3 [Scophthalmus maximus];XP_023146325.1//sestrin-1 isoform X2 [Amphiprion ocellaris];XP_035473718.1//sestrin-1 isoform X1 [Scophthalmus maximus]
SMAX5B_008777	CP026257.1	17842627..17858910	24.0898	1.19126	2.28352	0.00044885	0.00806381	1	protein_coding	K16341//Bcl-2-like protein 11	XP_035461359.1//LOW QUALITY PROTEIN: bcl-2-like protein 11 [Scophthalmus maximus];AWP14546.1//putative bcl-2-like protein 11 [Scophthalmus maximus]
SMAX5B_020314	CP026260.1	complement(9624334..9630157)	16.183	1.18894	2.27985	0.000174496	0.00366314	1	protein_coding	K19755//radial spoke head protein 1	XP_035469850.1//radial spoke head 10 homolog B isoform X1 [Scophthalmus maximus]
SMAX5B_009418	CP026255.1	complement(10373587..10377511)	108.153	1.1878	2.27805	4.39703e-05	0.00118823	0.834337	protein_coding	K16817//HRAS-like suppressor 3 [EC:3.1.1.32 3.1.1.4]	AWP11981.1//Retinoic acid receptor responder 3 isoform 2 [Scophthalmus maximus];AWP11980.1//Retinoic acid receptor responder 3 [Scophthalmus maximus]
SMAX5B_005894	CP026249.1	15615708..15639222	33.0111	1.18647	2.27596	8.87291e-05	0.00213652	1	protein_coding	K23649//abl interactor 1	XP_035489436.1//abl interactor 1-like isoform X2 [Scophthalmus maximus];XP_035489435.1//abl interactor 1-like isoform X1 [Scophthalmus maximus];XP_035489439.1//abl interactor 1-like isoform X4 [Scophthalmus maximus]
SMAX5B_017026	CP026246.1	23368907..23378559	18.9259	1.18522	2.27399	0.0015666	0.0218828	1	protein_coding	K20910//thioredoxin-interacting protein	AWP00631.1//putative arrestin domain-containing protein 3-like [Scophthalmus maximus];KAE8285488.1//Arrestin domain-containing protein 3 [Larimichthys crocea]
SMAX5B_008072	CP026248.1	complement(1274385..1279210)	135.849	1.18428	2.27249	3.26298e-06	0.000128082	0.0619151	protein_coding	K06700//proteasome inhibitor subunit 1 (PI31)	XP_035486067.1//proteasome inhibitor PI31 subunit [Scophthalmus maximus]
SMAX5B_014629	CP026253.1	complement(15987338..16001775)	10.3263	1.18414	2.27228	0.00618813	0.0600319	1	protein_coding	K05041//solute carrier family 6 (neurotransmitter transporter, creatine) member 8	AWP09825.1//Transporter [Scophthalmus maximus]
SMAX5B_010018	CP026252.1	13031068..13042202	16.336	1.18275	2.27009	0.00017547	0.00367167	1	protein_coding	K06521//semaphorin 4	XP_008295181.1//PREDICTED: semaphorin-4B-like [Stegastes partitus];KAF0041126.1//hypothetical protein F2P81_007024 [Scophthalmus maximus]
SMAX5B_001868	CP026263.1	9851010..9857051	121.351	1.18197	2.26887	2.01745e-07	1.09587e-05	0.00382811	protein_coding	K04415//mitogen-activated protein kinase kinase kinase 8 [EC:2.7.11.25]	XP_035475066.1//mitogen-activated protein kinase kinase kinase 8 [Scophthalmus maximus]
SMAX5B_009044	CP026259.1	5020086..5025069	103.657	1.18022	2.26611	5.60601e-06	0.000205549	0.106374	protein_coding	K10133//tumor protein p53-inducible protein 3 [EC:1.-.-.-]	XP_035466733.1//quinone oxidoreductase PIG3 [Scophthalmus maximus]
SMAX5B_016400	CP026253.1	22513169..22518967	11.0745	1.17974	2.26537	0.0050627	0.0524913	1	protein_coding	K09092//transcription factor-like 5	AWP10251.1//putative transcription factor-like 5 protein [Scophthalmus maximus]
SMAX5B_013044	CP026248.1	4241253..4247088	106.392	1.17913	2.2644	0.0002163	0.00438387	1	protein_coding	K22556//mesencephalic astrocyte-derived neurotrophic factor	XP_035486441.1//mesencephalic astrocyte-derived neurotrophic factor [Scophthalmus maximus]
SMAX5B_017536	CP026243.1	complement(6005608..6008998)	24.3234	1.17909	2.26433	0.00113435	0.0170555	1	protein_coding	K04271//P2Y purinoceptor 4	XP_029311024.1//LOW QUALITY PROTEIN: P2Y purinoceptor 3-like [Cottoperca gobio];AWO95810.1//P2Y purinoceptor 3 [Scophthalmus maximus]
SMAX5B_011016	CP026251.1	complement(11621852..11629222)	197.28	1.17785	2.26239	5.58201e-05	0.00147148	1	protein_coding	K13723//endoplasmic reticulum aminopeptidase 2 [EC:3.4.11.-]	XP_022612733.1//endoplasmic reticulum aminopeptidase 2-like [Seriola dumerili];AWP06985.1//putative endoplasmic reticulum aminopeptidase 2-like isoform 2 [Scophthalmus maximus]
SMAX5B_020126	CP026260.1	11718923..11725110	28.0045	1.17755	2.26193	4.21022e-06	0.000160956	0.0798889	protein_coding	K05411//interferon regulatory factor 3	XP_035467560.1//interferon regulatory factor 3 isoform X2 [Scophthalmus maximus]
SMAX5B_012565	CP026247.1	15474972..15483043	29.7949	1.17705	2.26115	0.000174608	0.00366314	1	protein_coding	K09234//Wilms tumor protein 1	XP_008285311.1//PREDICTED: Wilms tumor protein isoform X2 [Stegastes partitus];XP_034437635.1//WT1 transcription factor b isoform X2 [Hippoglossus hippoglossus]
SMAX5B_019599	CP026262.1	12499960..12520426	41.3505	1.17645	2.26019	4.55555e-08	2.99979e-06	0.000864416	protein_coding	K16528//A-kinase anchor protein 12	AWP20082.1//putative A-kinase anchor protein 12 [Scophthalmus maximus]
SMAX5B_012458	CP026247.1	complement(12440840..12451033)	151.879	1.17631	2.25997	4.03379e-05	0.00111051	0.765411	protein_coding	K03260//translation initiation factor 4G	KAF0043182.1//hypothetical protein F2P81_004519 [Scophthalmus maximus]
SMAX5B_022431	CP026254.1	complement(5307628..5309958)	49.2057	1.17568	2.259	8.6241e-06	0.00029921	0.163642	protein_coding	K06829//insulin-like growth factor-binding protein 10	AWP10641.1//putative protein CYR61 [Scophthalmus maximus];XP_028260367.1//protein CYR61 [Parambassis ranga]
SMAX5B_003587	CP026243.1	15134721..15137747	100.785	1.17285	2.25457	6.70803e-06	0.00024049	0.127285	protein_coding	K12799//apoptosis-associated speck-like protein containing a CARD	XP_035494326.1//apoptosis-associated speck-like protein containing a CARD [Scophthalmus maximus]
SMAX5B_004505	CP026244.1	complement(868382..879246)	14.139	1.16977	2.24976	0.00145286	0.0207058	1	protein_coding	K17270//myelin-oligodendrocyte glycoprotein;K11247//endophilin-A	AWO97268.1//putative endophilin-A1-like [Scophthalmus maximus];XP_035464648.1//myelin-oligodendrocyte glycoprotein-like [Scophthalmus maximus];XP_022047319.1//endophilin-A1-like [Acanthochromis polyacanthus]
SMAX5B_015619	CP026264.1	complement(1686526..1688379)	247.672	1.16834	2.24753	2.6995e-05	0.000803959	0.51223	protein_coding	K02741//20S proteasome subunit beta 9 [EC:3.4.25.1]	XP_035477152.1//proteasome subunit beta type-9 [Scophthalmus maximus];AWP21242.1//Proteasome subunit beta type isoform 2 [Scophthalmus maximus]
SMAX5B_016940	CP026244.1	22049281..22055030	2167.82	1.16688	2.24525	0.00179801	0.0245201	1	protein_coding	K17349//tetraspanin-8	XP_035468494.1//tetraspanin-33-like [Scophthalmus maximus]
SMAX5B_001859	CP026263.1	7088777..7118075	645.915	1.16562	2.2433	0.000359187	0.00675381	1	protein_coding	K06696//proteasome activator subunit 1 (PA28 alpha)	AWP20849.1//Proteasome activator complex subunit 1 isoform 3 [Scophthalmus maximus];XP_035474487.1//proteasome activator complex subunit 1 [Scophthalmus maximus]
SMAX5B_019751	CP026244.1	complement(201815..210034)	73.1335	1.16285	2.23899	2.14274e-06	9.0344e-05	0.0406585	protein_coding	K15176//RNA polymerase-associated protein CTR9;K18668//ribonuclease ZC3H12 [EC:3.1.-.-];K17498//transcription factor SPN1	AWO97207.1//putative NEDD4-binding protein 1-like [Scophthalmus maximus];XP_035473754.1//LOW QUALITY PROTEIN: protein KHNYN [Scophthalmus maximus]
SMAX5B_010001	CP026252.1	14967122..14976036	12.8662	1.1616	2.23705	0.00221975	0.0286261	1	protein_coding	K11661//helicase SRCAP [EC:3.6.4.-];K00901//diacylglycerol kinase (ATP) [EC:2.7.1.107];K23757	AWP08581.1//Hypothetical protein SMAX5B_010001 [Scophthalmus maximus];KAF0041204.1//hypothetical protein F2P81_007102 [Scophthalmus maximus]
SMAX5B_011481	CP026250.1	3189361..3203171	36.0251	1.16029	2.23503	3.36664e-05	0.000956231	0.638819	protein_coding	K17386//platelet-derived growth factor subunit B	XP_035493444.1//trithorax group protein osa [Scophthalmus maximus];AWP05226.1//putative platelet-derived growth factor subunit B [Scophthalmus maximus]
SMAX5B_015205	CP026258.1	complement(4415319..4421217)	16.6361	1.15662	2.22935	0.00662203	0.0632899	1	protein_coding	K13902//cystatin-M	XP_035464541.1//cystatin 10 [Scophthalmus maximus]
SMAX5B_012615	CP026247.1	10326662..10353855	6.87725	1.15543	2.22751	0.00505124	0.0524569	1	protein_coding	K18660//malonyl-CoA/methylmalonyl-CoA synthetase [EC:6.2.1.-]	XP_035484289.1//malonate--CoA ligase ACSF3, mitochondrial isoform X1 [Scophthalmus maximus];KAF0043105.1//hypothetical protein F2P81_004442 [Scophthalmus maximus]
SMAX5B_013308	CP026245.1	12275660..12285969	133.909	1.15263	2.22319	2.44882e-06	0.000100526	0.0464663	protein_coding	K09253//transcription factor RelB	XP_035479802.1//transcription factor RelB isoform X5 [Scophthalmus maximus];XP_035479798.1//transcription factor RelB isoform X1 [Scophthalmus maximus]
SMAX5B_012830	CP026252.1	complement(18423312..18426634)	27.7258	1.14958	2.21849	0.00167924	0.0231945	1	protein_coding	K12023//tripartite motif-containing protein 47;K12006//tripartite motif-containing protein 16	AWP08752.1//putative tripartite motif-containing protein 16-like [Scophthalmus maximus]
SMAX5B_008586	CP026257.1	16177127..16228994	28.5838	1.14426	2.21033	5.49953e-05	0.00145449	1	protein_coding	K10586//baculoviral IAP repeat-containing protein 6 (apollon) [EC:2.3.2.23]	AWP14466.1//putative tetratricopeptide repeat protein 27 isoform 2 [Scophthalmus maximus];AWP14465.1//putative tetratricopeptide repeat protein 27 [Scophthalmus maximus]
SMAX5B_006108	CP026249.1	15966500..15974013	71.8848	1.14006	2.2039	4.47478e-06	0.000169862	0.0849089	protein_coding	K04398//caspase 8 [EC:3.4.22.61]	XP_035491769.1//caspase-8 [Scophthalmus maximus]
SMAX5B_015731	CP026264.1	complement(3738941..3746875)	57.0631	1.13869	2.20182	7.04885e-06	0.000250571	0.133752	protein_coding	NA	XP_035476383.1//transmembrane protein 268 [Scophthalmus maximus];AWP21370.1//putative transmembrane protein C9orf91 -like [Scophthalmus maximus]
SMAX5B_001222	CP026263.1	14165034..14168675	536.66	1.13632	2.19819	0.000982092	0.0150609	1	protein_coding	K06697//proteasome activator subunit 2 (PA28 beta)	XP_035475482.1//proteasome activator complex subunit 2 [Scophthalmus maximus];AWP21086.1//Proteasome activator complex subunit 2 isoform 2 [Scophthalmus maximus]
SMAX5B_006770	CP026246.1	complement(6814197..6833603)	8.05894	1.13194	2.19153	0.000202918	0.00412821	1	protein_coding	K20632//deleted in liver cancer protein	AWO99922.1//putative stAR-related lipid transfer protein 13-like [Scophthalmus maximus];XP_035481320.1//stAR-related lipid transfer protein 13-like isoform X3 [Scophthalmus maximus];XP_035481319.1//stAR-related lipid transfer protein 13-like isoform X2 [Scophthalmus maximus]
SMAX5B_021993	CP026259.1	5383687..5445303	12.2646	1.13182	2.19135	0.000272419	0.00534014	1	protein_coding	K12567//titin [EC:2.7.11.1]	XP_022606113.1//fibronectin type III domain-containing protein 3B [Seriola dumerili]
SMAX5B_014412	CP026257.1	complement(508616..513302)	17.5964	1.12399	2.17949	0.00239575	0.0304815	1	protein_coding	K08186//MFS transporter, MCT family, solute carrier family 16 (monocarboxylic acid transporters), member 9	XP_035461288.1//monocarboxylate transporter 9-like [Scophthalmus maximus];AWP13747.1//putative monocarboxylate transporter 9 [Scophthalmus maximus]
SMAX5B_000737	CP026245.1	complement(19499838..19503645)	273.784	1.12337	2.17856	1.49886e-05	0.000486542	0.284409	protein_coding	K02730//20S proteasome subunit alpha 1 [EC:3.4.25.1]	XP_030299458.1//proteasome subunit alpha type-6-like [Sparus aurata]
SMAX5B_017459	CP026260.1	complement(13743870..13749062)	127.967	1.1219	2.17634	0.00342015	0.0396958	1	protein_coding	K04008//CD59 antigen;K07889//Ras-related protein Rab-5C	AWP17756.1//putative ras-related protein Rab-5C-like [Scophthalmus maximus];KAF0025484.1//hypothetical protein F2P81_022365 [Scophthalmus maximus]
SMAX5B_005161	CP026248.1	complement(7919697..7930655)	37.5782	1.12028	2.17389	1.11631e-05	0.00037598	0.21182	protein_coding	K10630//RanBP-type and C3HC4-type zinc finger-containing protein 1 [EC:2.3.2.31]	AWP02513.1//RanBP-type and C3HC4-type zinc finger-containing protein 1 isoform 2 [Scophthalmus maximus];AWP02512.1//RanBP-type and C3HC4-type zinc finger-containing protein 1 [Scophthalmus maximus]
SMAX5B_014172	CP026248.1	complement(14912005..14923328)	32.5705	1.11854	2.17127	2.1834e-06	9.12558e-05	0.0414299	protein_coding	K23334//Ran-binding protein 9/10	XP_035486786.1//SPRY domain-containing protein 3-like [Scophthalmus maximus]
SMAX5B_019871	CP026245.1	complement(4556708..4576191)	33.1905	1.11848	2.17118	0.00270782	0.0332967	1	protein_coding	K08578//calpain-9 [EC:3.4.22.-]	XP_035479599.1//calpain-9 [Scophthalmus maximus]
SMAX5B_002998	CP026258.1	complement(800589..803607)	271.357	1.11765	2.16993	1.79485e-05	0.000567771	0.340573	protein_coding	K02739//20S proteasome subunit beta 2 [EC:3.4.25.1]	XP_035464281.1//proteasome subunit beta type-10 [Scophthalmus maximus]
SMAX5B_005747	CP026261.1	6356278..6366801	98.8688	1.11706	2.16905	0.000351481	0.00663987	1	protein_coding	K17497//phosphomannomutase [EC:5.4.2.8]	XP_035470834.1//phosphomannomutase 1 [Scophthalmus maximus]
SMAX5B_003276	CP026253.1	complement(8768216..8813872)	40.2339	1.11683	2.1687	4.39372e-05	0.00118823	0.833708	protein_coding	K17360//acyl-coenzyme A thioesterase 7 [EC:3.1.2.2];K09087//hairy and enhancer of split 2/6/7	XP_035500356.1//cytosolic acyl coenzyme A thioester hydrolase isoform X1 [Scophthalmus maximus];AWP09407.1//putative cytosolic acyl coenzyme A thioester hydrolase [Scophthalmus maximus];XP_035500897.1//transcription factor HES-2-like isoform X1 [Scophthalmus maximus]
SMAX5B_018077	CP026257.1	7238742..7249604	31.0293	1.11436	2.16499	4.6888e-07	2.32038e-05	0.008897	protein_coding	K17963//peroxisome proliferator-activated receptor gamma coactivator-related protein 1	AWP14031.1//putative peroxisome proliferator-activated receptor gamma coactivator-related protein 1 [Scophthalmus maximus];AWP14032.1//putative peroxisome proliferator-activated receptor gamma coactivator-related protein 1 isoform 2 [Scophthalmus maximus]
SMAX5B_009845	CP026252.1	complement(17468190..17480307)	807.774	1.11189	2.16129	0.00736056	0.0678948	1	protein_coding	K00016//L-lactate dehydrogenase [EC:1.1.1.27]	KAF3689008.1//L-lactate dehydrogenase A chain [Channa argus]
SMAX5B_021458	CP026261.1	complement(2700345..2722948)	11.1994	1.10952	2.15774	0.00273406	0.0334409	1	protein_coding	K09040//nuclear factor erythroid 2-related factor 1/3	XP_035470614.1//endoplasmic reticulum membrane sensor NFE2L1-like isoform X1 [Scophthalmus maximus];AWP18352.1//putative nuclear factor erythroid 2-related factor 1-like [Scophthalmus maximus]
SMAX5B_018467	CP026256.1	complement(10413118..10420202)	59.5921	1.10797	2.15542	2.62347e-07	1.38769e-05	0.00497803	protein_coding	K04724//CASP8 and FADD-like apoptosis regulator	AWP12994.1//putative CASP8 and FADD-like apoptosis regulator [Scophthalmus maximus];XP_035460843.1//CASP8 and FADD-like apoptosis regulator isoform X1 [Scophthalmus maximus];XP_035460844.1//CASP8 and FADD-like apoptosis regulator isoform X2 [Scophthalmus maximus]
SMAX5B_007972	CP026254.1	19845571..19858624	8.45433	1.10545	2.15166	0.00131421	0.0191702	1	protein_coding	K10955//mucin-2;K21125//mucin-5AC;K13196//zinc finger protein ubi-d4;K22016//mucin-3/17	KAF0042642.1//hypothetical protein F2P81_006174 [Scophthalmus maximus];XP_035503668.1//LOW QUALITY PROTEIN: Nance-Horan syndrome protein [Scophthalmus maximus];AWP11378.1//putative nance-Horan syndrome protein-like [Scophthalmus maximus]
SMAX5B_002985	CP026258.1	931492..943552	161.008	1.10099	2.14502	7.3678e-06	0.000260668	0.139804	protein_coding	K11590//methyl-CpG-binding domain protein 2	KAF3835911.1//hypothetical protein F7725_028469 [Dissostichus mawsoni];AWP14874.1//putative methyl-CpG-binding domain protein 2-like [Scophthalmus maximus]
SMAX5B_011695	CP026243.1	21052770..21054674	43.7295	1.09933	2.14255	2.45811e-05	0.000741246	0.466426	protein_coding	K17924//sorting nexin-10/11	AWO96727.1//putative sorting nexin-10 [Scophthalmus maximus];AWO96729.1//putative sorting nexin-10 isoform 3 [Scophthalmus maximus];AWO96728.1//putative sorting nexin-10 isoform 2 [Scophthalmus maximus]
SMAX5B_009849	CP026252.1	14651663..14668678	27.7167	1.09694	2.13901	0.000604577	0.0101756	1	protein_coding	K05460//hepatocyte growth factor	XP_035498713.1//hepatocyte growth factor [Scophthalmus maximus]
SMAX5B_022534	CP026254.1	7002664..7010996	17.1775	1.09672	2.13867	0.00521297	0.0534653	1	protein_coding	K11987//prostaglandin-endoperoxide synthase 2 [EC:1.14.99.1]	ACR44352.2//cyclooxygenase 2 [Oplegnathus fasciatus]
SMAX5B_010862	CP026251.1	8251700..8252017	70.9784	1.0957	2.13717	0.00281528	0.034201	1	protein_coding	NA	XP_035495839.1//AT-rich interactive domain-containing protein 5A [Scophthalmus maximus]
SMAX5B_003062	CP026256.1	21587292..21591681	65.9522	1.09341	2.13378	2.73647e-06	0.000110897	0.0519244	protein_coding	K06538//cytotoxic T-lymphocyte-associated protein 4	XP_035459903.1//uncharacterized protein LOC118282698 [Scophthalmus maximus]
SMAX5B_017200	CP026245.1	complement(23528626..23529228)	36.2766	1.09202	2.13173	0.00365896	0.0417173	1	protein_coding	K18626//trichohyalin;K19410//inner nuclear membrane protein Man1;K17346//tetraspanin-33	XP_027901087.1//uncharacterized protein LOC114161736 [Xiphophorus couchianus];AWO99497.1//Hypothetical protein SMAX5B_017200 [Scophthalmus maximus];XP_035477850.1//uncharacterized protein LOC118298111 isoform X1 [Scophthalmus maximus]
SMAX5B_018829	CP026251.1	complement(3421466..3439004)	101.402	1.09041	2.12935	0.000222349	0.00448394	1	protein_coding	K00844//hexokinase [EC:2.7.1.1]	XP_035495827.1//hexokinase-2 isoform X1 [Scophthalmus maximus]
SMAX5B_020968	CP026261.1	complement(8619960..8625786)	36.1497	1.08875	2.12689	9.22779e-06	0.000316076	0.175097	protein_coding	K12477//EH domain-containing protein 4;K12483//EH domain-containing protein 1	XP_035470935.1//uncharacterized protein si:ch211-11k18.4 [Scophthalmus maximus]
SMAX5B_006325	CP026249.1	complement(12964276..12994709)	13.8091	1.08807	2.1259	0.00852183	0.0759573	1	protein_coding	K10343//SPRY domain-containing SOCS box protein 1/4	XP_035489987.1//SPRY domain-containing SOCS box protein 4-like [Scophthalmus maximus]
SMAX5B_013020	CP026261.1	139205..149011	71.056	1.08649	2.12357	1.40049e-07	7.98377e-06	0.00265743	protein_coding	K02159//apoptosis regulator BAX	AWP18247.1//putative apoptosis regulator BAX-like isoform 2 [Scophthalmus maximus];AWP18249.1//putative apoptosis regulator BAX-like isoform 4 [Scophthalmus maximus]
SMAX5B_007382	CP026250.1	13123856..13128587	83.9902	1.08443	2.12054	9.05011e-05	0.00216625	1	protein_coding	K00510//heme oxygenase 1 [EC:1.14.14.18]	AWP05784.1//Heme oxygenase 1 [Scophthalmus maximus]
SMAX5B_019391	CP026246.1	7722440..7723600	20.7841	1.08259	2.11783	0.00322553	0.037837	1	protein_coding	K17385//protein sprouty homolog 4	XP_035481113.1//protein sprouty homolog 4 [Scophthalmus maximus]
SMAX5B_018410	CP026256.1	12403410..12426414	31.7299	1.08228	2.11739	3.78432e-05	0.00105263	0.718075	protein_coding	K04424//sterile alpha motif and leucine zipper containing kinase AZK [EC:2.7.11.25]	XP_035459693.1//mitogen-activated protein kinase kinase kinase 20 isoform X1 [Scophthalmus maximus]
SMAX5B_005448	CP026244.1	13076116..13085396	56.4798	1.08201	2.11699	7.50237e-06	0.000264848	0.142357	protein_coding	K20161//DENN domain-containing protein 2	AWO97921.1//putative DENN domain-containing protein 2A-like [Scophthalmus maximus]
SMAX5B_002622	CP026253.1	3737688..3739772	192.89	1.08118	2.11577	4.81576e-05	0.00127995	0.913791	protein_coding	K04702//proto-oncogene serine/threonine-protein kinase Pim-1 [EC:2.7.11.1]	XP_035501046.1//serine/threonine-protein kinase pim-1 [Scophthalmus maximus]
SMAX5B_010996	CP026251.1	complement(9423410..9431182)	320.379	1.07992	2.11391	0.00200133	0.0265522	1	protein_coding	K20910//thioredoxin-interacting protein	XP_035494639.1//arrestin domain-containing protein 3a [Scophthalmus maximus];XP_020450207.1//arrestin domain-containing protein 3 isoform X2 [Monopterus albus]
SMAX5B_022484	CP026254.1	complement(7906994..7924705)	104.602	1.07977	2.1137	9.61158e-08	5.74903e-06	0.0018238	protein_coding	NA	AWP10743.1//putative interferon-induced protein 44-like [Scophthalmus maximus]
SMAX5B_010808	CP026251.1	complement(9453854..9464935)	14.6224	1.07977	2.1137	0.00416412	0.0457628	1	protein_coding	K10352//myosin heavy chain;K05175//gamma-aminobutyric acid receptor subunit alpha;K16474//intraflagellar transport protein 88;K23573//dentin sialophosphoprotein;K16469//rootletin;K01027//3-oxoacid CoA-transferase [EC:2.8.3.5]	AWP06898.1//putative protein FAM81B [Scophthalmus maximus]
SMAX5B_015317	CP026246.1	288023..289755	15.1285	1.07669	2.10919	0.00481577	0.0505812	1	protein_coding	K15693//RING finger protein 26	AWO99570.1//putative RING finger protein 26-like [Scophthalmus maximus]
SMAX5B_006391	CP026249.1	15742897..15764181	3.89316	1.07584	2.10795	0.00242278	0.0308012	1	protein_coding	K21868//myosin VIIb	AWP04504.1//putative unconventional myosin-VIIa-like [Scophthalmus maximus]
SMAX5B_004606	CP026260.1	1717468..1759694	101.541	1.07201	2.10237	0.000918039	0.0142411	1	protein_coding	K23113//structural maintenance of chromosomes flexible hinge domain-containing protein 1	XP_035469078.1//structural maintenance of chromosomes flexible hinge domain-containing protein 1 isoform X4 [Scophthalmus maximus];AWP17077.1//putative structural maintenance of chromosomes flexible hinge domain-containing protein 1 isoform 2 [Scophthalmus maximus];AWP17076.1//putative structural maintenance of chromosomes flexible hinge domain-containing protein 1 [Scophthalmus maximus]
SMAX5B_016883	CP026257.1	10993843..11001405	170.722	1.07132	2.10135	0.000107558	0.0024789	1	protein_coding	K16195//eukaryotic translation initiation factor 2-alpha kinase 2 [EC:2.7.11.1]	AWP14248.1//DsRNA-dependent protein kinase isoform 2 [Scophthalmus maximus];XP_035461033.1//interferon-induced, double-stranded RNA-activated protein kinase [Scophthalmus maximus];AWP14247.1//DsRNA-dependent protein kinase [Scophthalmus maximus]
SMAX5B_008759	CP026257.1	12513582..12518817	41.7296	1.06624	2.09397	0.00052672	0.0091078	1	protein_coding	K09557//BCL2-associated athanogene 3	AWP14324.1//putative BAG family molecular chaperone regulator 3 [Scophthalmus maximus]
SMAX5B_010125	CP026252.1	18094920..18096029	59.1133	1.06559	2.09303	0.000860906	0.0134453	1	protein_coding	K23793	XP_035499295.1//pleckstrin homology-like domain family A member 2 [Scophthalmus maximus]
SMAX5B_015957	CP026243.1	complement(12314476..12332944)	21.2125	1.06555	2.09297	0.0018027	0.0245633	1	protein_coding	NA	XP_035466758.1//uncharacterized protein si:dkey-16j16.4 [Scophthalmus maximus]
SMAX5B_000122	CP026262.1	15303068..15403565	20.6154	1.06504	2.09223	0.000381218	0.00707731	1	protein_coding	K06776//receptor-type tyrosine-protein phosphatase kappa [EC:3.1.3.48]	XP_034435564.1//receptor-type tyrosine-protein phosphatase kappa isoform X7 [Hippoglossus hippoglossus];XP_034435568.1//receptor-type tyrosine-protein phosphatase kappa isoform X11 [Hippoglossus hippoglossus];XP_034435559.1//receptor-type tyrosine-protein phosphatase kappa isoform X3 [Hippoglossus hippoglossus];XP_034435565.1//receptor-type tyrosine-protein phosphatase kappa isoform X8 [Hippoglos…
SMAX5B_004920	CP026250.1	complement(22937768..22950056)	12.9303	1.06265	2.08877	0.00270465	0.0332831	1	protein_coding	K16761//centrosomal protein CEP44;K01493//dCMP deaminase [EC:3.5.4.12]	XP_035492602.1//centrosomal protein of 44 kDa isoform X2 [Scophthalmus maximus];XP_035492603.1//deoxycytidylate deaminase [Scophthalmus maximus];AWP06348.1//putative centrosomal protein of 44 kDa-like [Scophthalmus maximus]
SMAX5B_007882	CP026254.1	complement(22261154..22263319)	78.1168	1.06096	2.08632	6.09223e-05	0.00158016	1	protein_coding	K04402//growth arrest and DNA-damage-inducible protein	XP_035503034.1//growth arrest and DNA-damage-inducible, alpha, b [Scophthalmus maximus]
SMAX5B_021485	CP026261.1	complement(2231086..2245409)	54.7224	1.06008	2.08504	1.23513e-06	5.55052e-05	0.0234366	protein_coding	K10585//ubiquitin-conjugating enzyme E2 Z [EC:2.3.2.23]	XP_035470115.1//ubiquitin-conjugating enzyme E2 Z [Scophthalmus maximus]
SMAX5B_008715	CP026261.1	16001449..16005913	58.1965	1.05852	2.08279	1.81956e-05	0.000574461	0.345261	protein_coding	K12649//ATP-dependent RNA helicase DHX58 [EC:3.6.4.13]	AWP19233.1//DExD/H box RNA helicase [Scophthalmus maximus]
SMAX5B_006329	CP026261.1	complement(6414239..6427028)	118.104	1.05613	2.07935	0.000208218	0.00422539	1	protein_coding	K17768//mitochondrial import receptor subunit TOM70;K19870//sperm-associated antigen 1	XP_035470231.1//zinc finger CCCH domain-containing protein 7B-like isoform X2 [Scophthalmus maximus];AWP18587.1//putative zinc finger CCCH domain-containing protein 7B-like [Scophthalmus maximus]
SMAX5B_016125	CP026247.1	complement(2309951..2318750)	48.1214	1.05397	2.07623	0.00236137	0.0301358	1	protein_coding	K10950//ERO1-like protein alpha [EC:1.8.4.-];K20123//protein kinase C and casein kinase substrate in neurons protein	AWP01152.1//putative ERO1-like protein alpha, partial [Scophthalmus maximus];XP_018538804.1//PREDICTED: protein kinase C and casein kinase substrate in neurons protein 3 [Lates calcarifer];AWP01151.1//putative protein kinase C and casein kinase substrate in neurons protein 3 [Scophthalmus maximus]
SMAX5B_014590	CP026253.1	17634565..17639176	263.447	1.04746	2.06688	0.000660249	0.0108914	1	protein_coding	K08807//proto-oncogene serine/threonine-protein kinase Pim-3 [EC:2.7.11.1];K04702//proto-oncogene serine/threonine-protein kinase Pim-1 [EC:2.7.11.1]	AWP09950.1//putative serine/threonine-protein kinase pim-2 [Scophthalmus maximus]
SMAX5B_014928	CP026253.1	complement(20867503..20929718)	5.88757	1.04711	2.06639	0.00508782	0.0526641	1	protein_coding	K12489//Arf-GAP with coiled-coil, ANK repeat and PH domain-containing protein	XP_035501442.1//arf-GAP with coiled-coil, ANK repeat and PH domain-containing protein 3 isoform X2 [Scophthalmus maximus];XP_029995855.1//arf-GAP with coiled-coil, ANK repeat and PH domain-containing protein 3-like isoform X5 [Sphaeramia orbicularis];XP_034447148.1//arf-GAP with coiled-coil, ANK repeat and PH domain-containing protein 3 isoform X2 [Hippoglossus hippoglossus];KAF0035915.1//hypothe…
SMAX5B_017728	CP026257.1	complement(20158207..20163235)	27.9985	1.04669	2.06579	0.00153584	0.0215948	1	protein_coding	NA	AWP14652.1//putative prolyl-tRNA synthetase associated domain-containing protein 1-like [Scophthalmus maximus]
SMAX5B_017930	CP026257.1	8786399..8797193	8.88651	1.04546	2.06403	0.00398701	0.0443603	1	protein_coding	K16821//FERM domain-containing protein 1	XP_035461341.1//FERM domain-containing protein 6 [Scophthalmus maximus]
SMAX5B_007095	CP026244.1	complement(2284624..2289783)	18.5242	1.04545	2.064	0.00534714	0.0542976	1	protein_coding	K07852//Ras-like protein family member 11A	XP_016142700.1//PREDICTED: ras-like protein family member 11A-like isoform X1 [Sinocyclocheilus grahami];AWO97374.1//Ras-like protein family member 11A-like [Scophthalmus maximus]
SMAX5B_015715	CP026264.1	8779777..8781787	107.316	1.04127	2.05804	9.53711e-05	0.00223637	1	protein_coding	NA	AWP21675.1//putative receptor-transporting protein 4 [Scophthalmus maximus]
SMAX5B_008782	CP026261.1	15831094..15844664	252.871	1.0404	2.0568	0.00134832	0.019509	1	protein_coding	K04692//signal transducer and activator of transcription 3	XP_035472110.1//signal transducer and activator of transcription 3 isoform X2 [Scophthalmus maximus];XP_035472109.1//signal transducer and activator of transcription 3 isoform X1 [Scophthalmus maximus]
SMAX5B_015777	CP026264.1	complement(9820012..9824314)	17.3223	1.03949	2.0555	0.006119	0.0594943	1	protein_coding	K03663//4-galactosyl-N-acetylglucosaminide 3-alpha-L-fucosyltransferase [EC:2.4.1.152]	AWP21752.1//putative alpha-(1-3)-fucosyltransferase 9-like [Scophthalmus maximus]
SMAX5B_010630	CP026244.1	complement(2963492..2970552)	74.2159	1.03866	2.05432	6.14558e-06	0.000222302	0.116612	protein_coding	K15261//poly [ADP-ribose] polymerase 10/14/15 [EC:2.4.2.30]	XP_035461312.1//uncharacterized protein LOC118283447 [Scophthalmus maximus];AWO97418.1//putative GTPase IMAP family member 7-like [Scophthalmus maximus]
SMAX5B_004388	CP026261.1	560922..610153	27.9911	1.03609	2.05066	7.56368e-05	0.00187031	1	protein_coding	K17908//autophagy-related protein 18;K08183//MFS transporter, MCT family, solute carrier family 16 (monocarboxylic acid transporters), member 6;K05757//actin related protein 2/3 complex, subunit 1A/1B	XP_035470448.1//WD repeat domain phosphoinositide-interacting protein 1 isoform X2 [Scophthalmus maximus];XP_035470451.1//actin-related protein 2/3 complex subunit 1A-A isoform X1 [Scophthalmus maximus];XP_035470446.1//WD repeat domain phosphoinositide-interacting protein 1 isoform X1 [Scophthalmus maximus];XP_035471401.1//solute carrier family 16 member 6b isoform X1 [Scophthalmus maximus];AWP18…
SMAX5B_014847	CP026253.1	11686259..11704030	7.28815	1.03479	2.04882	0.00189022	0.0254336	1	protein_coding	K04890//potassium voltage-gated channel Shaw-related subfamily C member 4	XP_035501736.1//potassium voltage-gated channel subfamily C member 4 [Scophthalmus maximus]
SMAX5B_007876	CP026254.1	22486024..22498369	14.3387	1.03367	2.04722	0.00471301	0.049859	1	protein_coding	K08119//extracellular matrix protein 2	XP_035503846.1//podocan isoform X2 [Scophthalmus maximus];XP_035503845.1//podocan isoform X1 [Scophthalmus maximus]
SMAX5B_004801	CP026246.1	19850039..19865034	107.157	1.03151	2.04416	0.00012967	0.00290148	1	protein_coding	K09486//hypoxia up-regulated 1	KAF0038744.1//hypothetical protein F2P81_009228 [Scophthalmus maximus];XP_035480699.1//hypoxia up-regulated protein 1 [Scophthalmus maximus]
SMAX5B_002453	CP026255.1	11350069..11415624	2.53417	1.0308	2.04316	0.00611485	0.0594943	1	protein_coding	K16497//protocadherin gamma subfamily C;K16495//protocadherin gamma subfamily A	XP_030594739.1//protocadherin gamma-C5-like isoform X8 [Archocentrus centrarchus];XP_023272552.1//protocadherin gamma-C5-like isoform X3 [Seriola lalandi dorsalis];XP_026049246.1//protocadherin gamma-C5-like isoform X9 [Astatotilapia calliptera];AWP12015.1//Cadherin 2 multi-domain protein [Scophthalmus maximus];AWP12020.1//putative protocadherin beta-16-like [Scophthalmus maximus];XP_028444835.1/…
SMAX5B_006413	CP026249.1	complement(12112065..12138848)	3.53248	1.03076	2.0431	0.00756805	0.0694118	1	protein_coding	K15293//protein unc-13 A/B/C	XP_022610909.1//protein unc-13 homolog A-like [Seriola dumerili];XP_035490337.1//LOW QUALITY PROTEIN: protein unc-13 homolog A-like [Scophthalmus maximus];AWP04223.1//putative protein unc-13 -like A-like [Scophthalmus maximus]
SMAX5B_012818	CP026252.1	18981794..18987551	56.1919	1.03002	2.04205	1.38657e-05	0.000453404	0.263102	protein_coding	K15259//poly [ADP-ribose] polymerase 7/11/12/13 [EC:2.4.2.30]	AWP08789.1//putative poly isoform 2 [Scophthalmus maximus];XP_035498505.1//protein mono-ADP-ribosyltransferase PARP12 isoform X1 [Scophthalmus maximus];XP_035498507.1//protein mono-ADP-ribosyltransferase PARP12 isoform X2 [Scophthalmus maximus]
SMAX5B_004350	CP026246.1	26111830..26121833	60.5607	1.02844	2.03982	1.74168e-05	0.000554212	0.330484	protein_coding	K05076//interleukin 13 receptor alpha-1	XP_035483164.1//interleukin-13 receptor subunit alpha-1-like isoform X1 [Scophthalmus maximus]
SMAX5B_008352	CP026262.1	complement(9972698..9975361)	53.2569	1.02788	2.03903	0.000167731	0.00356629	1	protein_coding	K12012//tripartite motif-containing protein 35	XP_035472563.1//zinc-binding protein A33-like isoform X1 [Scophthalmus maximus];AWP19926.1//putative tripartite motif-containing protein 35-like [Scophthalmus maximus]
SMAX5B_014990	CP026253.1	17660004..17684154	12.4864	1.02707	2.03788	0.00913695	0.0795072	1	protein_coding	K05041//solute carrier family 6 (neurotransmitter transporter, creatine) member 8	XP_035501171.1//sodium- and chloride-dependent creatine transporter 1 [Scophthalmus maximus]
SMAX5B_002535	CP026243.1	14477055..14491939	14.3285	1.02636	2.03687	1.00679e-05	0.000341231	0.191039	protein_coding	K04426//mitogen-activated protein kinase kinase kinase 5 [EC:2.7.11.25]	AWO96177.1//putative mitogen-activated protein kinase kinase kinase 5-like isoform 2 [Scophthalmus maximus];AWO96178.1//putative mitogen-activated protein kinase kinase kinase 5-like isoform 3 [Scophthalmus maximus];AWO96176.1//putative mitogen-activated protein kinase kinase kinase 5-like [Scophthalmus maximus]
SMAX5B_001632	CP026263.1	complement(1937963..1941237)	41.0513	1.02129	2.02974	7.8017e-05	0.00191284	1	protein_coding	K17494//cysteine/serine-rich nuclear protein	AWP20596.1//putative cysteine/serine-rich nuclear protein 1-like [Scophthalmus maximus]
SMAX5B_020921	CP026261.1	complement(10005937..10007474)	1073.03	1.02048	2.02859	0.00811343	0.0734122	1	protein_coding	K12042//troponin C, skeletal muscle;K02183//calmodulin;K05865//troponin C, slow skeletal and cardiac muscles;K05629//atrophin-1 interacting protein 1	XP_035472139.1//parvalbumin alpha-like [Scophthalmus maximus]
SMAX5B_008353	CP026262.1	4513795..4521484	15.8975	1.01514	2.0211	0.00907858	0.0792287	1	protein_coding	K10380//ankyrin	AWP19690.1//putative ankyrin repeat and EF-hand domain-containing protein 1-like [Scophthalmus maximus]
SMAX5B_019882	CP026245.1	complement(4646997..4651754)	142.383	1.01394	2.01942	0.00101953	0.015517	1	protein_coding	K23824	AWO98566.1//Hypothetical protein SMAX5B_019882 [Scophthalmus maximus];XP_035479613.1//sushi domain-containing protein 6 isoform X2 [Scophthalmus maximus];XP_035479615.1//sushi domain-containing protein 6 isoform X4 [Scophthalmus maximus];XP_035479614.1//sushi domain-containing protein 6 isoform X3 [Scophthalmus maximus]
SMAX5B_009037	CP026259.1	complement(2839070..2846875)	53.5399	1.01364	2.019	5.59782e-06	0.000205549	0.106219	protein_coding	K12317//neutral alpha-glucosidase C [EC:3.2.1.20]	XP_018521784.1//PREDICTED: neutral alpha-glucosidase C isoform X1 [Lates calcarifer]
SMAX5B_000847	CP026246.1	complement(30760949..30767857)	52.0251	1.01002	2.01393	3.25623e-06	0.000128082	0.0617869	protein_coding	K20683//Rho guanine nucleotide exchange factor 3/8	XP_035482148.1//neuroepithelial cell-transforming gene 1 protein-like isoform X2 [Scophthalmus maximus]
SMAX5B_014335	CP026248.1	complement(14532140..14535751)	187.529	1.00927	2.01289	0.000106543	0.00245901	1	protein_coding	K03729//class B basic helix-loop-helix protein 2	XP_018536095.1//PREDICTED: class E basic helix-loop-helix protein 40-like [Lates calcarifer]
SMAX5B_018666	CP026256.1	complement(4772465..4803601)	18.9888	1.00695	2.00966	0.0045721	0.0489786	1	protein_coding	K08809//striated muscle-specific serine/threonine protein kinase [EC:2.7.11.1]	XP_035459785.1//striated muscle preferentially expressed protein kinase isoform X1 [Scophthalmus maximus];AWP12796.1//K08809 striated muscle-specific serine/threonine protein kinase [Scophthalmus maximus]
SMAX5B_015625	CP026264.1	1655289..1660328	146.862	1.00451	2.00626	0.00461596	0.0493174	1	protein_coding	K06751//MHC class I antigen	AWP21234.1//putative major histocompatibility complex class I-related protein-like [Scophthalmus maximus]
SMAX5B_005165	CP026248.1	6973365..6990278	44.6752	1.00399	2.00554	7.58187e-05	0.00187031	1	protein_coding	K23727//sphingoid base N-palmitoyltransferase [EC:2.3.1.291]	KAF0034583.1//hypothetical protein F2P81_012341 [Scophthalmus maximus];XP_035487525.1//ceramide synthase 5 isoform X2 [Scophthalmus maximus];AWP02476.1//putative ceramide synthase 5 [Scophthalmus maximus];XP_018533303.1//PREDICTED: ceramide synthase 5-like [Lates calcarifer]
SMAX5B_012295	CP026247.1	13720523..13741160	278.577	1.00278	2.00386	0.0013527	0.0195258	1	protein_coding	K07249//retinal dehydrogenase [EC:1.2.1.36]	XP_023140974.1//retinal dehydrogenase 2 [Amphiprion ocellaris]
SMAX5B_010478	CP026251.1	19422006..19445082	78.7506	1.00014	2.0002	0.00125377	0.0185229	1	protein_coding	K00281//glycine dehydrogenase [EC:1.4.4.2]	XP_018526439.1//PREDICTED: glycine dehydrogenase (decarboxylating), mitochondrial [Lates calcarifer]
SMAX5B_018424	CP026256.1	8858555..8865708	82.9201	-1.00224	-2.0031	4.81327e-05	0.00127995	0.913319	protein_coding	K22182//thioredoxin reductase (NADPH) [EC:1.8.1.9];K03676//glutaredoxin 3	KAF0026281.1//hypothetical protein F2P81_021018 [Scophthalmus maximus];XP_019945757.1//PREDICTED: uncharacterized protein LOC109631432 isoform X2 [Paralichthys olivaceus];AWP12927.1//DUF547 multi-domain protein [Scophthalmus maximus]
SMAX5B_016869	CP026257.1	9627690..9670776	11.6157	-1.00227	-2.00315	0.00428053	0.0466922	1	protein_coding	K06585//integrin alpha 9	AWP14170.1//putative integrin alpha-9 [Scophthalmus maximus]
SMAX5B_021203	CP026247.1	complement(28902823..28904551)	41.68	-1.00505	-2.00701	0.00343913	0.0398408	1	protein_coding	K23858	XP_035484410.1//pleckstrin homology domain-containing family F member 1 [Scophthalmus maximus]
SMAX5B_011871	CP026243.1	20476765..20479297	523.928	-1.00555	-2.0077	0.0020881	0.0272772	1	protein_coding	K16143//C-reactive protein;K23267//serum amyloid P component	AWO96665.1//putative serum amyloid P-component-like [Scophthalmus maximus]
SMAX5B_014471	CP026253.1	10189702..10191194	45.0725	-1.00649	-2.00901	0.00437142	0.047491	1	protein_coding	K23637//WAP four-disulfide core domain protein 3	XP_035501781.1//WAP four-disulfide core domain protein 18 [Scophthalmus maximus]
SMAX5B_012595	CP026247.1	complement(13823783..13880412)	64.6387	-1.00704	-2.00978	3.90482e-05	0.00108428	0.74094	protein_coding	K15603//transcription factor 4/12	XP_035483245.1//transcription factor 12 isoform X3 [Scophthalmus maximus];RVE74598.1//hypothetical protein OJAV_G00023190 [Oryzias javanicus];KAF0043221.1//hypothetical protein F2P81_004558 [Scophthalmus maximus];AWP01611.1//putative transcription factor 12 [Scophthalmus maximus];XP_035483241.1//transcription factor 12 isoform X1 [Scophthalmus maximus]
SMAX5B_021667	CP026256.1	complement(1739733..1765431)	14.5567	-1.00719	-2.01	0.00272588	0.0333915	1	protein_coding	K06545//CD163 antigen;K23573//dentin sialophosphoprotein;K13912//deleted in malignant brain tumors 1 protein	XP_035460682.1//scavenger receptor cysteine-rich type 1 protein M130-like isoform X1 [Scophthalmus maximus];AWP12713.1//putative scavenger receptor cysteine-rich type 1 protein M130-like isoform 2 [Scophthalmus maximus];AWP12712.1//putative scavenger receptor cysteine-rich type 1 protein M130-like [Scophthalmus maximus];XP_020462295.1//m-AAA protease-interacting protein 1, mitochondrial [Monopter…
SMAX5B_009824	CP026252.1	complement(11096112..11106866)	42.7079	-1.00984	-2.01368	0.000110548	0.00252976	1	protein_coding	K16779//Rab-3A-interacting protein	XP_035498301.1//guanine nucleotide exchange factor for Rab-3A isoform X6 [Scophthalmus maximus];XP_035498299.1//guanine nucleotide exchange factor for Rab-3A isoform X4 [Scophthalmus maximus];XP_035498297.1//guanine nucleotide exchange factor for Rab-3A isoform X2 [Scophthalmus maximus];XP_035498300.1//guanine nucleotide exchange factor for Rab-3A isoform X5 [Scophthalmus maximus]
SMAX5B_020718	CP026261.1	complement(11477794..11571693)	67.1405	-1.01169	-2.01627	7.59447e-05	0.00187056	1	protein_coding	K18619//coronin-7	XP_022608048.1//coronin-7-like [Seriola dumerili];AWP18940.1//putative coronin-7-like [Scophthalmus maximus]
SMAX5B_011987	CP026243.1	complement(19767985..19777820)	89.0959	-1.01284	-2.01788	0.00201204	0.0266505	1	protein_coding	K05940//carnitine O-octanoyltransferase [EC:2.3.1.137]	XP_035482920.1//peroxisomal carnitine O-octanoyltransferase [Scophthalmus maximus]
SMAX5B_009317	CP026255.1	complement(9990655..10002407)	20.4147	-1.01293	-2.01801	0.00935081	0.0807583	1	protein_coding	K14943//muscleblind	AWP11941.1//putative muscleblind-like protein 3 [Scophthalmus maximus];XP_035506589.1//muscleblind-like protein 3 isoform X8 [Scophthalmus maximus];XP_035506583.1//muscleblind-like protein 3 isoform X2 [Scophthalmus maximus];XP_035506588.1//muscleblind-like protein 3 isoform X7 [Scophthalmus maximus];XP_035506585.1//muscleblind-like protein 3 isoform X4 [Scophthalmus maximus];XP_023263101.1//musc…
SMAX5B_019745	CP026244.1	106556..109435	275.181	-1.01402	-2.01953	0.00167605	0.0231901	1	protein_coding	K04296//leukotriene B4 receptor 1	KAF0028831.1//hypothetical protein F2P81_017936 [Scophthalmus maximus];AHZ41231.1//leukotriene B4 receptor [Scophthalmus maximus]
SMAX5B_016591	CP026251.1	complement(12815316..12818643)	39.7278	-1.0143	-2.01993	0.000481711	0.00849337	1	protein_coding	K13347//peroxisomal membrane protein 2	AWP07076.1//putative peroxisomal membrane protein 2 isoform 3 [Scophthalmus maximus];AWP07075.1//putative peroxisomal membrane protein 2 isoform 2 [Scophthalmus maximus];XP_035494971.1//peroxisomal membrane protein 2 [Scophthalmus maximus]
SMAX5B_007869	CP026254.1	complement(21042898..21068934)	24.2627	-1.01442	-2.02009	0.00041349	0.00759776	1	protein_coding	K20994//Notch 2;K02599//Notch 1	AWP11437.1//putative sushi nidogen and EGF-like domain-containing protein 1 [Scophthalmus maximus];XP_035504576.1//sushi, nidogen and EGF-like domain-containing protein 1 isoform X1 [Scophthalmus maximus];XP_035504578.1//sushi, nidogen and EGF-like domain-containing protein 1 isoform X3 [Scophthalmus maximus];XP_035504577.1//sushi, nidogen and EGF-like domain-containing protein 1 isoform X2 [Scop…
SMAX5B_011791	CP026243.1	21947140..21949546	61.0152	-1.01718	-2.02396	0.00012389	0.00278762	1	protein_coding	NA	AWO96795.1//putative IGF-like family receptor 1 [Scophthalmus maximus]
SMAX5B_014158	CP026248.1	19614728..19626255	17.5761	-1.01744	-2.02433	0.00257275	0.0322003	1	protein_coding	K11465//sex comb on midleg-like protein 2	AWP03260.1//putative scm-like with four MBT domains protein 1 [Scophthalmus maximus]
SMAX5B_017236	CP026255.1	complement(404686..426897)	9.80793	-1.0177	-2.02469	0.00927379	0.0803512	1	protein_coding	K19519//transforming growth factor-beta-induced protein	AWP11594.1//putative PCTP-like protein [Scophthalmus maximus];XP_035505353.1//transforming growth factor-beta-induced protein ig-h3 [Scophthalmus maximus]
SMAX5B_013008	CP026260.1	2974861..2981189	55.0993	-1.01905	-2.02659	0.00132182	0.0192463	1	protein_coding	K16944//septin 7	XP_022624240.1//septin-7-like isoform X2 [Seriola dumerili];AWP17129.1//putative septin-7-like, partial [Scophthalmus maximus];XP_032378379.1//LOW QUALITY PROTEIN: septin-7-like [Etheostoma spectabile];XP_029992089.1//septin-7-like isoform X1 [Sphaeramia orbicularis]
SMAX5B_020388	CP026260.1	complement(6373991..6397736)	7.76064	-1.02062	-2.02879	0.00177625	0.024286	1	protein_coding	K14376//poly(A) polymerase [EC:2.7.7.19]	XP_035469098.1//ras-associating and dilute domain-containing protein-like isoform X5 [Scophthalmus maximus];AWP17250.1//putative ras-associating and dilute domain-containing protein-like [Scophthalmus maximus];XP_019938739.1//PREDICTED: ras-associating and dilute domain-containing protein-like [Paralichthys olivaceus]
SMAX5B_022211	CP026262.1	complement(2797099..2800460)	33.8805	-1.02098	-2.0293	0.000110396	0.00252976	1	protein_coding	K12561//myristoylated alanine-rich C-kinase substrate	XP_035474051.1//myristoylated alanine-rich C-kinase substrate-like [Scophthalmus maximus]
SMAX5B_015761	CP026264.1	8336573..8347610	46.413	-1.02314	-2.03234	0.000605505	0.0101756	1	protein_coding	K10955//mucin-2	AWP21629.1//putative phosphoprotein associated with glycosphingolipid-enriched microdomains 1 [Scophthalmus maximus];XP_022058025.1//phosphoprotein associated with glycosphingolipid-enriched microdomains 1 [Acanthochromis polyacanthus]
SMAX5B_019059	CP026255.1	complement(19960564..19973608)	37.928	-1.02365	-2.03305	4.42351e-05	0.00119339	0.839362	protein_coding	K17336//plastin-3	XP_035506072.1//plastin-3-like [Scophthalmus maximus];AWP12512.1//putative plastin-2-like isoform 2 [Scophthalmus maximus]
SMAX5B_008881	CP026255.1	12893925..12903174	26.3545	-1.02498	-2.03494	4.50025e-05	0.00120803	0.853923	protein_coding	NA	AWP12125.1//Hypothetical protein SMAX5B_008881 [Scophthalmus maximus];XP_035505409.1//uncharacterized protein LOC118319260 isoform X1 [Scophthalmus maximus];XP_035505412.1//uncharacterized protein LOC118319260 isoform X4 [Scophthalmus maximus];KAF0039385.1//hypothetical protein F2P81_007620 [Scophthalmus maximus]
SMAX5B_007681	CP026244.1	complement(11047167..11050515)	27.5259	-1.02631	-2.0368	0.0044296	0.0479615	1	protein_coding	K23797	AWO97834.1//putative pleckstrin -likey domain-containing family A member 5-like [Scophthalmus maximus]
SMAX5B_014184	CP026248.1	complement(16754148..16758168)	429.832	-1.02811	-2.03935	0.000346108	0.00655371	1	protein_coding	K07604//type I keratin, acidic	XP_035486706.1//keratin, type I cytoskeletal 18-like [Scophthalmus maximus]
SMAX5B_012071	CP026243.1	complement(19183080..19186723)	1495.53	-1.02831	-2.03963	0.0036059	0.0412874	1	protein_coding	K23771;K23761	AWO96565.1//putative ictacalcin-like [Scophthalmus maximus]
SMAX5B_014418	CP026257.1	476581..488128	21.4537	-1.02996	-2.04196	0.00370426	0.0420554	1	protein_coding	K22017//mucin-4	AWP13745.1//putative phytanoyl-CoA hydroxylase-interacting protein-like [Scophthalmus maximus]
SMAX5B_016295	CP026249.1	24122384..24134974	14.5925	-1.0313	-2.04387	0.00118883	0.0177096	1	protein_coding	K13198//KH domain-containing, RNA-binding, signal transduction-associated protein 1	AWP04859.1//Khdrbs1 P62 Sam68 [Scophthalmus maximus]
SMAX5B_009868	CP026252.1	9537503..9555357	21.8732	-1.03133	-2.04391	0.00224005	0.0288187	1	protein_coding	K16464//centrosomal protein CEP250;K23573//dentin sialophosphoprotein	XP_013765032.1//PREDICTED: coiled-coil domain-containing protein 136-like isoform X2 [Pundamilia nyererei];XP_032470733.1//LOW QUALITY PROTEIN: basic proline-rich protein-like [Phocoena sinus];XP_032489091.1//LOW QUALITY PROTEIN: vegetative cell wall protein gp1-like [Phocoena sinus]
SMAX5B_012173	CP026243.1	complement(17202311..17225556)	154.616	-1.03291	-2.04615	0.000728316	0.0117148	1	protein_coding	K01539//sodium/potassium-transporting ATPase subunit alpha [EC:7.2.2.13]	XP_026155569.1//sodium/potassium-transporting ATPase subunit alpha-3 [Mastacembelus armatus]
SMAX5B_004554	CP026245.1	9273485..9318024	8.44953	-1.03386	-2.0475	0.00262519	0.0325946	1	protein_coding	K13675//UDP-glucose:O-linked fucose beta-1,3-glucosyltransferase [EC:2.4.1.-]	XP_005926493.1//PREDICTED: beta-1,3-glucosyltransferase [Haplochromis burtoni];XP_033486944.1//beta 3-glucosyltransferase a isoform X1 [Epinephelus lanceolatus];KAF3847494.1//hypothetical protein F7725_020522 [Dissostichus mawsoni]
SMAX5B_021433	CP026244.1	9703500..9716367	64.3387	-1.03548	-2.0498	2.12567e-05	0.000654456	0.403347	protein_coding	K22017//mucin-4;K23573//dentin sialophosphoprotein	XP_035473652.1//transmembrane 7 superfamily member 3 isoform X1 [Scophthalmus maximus];AWO97779.1//putative transmembrane 7 superfamily member 3 [Scophthalmus maximus]
SMAX5B_009126	CP026259.1	complement(2514506..2537818)	25.7067	-1.03551	-2.04983	3.90592e-06	0.000151113	0.0741149	protein_coding	K12484//Rab11 family-interacting protein 1/2/5	XP_035465530.1//rab11 family-interacting protein 1 isoform X2 [Scophthalmus maximus];AWP16030.1//putative rab11 family-interacting protein 5-like [Scophthalmus maximus];KAF0043849.1//hypothetical protein F2P81_003007 [Scophthalmus maximus];XP_035465533.1//rab11 family-interacting protein 5 isoform X4 [Scophthalmus maximus];XP_035465529.1//rab11 family-interacting protein 1 isoform X1 [Scophthalmu…
SMAX5B_008200	CP026262.1	8712981..8723432	58.3615	-1.03591	-2.05041	2.69377e-05	0.000803959	0.511143	protein_coding	K08869//aarF domain-containing kinase	XP_035473826.1//atypical kinase COQ8A, mitochondrial [Scophthalmus maximus]
SMAX5B_002414	CP026243.1	5380625..5428777	16.4268	-1.03636	-2.05105	0.000461395	0.00824329	1	protein_coding	K06819//neuropilin 2	XP_031707594.1//neuropilin-2 isoform X2 [Anarrhichthys ocellatus];XP_019128286.1//neuropilin-2 isoform X2 [Larimichthys crocea];XP_018516487.1//PREDICTED: neuropilin-2 isoform X1 [Lates calcarifer]
SMAX5B_009615	CP026264.1	11041993..11079002	22.0543	-1.03657	-2.05135	5.99751e-05	0.00156093	1	protein_coding	K17551//neurabin	XP_035476151.1//neurabin-1 isoform X4 [Scophthalmus maximus];XP_035476152.1//neurabin-1 isoform X5 [Scophthalmus maximus];AWP21815.1//putative neurabin-1 [Scophthalmus maximus];XP_035476150.1//neurabin-1 isoform X3 [Scophthalmus maximus];XP_035476145.1//neurabin-1 isoform X1 [Scophthalmus maximus]
SMAX5B_022072	CP026252.1	1500734..1505748	467.52	-1.03896	-2.05475	0.00721261	0.0668742	1	protein_coding	K08779//carboxypeptidase A1 [EC:3.4.17.1]	AWP07860.1//putative carboxypeptidase A1-like isoform 2 [Scophthalmus maximus];XP_035498214.1//carboxypeptidase A1-like [Scophthalmus maximus]
SMAX5B_006153	CP026261.1	3895047..3925671	48.2196	-1.03898	-2.05478	1.50094e-06	6.63415e-05	0.0284803	protein_coding	K08765//carnitine O-palmitoyltransferase 1, liver isoform [EC:2.3.1.21]	XP_018554027.1//PREDICTED: carnitine O-palmitoyltransferase 1, liver isoform-like [Lates calcarifer]
SMAX5B_008800	CP026257.1	complement(13796552..13881555)	19.4041	-1.04003	-2.05627	0.00281475	0.034201	1	protein_coding	K01106//inositol-1,4,5-trisphosphate 5-phosphatase [EC:3.1.3.56]	XP_028323495.1//type I inositol 1,4,5-trisphosphate 5-phosphatase isoform X2 [Gouania willdenowi];XP_011601156.1//type I inositol 1,4,5-trisphosphate 5-phosphatase isoform X1 [Takifugu rubripes]
SMAX5B_015362	CP026252.1	22866456..22868650	28.4538	-1.04059	-2.05706	0.000467215	0.00831963	1	protein_coding	NA	NA
SMAX5B_003413	CP026259.1	complement(15519998..15562925)	23.1372	-1.04331	-2.06095	0.0026768	0.0330202	1	protein_coding	K00654//serine palmitoyltransferase [EC:2.3.1.50];K00121//S-(hydroxymethyl)glutathione dehydrogenase / alcohol dehydrogenase [EC:1.1.1.284 1.1.1.1]	XP_022606511.1//serine palmitoyltransferase 2-like [Seriola dumerili];AWP16797.1//putative serine palmitoyltransferase 2-like [Scophthalmus maximus]
SMAX5B_010085	CP026252.1	complement(12959180..12964757)	26.0636	-1.04525	-2.06372	0.000416331	0.00763257	1	protein_coding	K09228//KRAB domain-containing zinc finger protein	XP_022610468.1//zinc finger protein 710 isoform X2 [Seriola dumerili]
SMAX5B_012361	CP026247.1	16666904..16671718	23.0931	-1.04567	-2.06433	0.00245224	0.0310534	1	protein_coding	K17581//consortin	AWP01767.1//putative consortin [Scophthalmus maximus];XP_035484518.1//consortin isoform X1 [Scophthalmus maximus];XP_035484521.1//consortin isoform X2 [Scophthalmus maximus]
SMAX5B_012235	CP026246.1	771619..800595	32.0866	-1.05336	-2.07535	4.12168e-05	0.00112704	0.78209	protein_coding	K19607//X-linked retinitis pigmentosa GTPase regulator;K00844//hexokinase [EC:2.7.1.1]	AWO99619.1//putative AT-rich interactive domain-containing protein 5B-like [Scophthalmus maximus];TDH15532.1//hypothetical protein EPR50_G00032410 [Perca flavescens]
SMAX5B_009617	CP026264.1	complement(11086257..11093694)	67.0181	-1.05396	-2.07622	4.29279e-07	2.15434e-05	0.00814557	protein_coding	K00898//pyruvate dehydrogenase kinase 2/3/4 [EC:2.7.11.2]	XP_018522698.1//PREDICTED: pyruvate dehydrogenase kinase, isozyme 4 isoform X2 [Lates calcarifer];XP_035476258.1//pyruvate dehydrogenase kinase, isozyme 4 [Scophthalmus maximus];KAF0024709.1//hypothetical protein F2P81_023511 [Scophthalmus maximus];XP_018522693.1//PREDICTED: pyruvate dehydrogenase kinase, isozyme 4 isoform X1 [Lates calcarifer]
SMAX5B_000385	CP026259.1	11504672..11507461	32.4653	-1.05434	-2.07676	0.000563069	0.0096433	1	protein_coding	K01800//maleylacetoacetate isomerase [EC:5.2.1.2]	AWP16565.1//Maleylacetoacetate isomerase [Scophthalmus maximus];AWP16567.1//Maleylacetoacetate isomerase isoform 3 [Scophthalmus maximus];AWP16566.1//Maleylacetoacetate isomerase isoform 2 [Scophthalmus maximus]
SMAX5B_011485	CP026250.1	10102412..10113686	25.0259	-1.05492	-2.0776	0.000244669	0.00487481	1	protein_coding	K14463//microsomal triglyceride transfer protein large subunit	XP_035515760.1//microsomal triglyceride transfer protein large subunit [Morone saxatilis]
SMAX5B_018754	CP026251.1	complement(967976..1007699)	17.5291	-1.05846	-2.08271	4.01204e-05	0.00110833	0.761285	protein_coding	K05642//ATP-binding cassette, subfamily A (ABC1), member 2	AWP06485.1//putative ATP-binding cassette sub-family A member 2 [Scophthalmus maximus];XP_019957951.1//PREDICTED: ATP-binding cassette sub-family A member 2 [Paralichthys olivaceus]
SMAX5B_003848	CP026252.1	complement(96755..99580)	21.4985	-1.0623	-2.08825	0.00262165	0.0325849	1	protein_coding	NA	AWP07787.1//putative A-kinase-interacting protein 1 isoform 2 [Scophthalmus maximus];AWP07786.1//putative A-kinase-interacting protein 1 [Scophthalmus maximus]
SMAX5B_007981	CP026247.1	1452387..1466881	11.7044	-1.06241	-2.08841	0.000609339	0.0102294	1	protein_coding	K23488//Ras-associated and pleckstrin homology domains-containing protein 1;K19720//collagen, type III, alpha;K05748//WAS protein family, member 2;K07604//type I keratin, acidic	XP_033481898.1//EMILIN-1-like isoform X1 [Epinephelus lanceolatus];XP_029138329.1//EMILIN-1-like [Labrus bergylta];XP_032481742.1//basic proline-rich protein-like, partial [Phocoena sinus];AWP01093.1//putative EMILIN-1-like [Scophthalmus maximus]
SMAX5B_014332	CP026248.1	complement(18156562..18159276)	21.5041	-1.06246	-2.08849	0.00146701	0.0208155	1	protein_coding	K08771//aquaporin-7	AWP03195.1//Aquaporin 7 [Scophthalmus maximus]
SMAX5B_017956	CP026257.1	complement(4324372..4335867)	30.9188	-1.06408	-2.09084	0.000483061	0.00849867	1	protein_coding	K13811//3'-phosphoadenosine 5'-phosphosulfate synthase [EC:2.7.7.4 2.7.1.25]	XP_018552362.1//PREDICTED: bifunctional 3'-phosphoadenosine 5'-phosphosulfate synthase 2-like [Lates calcarifer];XP_035519525.1//bifunctional 3'-phosphoadenosine 5'-phosphosulfate synthase 2-like isoform X2 [Morone saxatilis]
SMAX5B_006946	CP026249.1	complement(25787689..25793371)	128.768	-1.06528	-2.09258	0.00300174	0.0357868	1	protein_coding	K05334//solute carrier family 6 (neurotransmitter transporter) member 19	XP_026156499.1//sodium-dependent neutral amino acid transporter B(0)AT1-like [Mastacembelus armatus]
SMAX5B_019684	CP026262.1	complement(10957488..10969882)	28.9602	-1.06604	-2.09368	6.75282e-05	0.00172379	1	protein_coding	K21841//TBC1 domain family member 24;K12587//exosome complex component MTR3	XP_035473841.1//nuclear receptor coactivator 7 isoform X2 [Scophthalmus maximus];XP_035473839.1//nuclear receptor coactivator 7 isoform X1 [Scophthalmus maximus];AWP20005.1//putative nuclear receptor coactivator 7-like [Scophthalmus maximus]
SMAX5B_010000	CP026252.1	complement(10832661..10835345)	66.0631	-1.06689	-2.09492	3.95123e-06	0.000152137	0.0749746	protein_coding	K09438//transcription factor PU.1	XP_035498321.1//transcription factor PU.1a isoform X2 [Scophthalmus maximus];XP_035498320.1//transcription factor PU.1a isoform X1 [Scophthalmus maximus];AWP08311.1//Transcription factor PU.1 isoform 3 [Scophthalmus maximus]
SMAX5B_005804	CP026249.1	16008073..16012965	101.477	-1.06757	-2.0959	0.000195467	0.00400695	1	protein_coding	K00699//glucuronosyltransferase [EC:2.4.1.17]	XP_018532973.1//PREDICTED: UDP-glucuronosyltransferase 1-1-like [Lates calcarifer];AWP04529.1//putative UDP-glucuronosyltransferase 1-1-like [Scophthalmus maximus]
SMAX5B_016910	CP026259.1	complement(18852830..18884412)	12.5184	-1.0678	-2.09623	0.00520024	0.0534653	1	protein_coding	K11141//glutamyl aminopeptidase [EC:3.4.11.7]	XP_035466602.1//glutamyl aminopeptidase [Scophthalmus maximus]
SMAX5B_018060	CP026257.1	complement(4338506..4345663)	48.7746	-1.06995	-2.09936	1.01893e-06	4.6967e-05	0.0193343	protein_coding	K03103//multiple inositol-polyphosphate phosphatase / 2,3-bisphosphoglycerate 3-phosphatase [EC:3.1.3.62 3.1.3.80]	AWP13886.1//putative multiple inositol polyphosphate phosphatase 1-like [Scophthalmus maximus];AWP13887.1//putative multiple inositol polyphosphate phosphatase 1-like isoform 2 [Scophthalmus maximus];AWP13888.1//putative multiple inositol polyphosphate phosphatase 1-like isoform 3 [Scophthalmus maximus]
SMAX5B_019543	CP026253.1	complement(23977726..23982386)	21.453	-1.07007	-2.09953	0.000131125	0.00292593	1	protein_coding	K08184//MFS transporter, MCT family, solute carrier family 16 (monocarboxylic acid transporters), member 7;K08179//MFS transporter, MCT family, solute carrier family 16 (monocarboxylic acid transporters), member 1	XP_035501310.1//monocarboxylate transporter 2-like [Scophthalmus maximus];XP_007663519.1//monocarboxylate transporter 2 [Ornithorhynchus anatinus]
SMAX5B_002056	CP026263.1	4941482..4952617	22.951	-1.07283	-2.10355	0.000147261	0.00321048	1	protein_coding	K01469//5-oxoprolinase (ATP-hydrolysing) [EC:3.5.2.9]	AWP20759.1//putative 5-oxoprolinase-like [Scophthalmus maximus];XP_035475496.1//LOW QUALITY PROTEIN: 5-oxoprolinase [Scophthalmus maximus]
SMAX5B_013612	CP026246.1	24974897..24989135	119.71	-1.07972	-2.11363	0.000762203	0.0121508	1	protein_coding	K16302//metal transporter CNNM	AWP00739.1//putative metal transporter CNNM3 [Scophthalmus maximus];XP_035481376.1//metal transporter CNNM3 isoform X1 [Scophthalmus maximus];AWP00740.1//putative metal transporter CNNM3 isoform 2 [Scophthalmus maximus]
SMAX5B_010034	CP026252.1	complement(9475308..9482252)	61.7412	-1.0807	-2.11506	2.99726e-06	0.000119101	0.0568731	protein_coding	K01265//methionyl aminopeptidase [EC:3.4.11.18]	KAF0040679.1//hypothetical protein F2P81_006577 [Scophthalmus maximus];XP_035498540.1//methionine aminopeptidase 2-like isoform X2 [Scophthalmus maximus];AWP08208.1//Methionine aminopeptidase 2 [Scophthalmus maximus]
SMAX5B_016131	CP026247.1	2529163..2536140	13.8382	-1.08176	-2.11662	0.00522996	0.0535631	1	protein_coding	K08214//MFS transporter, OCT family, solute carrier family 22 (organic cation transporter), member 18	AWP01160.1//putative solute carrier family 22 member 18 [Scophthalmus maximus]
SMAX5B_014877	CP026253.1	complement(9733554..9781764)	7.031	-1.08277	-2.11809	0.00705908	0.066058	1	protein_coding	K10352//myosin heavy chain;K10421//CAP-Gly domain-containing linker protein 1;K16464//centrosomal protein CEP250;K20478//golgin subfamily B member 1	XP_034446151.1//kazrin-like isoform X1 [Hippoglossus hippoglossus];XP_018544485.1//PREDICTED: kazrin-like isoform X8 [Lates calcarifer];XP_035499685.1//LOW QUALITY PROTEIN: kazrin-A [Scophthalmus maximus];AWP09468.1//putative kazrin-like [Scophthalmus maximus];XP_022597378.1//kazrin isoform X5 [Seriola dumerili];XP_031582229.1//kazrin isoform X3 [Oreochromis aureus]
SMAX5B_022622	CP026254.1	complement(7973155..7991787)	11.7846	-1.08371	-2.11948	0.00802214	0.0727494	1	protein_coding	K15010//homer	AWP10746.1//putative homer protein -like 3 [Scophthalmus maximus];XP_022594394.1//homer protein homolog 3 isoform X1 [Seriola dumerili];XP_019124152.2//homer protein homolog 3 isoform X1 [Larimichthys crocea]
SMAX5B_010464	CP026251.1	20504548..20506306	16.9298	-1.08449	-2.12062	0.00288257	0.034679	1	protein_coding	K13023//carboxypeptidase N regulatory subunit	KAF0034213.1//hypothetical protein F2P81_014279 [Scophthalmus maximus];AWP07538.1//putative flocculation protein FLO11-like [Scophthalmus maximus]
SMAX5B_017077	CP026246.1	complement(200240..216537)	46.3812	-1.08726	-2.1247	0.00317456	0.037356	1	protein_coding	K00710//polypeptide N-acetylgalactosaminyltransferase [EC:2.4.1.41]	AWO99563.1//putative polypeptide N-acetylgalactosaminyltransferase 10-like, partial [Scophthalmus maximus];XP_028574170.1//polypeptide N-acetylgalactosaminyltransferase 10 isoform X2 [Podarcis muralis]
SMAX5B_009766	CP026252.1	complement(16482009..16551480)	14.9905	-1.08798	-2.12577	0.00151077	0.0213149	1	protein_coding	K01349//furin [EC:3.4.21.75]	AWP08690.1//putative furin [Scophthalmus maximus];KAF0041297.1//hypothetical protein F2P81_007195 [Scophthalmus maximus]
SMAX5B_013792	CP026258.1	complement(13416104..13479506)	18.9339	-1.08872	-2.12685	0.000122316	0.00275604	1	protein_coding	K17700//RAP1 GTPase activating protein 1	XP_035464026.1//GTPase-activating Rap/Ran-GAP domain-like protein 3 isoform X2 [Scophthalmus maximus];XP_035464028.1//GTPase-activating Rap/Ran-GAP domain-like protein 3 isoform X4 [Scophthalmus maximus];XP_035464030.1//GTPase-activating Rap/Ran-GAP domain-like protein 3 isoform X5 [Scophthalmus maximus];XP_035464027.1//GTPase-activating Rap/Ran-GAP domain-like protein 3 isoform X3 [Scophthalmus …
SMAX5B_015650	CP026264.1	complement(10387842..10396847)	19.4362	-1.08898	-2.12723	0.000155787	0.00335108	1	protein_coding	K00710//polypeptide N-acetylgalactosaminyltransferase [EC:2.4.1.41]	XP_035536723.1//polypeptide N-acetylgalactosaminyltransferase 12 [Morone saxatilis];AWP21783.1//putative polypeptide N-acetylgalactosaminyltransferase 12 [Scophthalmus maximus]
SMAX5B_011199	CP026261.1	16891574..16903556	31.3662	-1.09125	-2.13059	4.8095e-05	0.00127995	0.912603	protein_coding	K05659//ATP-binding cassette, subfamily B (MDR/TAP), member 4 [EC:7.6.2.2];K12482//RUN and FYVE domain-containing protein 1	XP_029364294.1//RUN domain-containing protein 3A-like isoform X1 [Echeneis naucrates];XP_035470761.1//RUN domain-containing protein 3A isoform X2 [Scophthalmus maximus]
SMAX5B_012162	CP026243.1	20905205..20938248	4.72686	-1.09182	-2.13143	0.00383071	0.0430668	1	protein_coding	K17914//kinesin family member 13	AWO96715.1//Kinesin-like protein [Scophthalmus maximus];KAF0045332.1//hypothetical protein F2P81_001861 [Scophthalmus maximus];XP_035497985.1//LOW QUALITY PROTEIN: kinesin-like protein KIF13A [Scophthalmus maximus]
SMAX5B_019300	CP026251.1	complement(22358093..22363750)	410.683	-1.09244	-2.13234	0.00107149	0.016216	1	protein_coding	K03841//fructose-1,6-bisphosphatase I [EC:3.1.3.11]	XP_019961168.1//PREDICTED: fructose-1,6-bisphosphatase 1-like [Paralichthys olivaceus]
SMAX5B_010090	CP026252.1	complement(14826818..14831295)	124.79	-1.09249	-2.13241	3.1869e-05	0.000914845	0.604715	protein_coding	K08847//receptor-interacting serine/threonine-protein kinase 3 [EC:2.7.11.1]	XP_035499095.1//receptor-interacting serine/threonine-protein kinase 3-like isoform X1 [Scophthalmus maximus];AWP08573.1//putative receptor-interacting serine/threonine-protein kinase 3-like isoform 2 [Scophthalmus maximus]
SMAX5B_021415	CP026244.1	complement(9064987..9073731)	20.5365	-1.0963	-2.13806	0.000843642	0.0131884	1	protein_coding	K04441//p38 MAP kinase [EC:2.7.11.24]	XP_022604999.1//mitogen-activated protein kinase 12-like [Seriola dumerili];AWO97736.1//Mitogen-activated protein kinase [Scophthalmus maximus]
SMAX5B_012045	CP026243.1	complement(15973090..15980639)	215.742	-1.09689	-2.13892	0.00340008	0.0395483	1	protein_coding	K07426//cytochrome P450 family 4 subfamily B polypeptide 1 [EC:1.14.14.1]	AWO96276.1//Cytochrome P450 [Scophthalmus maximus];XP_035479900.1//cytochrome P450 4B1-like [Scophthalmus maximus]
SMAX5B_009111	CP026259.1	2591380..2607367	9.5211	-1.09697	-2.13905	0.000473664	0.00842195	1	protein_coding	K00280//lysyl oxidase-like protein 2/3/4 [EC:1.4.3.-]	XP_035465550.1//lysyl oxidase homolog 3B isoform X3 [Scophthalmus maximus];XP_022606485.1//lysyl oxidase homolog 3 isoform X4 [Seriola dumerili];AWP16034.1//putative lysyl oxidase -like 3 [Scophthalmus maximus]
SMAX5B_000801	CP026249.1	complement(19482908..19490674)	16.2677	-1.09719	-2.13937	0.000168254	0.00357164	1	protein_coding	K10955//mucin-2	XP_021348440.1//mucin-2-like [Mizuhopecten yessoensis];XP_019122321.1//olfactomedin-like protein 2B [Larimichthys crocea]
SMAX5B_015594	CP026264.1	5522017..5532302	432.041	-1.09958	-2.14292	0.00289489	0.0347494	1	protein_coding	K12040//solute carrier family 9 (sodium/hydrogen exchanger), member 3	XP_035537678.1//sodium/hydrogen exchanger 3.1 isoform X2 [Morone saxatilis];XP_035475814.1//sodium/hydrogen exchanger 3-like isoform X1 [Scophthalmus maximus]
SMAX5B_009290	CP026255.1	complement(7604293..7609902)	42.856	-1.10097	-2.14498	0.000195218	0.00400694	1	protein_coding	K01189//alpha-galactosidase [EC:3.2.1.22]	XP_035505634.1//alpha-galactosidase A isoform X1 [Scophthalmus maximus]
SMAX5B_000645	CP026245.1	19535641..19541898	22.5951	-1.10512	-2.15117	0.0058959	0.0581054	1	protein_coding	K14382//solute carrier family 5 (sodium/glucose cotransporter), member 2	XP_035478985.1//sodium/glucose cotransporter 2 isoform X1 [Scophthalmus maximus]
SMAX5B_000077	CP026262.1	18528778..18544909	1302.86	-1.10922	-2.15729	0.00749011	0.0688143	1	protein_coding	K17854//cytochrome P450 family 2 subfamily K;K07423//cytochrome P450 family 2 subfamily W polypeptide 1	AWP20417.1//putative cytochrome P450 2K4-like [Scophthalmus maximus]
SMAX5B_010332	CP026251.1	complement(21186027..21200983)	20.5603	-1.11004	-2.15852	0.00810311	0.07336	1	protein_coding	K23080//cytosolic arginine sensor for mTORC1 subunit 1	AWP07560.1//Hypothetical protein SMAX5B_010332 [Scophthalmus maximus];XP_034781204.1//cytosolic arginine sensor for mTORC1 subunit 1-like [Acipenser ruthenus];XP_035495580.1//cytosolic arginine sensor for mTORC1 subunit 1 isoform X2 [Scophthalmus maximus]
SMAX5B_022391	CP026254.1	16592682..16595498	33.2979	-1.11027	-2.15887	5.3156e-06	0.000197596	0.100864	protein_coding	K15085//solute carrier family 25, member 42	XP_035503702.1//mitochondrial coenzyme A transporter SLC25A42-like [Scophthalmus maximus]
SMAX5B_009432	CP026255.1	7061364..7071522	37.9072	-1.11218	-2.16171	6.12494e-05	0.00158355	1	protein_coding	K23503//sideroflexin-5	XP_035505697.1//sideroflexin-5b [Scophthalmus maximus]
SMAX5B_012356	CP026247.1	12823993..12827098	89.1642	-1.11308	-2.16306	0.000148803	0.003231	1	protein_coding	K02437//glycine cleavage system H protein	XP_035484281.1//glycine cleavage system protein H (aminomethyl carrier), b [Scophthalmus maximus]
SMAX5B_014564	CP026253.1	complement(16505453..16510151)	34.6831	-1.11352	-2.16372	0.00368653	0.0419427	1	protein_coding	K01380//renin [EC:3.4.23.15]	XP_035502052.1//renin [Scophthalmus maximus]
SMAX5B_021043	CP026261.1	complement(11039293..11042761)	91.4356	-1.11403	-2.16449	0.000241857	0.00482905	1	protein_coding	NA	XP_035470444.1//immunoglobulin superfamily member 6 [Scophthalmus maximus];AWP18906.1//Hypothetical protein SMAX5B_021043 [Scophthalmus maximus];AWP18903.1//Hypothetical protein SMAX5B_021043 [Scophthalmus maximus];AWP18902.1//Hypothetical protein SMAX5B_021043 [Scophthalmus maximus]
SMAX5B_009885	CP026252.1	complement(15925986..15928737)	25.1195	-1.11418	-2.16471	0.000680826	0.0111397	1	protein_coding	K14648//poly(U)-specific endoribonuclease [EC:3.1.-.-]	XP_035497696.1//poly(U)-specific endoribonuclease-C isoform X2 [Scophthalmus maximus];KAF0041266.1//hypothetical protein F2P81_007164 [Scophthalmus maximus]
SMAX5B_002548	CP026243.1	14856742..14916364	3.63091	-1.117	-2.16895	0.000662305	0.0108951	1	protein_coding	K16506//protocadherin Fat 1/2/3	XP_018557150.1//PREDICTED: protocadherin Fat 3 isoform X1 [Lates calcarifer];XP_018557180.1//PREDICTED: protocadherin Fat 3 isoform X5 [Lates calcarifer];XP_018557196.1//PREDICTED: protocadherin Fat 3 isoform X7 [Lates calcarifer];XP_018557171.1//PREDICTED: protocadherin Fat 3 isoform X4 [Lates calcarifer];XP_018557160.1//PREDICTED: protocadherin Fat 3 isoform X2 [Lates calcarifer];XP_035478702.1…
SMAX5B_005070	CP026243.1	6917377..6923536	125.311	-1.11723	-2.16931	2.33353e-07	1.24658e-05	0.00442787	protein_coding	K00006//glycerol-3-phosphate dehydrogenase (NAD+) [EC:1.1.1.8]	XP_026885972.1//glycerol-3-phosphate dehydrogenase 1c isoform X1 [Electrophorus electricus];XP_035485535.1//glycerol-3-phosphate dehydrogenase 1-like protein [Scophthalmus maximus]
SMAX5B_003684	CP026258.1	6993772..7001119	33.9473	-1.119	-2.17197	0.000142526	0.0031199	1	protein_coding	K00944//nucleoside-triphosphate--adenylate kinase [EC:2.7.4.10]	XP_035465084.1//GTP:AMP phosphotransferase AK3, mitochondrial [Scophthalmus maximus];AWP15118.1//putative GTP:AMP phosphotransferase AK3 mitochondrial isoform 2 [Scophthalmus maximus]
SMAX5B_013535	CP026243.1	11731522..11735810	62.286	-1.12014	-2.17368	7.62198e-07	3.65969e-05	0.0144627	protein_coding	K17356//tetraspanin-13/31	XP_035485754.1//tetraspanin-13a [Scophthalmus maximus]
SMAX5B_018223	CP026256.1	complement(10709214..10714828)	51.1071	-1.12243	-2.17714	1.66659e-06	7.20835e-05	0.0316236	protein_coding	K12309//beta-galactosidase [EC:3.2.1.23]	XP_022596669.1//beta-galactosidase-like isoform X1 [Seriola dumerili]
SMAX5B_014392	CP026248.1	complement(14063593..14082562)	10.8045	-1.123	-2.17799	0.00259664	0.0323737	1	protein_coding	K05084//receptor tyrosine-protein kinase erbB-3 [EC:2.7.10.1]	AWP02932.1//putative receptor tyrosine-protein kinase erbB-3-like isoform 2 [Scophthalmus maximus];XP_035487449.1//receptor tyrosine-protein kinase erbB-3a [Scophthalmus maximus]
SMAX5B_019825	CP026245.1	5483279..5489742	13.6211	-1.12364	-2.17896	0.000822861	0.0129136	1	protein_coding	K10091//galectin-4	CDQ96316.1//unnamed protein product, partial [Oncorhynchus mykiss];AWO98610.1//putative galectin-4 [Scophthalmus maximus]
SMAX5B_009496	CP026252.1	24507314..24531403	19.6231	-1.12419	-2.17979	7.90996e-06	0.00027802	0.150091	protein_coding	K05636//laminin, beta 1	XP_018544570.1//PREDICTED: laminin subunit beta-1-like [Lates calcarifer]
SMAX5B_014248	CP026248.1	16018266..16045946	30.2745	-1.12574	-2.18214	0.000152161	0.00328623	1	protein_coding	K08794//calcium/calmodulin-dependent protein kinase I [EC:2.7.11.17]	XP_035487451.1//calcium/calmodulin-dependent protein kinase type 1 isoform X1 [Scophthalmus maximus]
SMAX5B_011012	CP026251.1	11730919..11734266	237.823	-1.1263	-2.18299	0.00196501	0.0261348	1	protein_coding	K00002//alcohol dehydrogenase (NADP+) [EC:1.1.1.2]	AWP06995.1//putative alcohol dehydrogenase isoform 2 [Scophthalmus maximus];AWP06994.1//putative alcohol dehydrogenase [Scophthalmus maximus];XP_022614602.1//alcohol dehydrogenase [NADP(+)] A-like isoform X1 [Seriola dumerili]
SMAX5B_008915	CP026255.1	13130823..13139505	93.3603	-1.12696	-2.18398	0.00238828	0.0304106	1	protein_coding	K14683//solute carrier family 34 (sodium-dependent phosphate cotransporter)	AWP12160.1//putative sodium-dependent phosphate transport protein 2A [Scophthalmus maximus]
SMAX5B_005335	CP026247.1	2262252..2279640	33.0764	-1.12724	-2.1844	1.24277e-06	5.56933e-05	0.0235816	protein_coding	K06816//golgi apparatus protein 1	XP_035485212.1//Golgi apparatus protein 1-like isoform X1 [Scophthalmus maximus];AWP01150.1//hypothetical protein SMAX5B_005335 [Scophthalmus maximus];XP_035485213.1//Golgi apparatus protein 1-like isoform X2 [Scophthalmus maximus]
SMAX5B_010837	CP026251.1	complement(5394958..5406602)	6.79295	-1.12755	-2.18488	0.00992926	0.0840886	1	protein_coding	K00476//aspartate beta-hydroxylase [EC:1.14.11.16];K23531//calcium-binding protein 1/2/4/5	XP_035496563.1//aspartate beta-hydroxylase domain-containing protein 2 [Scophthalmus maximus];AWP06671.1//putative aspartate beta-hydroxylase domain-containing protein 2-like [Scophthalmus maximus];XP_035496559.1//calcium-binding protein 1-like isoform X1 [Scophthalmus maximus]
SMAX5B_018529	CP026256.1	10775709..10779250	31.4046	-1.12828	-2.18598	0.00346581	0.0400816	1	protein_coding	K12160//small ubiquitin-related modifier;K04437//filamin	XP_035507512.1//PTTG1 interacting protein b [Scophthalmus maximus]
SMAX5B_016805	CP026257.1	complement(11177888..11226005)	16.8093	-1.12965	-2.18806	2.834e-07	1.48928e-05	0.00537751	protein_coding	K22937//lysosomal-trafficking regulator	XP_018535788.1//PREDICTED: lysosomal-trafficking regulator isoform X6 [Lates calcarifer];XP_018535789.1//PREDICTED: lysosomal-trafficking regulator isoform X7 [Lates calcarifer]
SMAX5B_015277	CP026243.1	complement(2559397..2563768)	13.2164	-1.13073	-2.18969	0.00278893	0.0339832	1	protein_coding	K00515//beta-carotene 15,15'-dioxygenase [EC:1.13.11.63]	XP_035487532.1//beta-carotene oxygenase 1, like [Scophthalmus maximus]
SMAX5B_009358	CP026255.1	complement(8739252..8746317)	15.7427	-1.13254	-2.19244	0.00283532	0.0343667	1	protein_coding	K19408//sushi repeat-containing protein SRPX2	AWP11868.1//putative sushi repeat-containing protein SRPX2 [Scophthalmus maximus];KAF0039903.1//hypothetical protein F2P81_008138 [Scophthalmus maximus]
SMAX5B_002546	CP026243.1	14059421..14068041	18.1193	-1.13362	-2.19409	0.00192933	0.0257249	1	protein_coding	K02857//rhomboid-related protein 1/2/3 [EC:3.4.21.105]	AWO96159.1//putative rhomboid-related protein 2 [Scophthalmus maximus]
SMAX5B_018545	CP026256.1	complement(10627233..10635517)	12.7725	-1.1347	-2.19573	0.000643817	0.010664	1	protein_coding	K07514//enoyl-CoA hydratase / 3-hydroxyacyl-CoA dehydrogenase / 3,2-trans-enoyl-CoA isomerase [EC:4.2.1.17 1.1.1.35 5.3.3.8]	AWP13011.1//putative peroxisomal bifunctional enzyme [Scophthalmus maximus]
SMAX5B_005382	CP026257.1	complement(3562748..3581364)	50.7972	-1.1354	-2.19679	0.00058106	0.00990934	1	protein_coding	K16773//fragile-site associated tumor suppressor	AWP13852.1//ALMS motif domain containing protein [Scophthalmus maximus];XP_035461619.1//uncharacterized protein LOC118283583 isoform X3 [Scophthalmus maximus];XP_035461618.1//uncharacterized protein LOC118283583 isoform X2 [Scophthalmus maximus]
SMAX5B_003214	CP026247.1	complement(24778696..24784138)	65.2389	-1.13635	-2.19825	1.51687e-07	8.49708e-06	0.00287825	protein_coding	K00213//7-dehydrocholesterol reductase [EC:1.3.1.21]	XP_031146564.1//7-dehydrocholesterol reductase [Sander lucioperca]
SMAX5B_019833	CP026245.1	complement(5536601..5540895)	16.2535	-1.13868	-2.20179	0.00415911	0.0457389	1	protein_coding	K08824//cyclin-dependent kinase-like [EC:2.7.11.22]	AWO98614.1//putative cyclin-dependent kinase-like 1 [Scophthalmus maximus];XP_035479564.1//cyclin-dependent kinase-like 1 isoform X3 [Scophthalmus maximus];XP_035479563.1//cyclin-dependent kinase-like 1 isoform X2 [Scophthalmus maximus];XP_035479562.1//cyclin-dependent kinase-like 1 isoform X1 [Scophthalmus maximus]
SMAX5B_005800	CP026261.1	complement(5690114..5736078)	5.16759	-1.1389	-2.20213	0.00283151	0.0343667	1	protein_coding	K10352//myosin heavy chain	XP_026181169.1//myosin-10 isoform X2 [Mastacembelus armatus];XP_029014290.1//myosin-10 isoform X5 [Betta splendens];XP_019121493.2//myosin-10 isoform X1 [Larimichthys crocea]
SMAX5B_000699	CP026245.1	19342526..19347835	183.6	-1.13993	-2.20371	1.44407e-07	8.14587e-06	0.00274012	protein_coding	K18265//integral membrane protein 2C	AWO99288.1//Integral membrane protein 2C [Scophthalmus maximus];XP_035479882.1//LOW QUALITY PROTEIN: integral membrane protein 2C-like [Scophthalmus maximus]
SMAX5B_014640	CP026253.1	complement(21837824..21841974)	127.427	-1.14063	-2.20478	9.45788e-05	0.0022287	1	protein_coding	K20119//bridging integrator 2	AWP10185.1//putative bridging integrator 2 [Scophthalmus maximus];XP_035501825.1//bridging integrator 2a [Scophthalmus maximus]
SMAX5B_009638	CP026264.1	complement(10657770..10688961)	380.819	-1.14164	-2.20632	0.00133136	0.0193503	1	protein_coding	K10624//E3 ubiquitin-protein ligase RBBP6 [EC:2.3.2.27];K23879//progranulin;K15502//serine/threonine-protein phosphatase 6 regulatory ankyrin repeat subunit A;K23573//dentin sialophosphoprotein	XP_035476792.1//progranulin-like [Scophthalmus maximus];AWP21802.1//putative serine/threonine-protein phosphatase 6 regulatory ankyrin repeat subunit A-like [Scophthalmus maximus];XP_035537013.1//protein FAM133 isoform X1 [Morone saxatilis];XP_018523322.1//PREDICTED: protein FAM133B [Lates calcarifer];TMS17923.1//Protein FAM133 [Larimichthys crocea];XP_035476787.1//serine/threonine-protein phosph…
SMAX5B_008181	CP026262.1	9853434..9857104	81.077	-1.14214	-2.20708	4.95485e-06	0.000186332	0.0940182	protein_coding	K23234//aminomuconate-semialdehyde dehydrogenase [EC:1.2.1.32]	XP_026174978.1//2-aminomuconic semialdehyde dehydrogenase [Mastacembelus armatus]
SMAX5B_002395	CP026248.1	13850067..13861261	30.165	-1.14229	-2.20732	4.23095e-07	2.13974e-05	0.00802822	protein_coding	K19030//6-phosphofructo-2-kinase / fructose-2,6-biphosphatase 4 [EC:2.7.1.105 3.1.3.46]	XP_022601269.1//6-phosphofructo-2-kinase/fructose-2,6-bisphosphatase 4-like isoform X3 [Seriola dumerili];XP_034440522.1//6-phosphofructo-2-kinase/fructose-2,6-bisphosphatase 4b isoform X4 [Hippoglossus hippoglossus];XP_034440519.1//6-phosphofructo-2-kinase/fructose-2,6-bisphosphatase 4b isoform X1 [Hippoglossus hippoglossus];XP_022601267.1//6-phosphofructo-2-kinase/fructose-2,6-bisphosphatase 4-…
SMAX5B_011873	CP026243.1	complement(26228761..26234936)	35.0752	-1.14611	-2.21317	6.98549e-05	0.00177196	1	protein_coding	K08665//hepsin [EC:3.4.21.106]	XP_035501417.1//serine protease hepsin isoform X1 [Scophthalmus maximus];XP_035502190.1//serine protease hepsin isoform X2 [Scophthalmus maximus]
SMAX5B_019090	CP026255.1	3907508..3990471	8.39624	-1.14723	-2.21488	0.0011932	0.0177419	1	protein_coding	K06084//F-box protein 20	XP_034453682.1//LIM and calponin homology domains-containing protein 1-like isoform X11 [Hippoglossus hippoglossus];XP_035506663.1//LIM and calponin homology domains-containing protein 1-like [Scophthalmus maximus];XP_034453679.1//LIM and calponin homology domains-containing protein 1-like isoform X9 [Hippoglossus hippoglossus];AWP11698.1//putative LIM and calponin -likey domains-containing prote…
SMAX5B_007905	CP026254.1	20116748..20138647	23.4381	-1.14952	-2.21839	2.09914e-05	0.000647522	0.398312	protein_coding	K12041//solute carrier family 9 (sodium/hydrogen exchanger), member 6/7	AWP11402.1//Sodium/hydrogen exchanger [Scophthalmus maximus];XP_035504253.1//sodium/hydrogen exchanger 7 isoform X1 [Scophthalmus maximus];KAF0042620.1//hypothetical protein F2P81_006152 [Scophthalmus maximus]
SMAX5B_019935	CP026245.1	complement(7839718..7888593)	7.0577	-1.15004	-2.2192	1.88699e-05	0.000594287	0.358056	protein_coding	K23380//FRAS1-related extracelluar matrix protein 1/2	XP_022604636.1//FRAS1-related extracellular matrix protein 2-like [Seriola dumerili]
SMAX5B_018983	CP026255.1	complement(15132197..15137161)	24.4939	-1.15085	-2.22044	1.04941e-05	0.000354928	0.199125	protein_coding	K01931//protein neuralized [EC:2.3.2.27]	AWP12283.1//putative E3 ubiquitin-protein ligase NEURL1B [Scophthalmus maximus];XP_035505973.1//E3 ubiquitin-protein ligase NEURL1B isoform X2 [Scophthalmus maximus]
SMAX5B_010534	CP026259.1	complement(865945..867694)	17.8206	-1.15115	-2.22091	0.00191474	0.025614	1	protein_coding	K06115//spectrin beta	AWP15960.1//putative spectrin beta chain non-erythrocytic 5-like [Scophthalmus maximus]
SMAX5B_002111	CP026243.1	267183..269626	9.23309	-1.15214	-2.22244	0.0046823	0.0497514	1	protein_coding	K10955//mucin-2;K18494//[histone H3]-lysine9 N-trimethyltransferase SETDB2 [EC:2.1.1.355];K01320//coagulation factor VII [EC:3.4.21.21]	XP_035492838.1//uncharacterized protein LOC118312381 isoform X3 [Scophthalmus maximus]
SMAX5B_010310	CP026251.1	complement(17982708..18018903)	49.4241	-1.15284	-2.2235	2.46386e-06	0.000100887	0.0467518	protein_coding	K12326//Ras-specific guanine nucleotide-releasing factor 2	XP_035494881.1//ras-specific guanine nucleotide-releasing factor 2 isoform X2 [Scophthalmus maximus];XP_018529735.1//PREDICTED: LOW QUALITY PROTEIN: ras-specific guanine nucleotide-releasing factor 2 [Lates calcarifer]
SMAX5B_017426	CP026260.1	complement(13469002..13482283)	496.392	-1.15429	-2.22575	0.00096512	0.0148713	1	protein_coding	K01292//carboxypeptidase N catalytic subunit [EC:3.4.17.3]	XP_035467652.1//carboxypeptidase N catalytic chain [Scophthalmus maximus]
SMAX5B_004822	CP026246.1	complement(19162251..19165994)	293.088	-1.15495	-2.22677	6.29971e-06	0.000227367	0.119537	protein_coding	K10099//F-box protein 2;K01942//biotin---protein ligase [EC:6.3.4.9 6.3.4.10 6.3.4.11 6.3.4.15];K10102//F-box protein 27	AWP00536.1//Nonspecific cytotoxic cell receptor protein-1 isoform 3 [Scophthalmus maximus];XP_035481292.1//F-box only protein 50 [Scophthalmus maximus];AWP00534.1//Nonspecific cytotoxic cell receptor protein-1 [Scophthalmus maximus]
SMAX5B_012210	CP026243.1	complement(16455522..16457827)	494.555	-1.15866	-2.23251	0.00414999	0.0456697	1	protein_coding	K04524//apolipoprotein E;K08760//apolipoprotein A-IV	XP_035488445.1//apolipoprotein Eb [Scophthalmus maximus]
SMAX5B_016425	CP026248.1	355847..417678	4.74936	-1.16136	-2.23668	0.00545547	0.0550426	1	protein_coding	K16727//Rho guanine nucleotide exchange factor 10	XP_005729732.1//PREDICTED: rho guanine nucleotide exchange factor 10-like protein isoform X3 [Pundamilia nyererei];AWP02195.1//putative rho guanine nucleotide exchange factor 10-like protein [Scophthalmus maximus];XP_035006621.1//rho guanine nucleotide exchange factor 10-like protein isoform X6 [Hippoglossus stenolepis];KAE8298224.1//Rho guanine nucleotide exchange factor 10-like protein GrinchGE…
SMAX5B_018561	CP026256.1	complement(15511671..15516590)	13.528	-1.16197	-2.23763	0.000368078	0.00690489	1	protein_coding	K22017//mucin-4;K21125//mucin-5AC	AWP13338.1//DUF4592 domain containing protein [Scophthalmus maximus]
SMAX5B_001876	CP026250.1	complement(18959042..18964901)	57.217	-1.16641	-2.24453	1.45827e-07	8.19732e-06	0.00276707	protein_coding	K16738//nuclear distribution protein NudE	XP_035493487.1//nuclear distribution protein nudE homolog 1-A-like [Scophthalmus maximus]
SMAX5B_009202	CP026250.1	1088201..1091949	35.2393	-1.16766	-2.24647	0.000478057	0.00845667	1	protein_coding	K10093//galectin-9;K06832//galectin-8;K10091//galectin-4	Q7TPX9.1//RecName: Full=Galectin-related protein B; AltName: Full=Lectin galactoside-binding-like protein B [Mus musculus];AWP05114.1//putative galectin-related protein-like [Scophthalmus maximus]
SMAX5B_018945	CP026255.1	15237997..15240509	5.76928	-1.16987	-2.24992	0.00870605	0.0770459	1	protein_coding	K04205//neuropeptide Y receptor type 2	AWP12288.1//putative neuropeptide Y receptor type 2-like [Scophthalmus maximus]
SMAX5B_014119	CP026248.1	complement(16851172..16870968)	12.6679	-1.16993	-2.25001	3.39052e-05	0.000959637	0.643351	protein_coding	K23860	AWP03134.1//pleckstrin -likey domain containing family G (with RhoGef domain) member 4 [Scophthalmus maximus];XP_035486881.1//uncharacterized protein KIAA1755-like isoform X1 [Scophthalmus maximus]
SMAX5B_014326	CP026248.1	14379339..14411227	12.009	-1.17042	-2.25077	6.99874e-06	0.000249802	0.132801	protein_coding	K05637//laminin, alpha 1/2;K23222//nuclease HARBI1 [EC:3.1.-.-];K01904//4-coumarate--CoA ligase [EC:6.2.1.12]	XP_019942183.1//PREDICTED: disco-interacting protein 2 homolog B-A isoform X2 [Paralichthys olivaceus];XP_035004097.1//disco-interacting protein 2 homolog B-A isoform X4 [Hippoglossus stenolepis];XP_018528970.1//PREDICTED: disco-interacting protein 2 homolog B-A-like isoform X4 [Lates calcarifer];XP_018581137.2//disco-interacting protein 2 homolog B-A isoform X3 [Scleropages formosus];XP_03548679…
SMAX5B_005535	CP026260.1	20769439..20786796	5.66612	-1.17089	-2.2515	0.00369991	0.0420357	1	protein_coding	K20478//golgin subfamily B member 1	AWP18181.1//putative janus kinase and microtubule-interacting protein 3 [Scophthalmus maximus]
SMAX5B_019496	CP026244.1	complement(6447725..6529805)	17.9209	-1.17524	-2.25831	0.000138881	0.0030777	1	protein_coding	K06777//receptor-type tyrosine-protein phosphatase delta [EC:3.1.3.48]	XP_019951184.1//PREDICTED: receptor-type tyrosine-protein phosphatase delta isoform X23 [Paralichthys olivaceus];XP_034532399.1//receptor-type tyrosine-protein phosphatase delta-like isoform X1 [Notolabrus celidotus];AWO97639.1//hypothetical protein SMAX5B_019496 [Scophthalmus maximus];XP_019951185.1//PREDICTED: receptor-type tyrosine-protein phosphatase delta isoform X24 [Paralichthys olivaceus]
SMAX5B_011794	CP026243.1	complement(19634454..19636777)	154.601	-1.17571	-2.25903	0.000160125	0.00341849	1	protein_coding	NA	XP_035477451.1//translation initiation factor IF-2 [Scophthalmus maximus]
SMAX5B_002293	CP026248.1	13316134..13355396	15.723	-1.17607	-2.2596	8.91953e-05	0.00214454	1	protein_coding	K07526//SLIT-ROBO Rho GTPase activating protein	XP_035487516.1//SLIT-ROBO Rho GTPase-activating protein 3 isoform X1 [Scophthalmus maximus];XP_035487517.1//SLIT-ROBO Rho GTPase-activating protein 3 isoform X2 [Scophthalmus maximus];XP_019942449.1//PREDICTED: SLIT-ROBO Rho GTPase-activating protein 3 isoform X2 [Paralichthys olivaceus];AWP02875.1//putative SLIT-ROBO Rho GTPase-activating protein 3 [Scophthalmus maximus];XP_018536838.1//PREDICTE…
SMAX5B_016558	CP026251.1	13787043..13833988	8.19807	-1.17776	-2.26226	0.000281642	0.00550088	1	protein_coding	K08654//proprotein convertase subtilisin/kexin type 5 [EC:3.4.21.-]	AWP07185.1//putative proprotein convertase subtilisin/kexin type 5 [Scophthalmus maximus];KAF0033910.1//hypothetical protein F2P81_013976 [Scophthalmus maximus];XP_029295186.1//proprotein convertase subtilisin/kexin type 5 isoform X2 [Cottoperca gobio];XP_034397155.1//LOW QUALITY PROTEIN: proprotein convertase subtilisin/kexin type 5b [Cyclopterus lumpus];XP_029295185.1//proprotein convertase sub…
SMAX5B_003758	CP026244.1	complement(3637214..3639037)	23.8819	-1.17778	-2.26229	0.000810037	0.0127745	1	protein_coding	K11147//dehydrogenase/reductase SDR family member 4 [EC:1.1.-.-]	XP_035469299.1//dehydrogenase/reductase SDR family member 4 [Scophthalmus maximus]
SMAX5B_009036	CP026259.1	2056546..2112915	16.7307	-1.17803	-2.26267	0.000599782	0.0101378	1	protein_coding	K13862//solute carrier family 4 (sodium borate transporter), member 11	AWP16016.1//Solute carrier family 4 sodium borate transporter member 11B [Scophthalmus maximus];KAE8290353.1//Sodium bicarbonate transporter-like protein 11 [Larimichthys crocea];XP_035465640.1//sodium bicarbonate transporter-like protein 11 isoform X1 [Scophthalmus maximus]
SMAX5B_008433	CP026245.1	3947163..4067269	49.3637	-1.17933	-2.26472	0.000320299	0.00612854	1	protein_coding	K05011//chloride channel 2	XP_033486196.1//chloride channel protein 2c isoform X3 [Epinephelus lanceolatus];XP_033486195.1//chloride channel protein 2c isoform X2 [Epinephelus lanceolatus];XP_029373299.1//chloride channel protein 2 isoform X2 [Echeneis naucrates];XP_022077935.1//chloride channel protein 2 isoform X8 [Acanthochromis polyacanthus];XP_023124561.1//chloride channel protein 2 isoform X2 [Amphiprion ocellaris];X…
SMAX5B_019174	CP026255.1	18139068..18149205	59.5423	-1.18061	-2.26672	1.60686e-05	0.000516405	0.304903	protein_coding	K04198//endothelin receptor type B	AWP12424.1//putative endothelin B receptor-like [Scophthalmus maximus];XP_030211925.1//zinc finger FYVE domain-containing protein 21 isoform X1 [Gadus morhua];XP_020485300.1//endothelin receptor type B-like [Labrus bergylta];XP_029603645.1//endothelin receptor type B-like [Salmo trutta]
SMAX5B_014141	CP026248.1	complement(14481752..14519874)	4.30232	-1.18401	-2.27208	0.00300349	0.0357868	1	protein_coding	K13859//solute carrier family 4 (sodium bicarbonate cotransporter), member 8;K20639//Rho GTPase-activating protein 18/28/40	XP_029990486.1//electroneutral sodium bicarbonate exchanger 1-like isoform X2 [Sphaeramia orbicularis];XP_001749094.1//uncharacterized protein MONBRDRAFT_33940 [Monosiga brevicollis MX1];XP_023279414.1//electroneutral sodium bicarbonate exchanger 1-like [Seriola lalandi dorsalis]
SMAX5B_013603	CP026246.1	25689440..25691707	126.451	-1.18527	-2.27406	4.24538e-05	0.00115499	0.805561	protein_coding	K05408//C-C motif chemokine 3;K21092//C-C motif chemokine 14	XP_035480311.1//eotaxin-like [Scophthalmus maximus]
SMAX5B_018639	CP026256.1	complement(13412917..13478279)	10.623	-1.18612	-2.27539	0.00230064	0.0295512	1	protein_coding	K08112//glypican 6	XP_035460073.1//glypican-6b isoform X2 [Scophthalmus maximus]
SMAX5B_012179	CP026243.1	complement(17183196..17193512)	62.7426	-1.18958	-2.28087	7.13751e-06	0.000253076	0.135434	protein_coding	NA	XP_035498315.1//death effector domain-containing 1 [Scophthalmus maximus];AWO96346.1//putative DNA-binding death effector domain-containing protein 2 [Scophthalmus maximus]
SMAX5B_014736	CP026253.1	complement(16216874..16260418)	14.9634	-1.19075	-2.28271	3.50696e-06	0.000136661	0.0665445	protein_coding	K05727//dedicator of cytokinesis protein 3	XP_024148741.1//dedicator of cytokinesis protein 3-like isoform X1 [Oryzias melastigma];XP_034446862.1//dedicator of cytokinesis protein 3 isoform X4 [Hippoglossus hippoglossus]
SMAX5B_001914	CP026263.1	4785742..4793539	89.9768	-1.19245	-2.2854	9.02596e-05	0.00216368	1	protein_coding	K00451//homogentisate 1,2-dioxygenase [EC:1.13.11.5]	XP_035474766.1//homogentisate 1,2-dioxygenase [Scophthalmus maximus]
SMAX5B_022602	CP026254.1	7668533..7731413	20.0496	-1.19565	-2.29048	3.22774e-05	0.000924924	0.612464	protein_coding	K20160//DENN domain-containing protein 1	XP_035504611.1//LOW QUALITY PROTEIN: DENN domain-containing protein 1B [Scophthalmus maximus];AWP10738.1//putative DENN domain-containing protein 1A-like [Scophthalmus maximus]
SMAX5B_004459	CP026244.1	811083..821202	54.9815	-1.19624	-2.29141	1.55986e-06	6.83838e-05	0.0295984	protein_coding	K05681//ATP-binding cassette, subfamily G (WHITE), member 2	AWO97261.1//putative ATP-binding cassette sub-family G member 2-like [Scophthalmus maximus];XP_035462612.1//broad substrate specificity ATP-binding cassette transporter ABCG2-like [Scophthalmus maximus]
SMAX5B_001088	CP026248.1	2725691..2731850	121.633	-1.19743	-2.2933	1.98711e-06	8.48097e-05	0.0377055	protein_coding	K10955//mucin-2;K01317//acrosin [EC:3.4.21.10]	AWP02270.1//Hypothetical protein SMAX5B_001088 [Scophthalmus maximus];XP_035486046.1//adhesive plaque matrix protein-like isoform X3 [Scophthalmus maximus];XP_035486045.1//adhesive plaque matrix protein-like isoform X2 [Scophthalmus maximus];AWP02269.1//Hypothetical protein SMAX5B_001088 [Scophthalmus maximus]
SMAX5B_004248	CP026246.1	10228810..10257974	18.0029	-1.19769	-2.29372	8.33802e-05	0.00202586	1	protein_coding	K17501//protein phosphatase 1E [EC:3.1.3.16]	KAF0038406.1//hypothetical protein F2P81_008890 [Scophthalmus maximus]
SMAX5B_022686	CP026243.1	complement(8190290..8202855)	16.3122	-1.1977	-2.29374	0.00786769	0.0716306	1	protein_coding	K23575//insulin-like growth factor-binding protein 2	AWO95911.1//putative insulin-like growth factor-binding protein 2 [Scophthalmus maximus]
SMAX5B_016870	CP026257.1	complement(9824669..9832397)	12.1389	-1.19918	-2.29609	0.00219228	0.0283625	1	protein_coding	K02599//Notch 1	XP_018515606.1//PREDICTED: oncoprotein-induced transcript 3 protein [Lates calcarifer];AWP14182.1//putative oncoprotein-induced transcript 3 protein [Scophthalmus maximus]
SMAX5B_007584	CP026250.1	complement(16425143..16457686)	156.46	-1.19981	-2.29709	7.55428e-05	0.00187031	1	protein_coding	K18622//adducin	XP_035492303.1//adducin 3 (gamma) a isoform X2 [Scophthalmus maximus];XP_035492305.1//adducin 3 (gamma) a isoform X4 [Scophthalmus maximus]
SMAX5B_015273	CP026243.1	complement(2567974..2590197)	3.24747	-1.20022	-2.29775	0.00343995	0.0398408	1	protein_coding	K15048//kalirin [EC:2.7.11.1]	XP_018516847.1//PREDICTED: LOW QUALITY PROTEIN: kalirin-like [Lates calcarifer];XP_035488030.1//LOW QUALITY PROTEIN: kalirin-like [Scophthalmus maximus];XP_031518180.1//kalirin isoform X9 [Papio anubis]
SMAX5B_021534	CP026246.1	complement(3161695..3173758)	164.121	-1.20258	-2.30152	0.000676874	0.0110863	1	protein_coding	K08216//MFS transporter, OCT family, solute carrier family 22 (organic anion transporter), member 20	XP_018517473.1//PREDICTED: solute carrier family 22 member 6-like [Lates calcarifer];XP_035480932.1//solute carrier family 22 member 6 isoform X2 [Scophthalmus maximus];AWO99719.1//putative solute carrier family 22 member 6-like [Scophthalmus maximus]
SMAX5B_009628	CP026264.1	complement(11026605..11037608)	28.6095	-1.20873	-2.31134	1.82323e-06	7.84379e-05	0.0345958	protein_coding	K12565//alpha-sarcoglycan	XP_035476156.1//epsilon-sarcoglycan isoform X3 [Scophthalmus maximus];AWP21812.1//putative epsilon-sarcoglycan [Scophthalmus maximus];AWP21813.1//putative epsilon-sarcoglycan isoform 2 [Scophthalmus maximus];AWP21814.1//putative epsilon-sarcoglycan isoform 3 [Scophthalmus maximus]
SMAX5B_014368	CP026248.1	complement(15330601..15333906)	61.1414	-1.21032	-2.31389	1.59976e-05	0.00051618	0.303555	protein_coding	K01068//acyl-coenzyme A thioesterase 1/2/4 [EC:3.1.2.2];K00659//bile acid-CoA:amino acid N-acyltransferase [EC:2.3.1.65 3.1.2.2]	AWP03051.1//putative acyl-coenzyme A thioesterase 4-like [Scophthalmus maximus]
SMAX5B_022419	CP026254.1	complement(6988463..7001526)	28.6999	-1.21042	-2.31405	2.74956e-06	0.000110897	0.0521728	protein_coding	K16342//cytosolic phospholipase A2 [EC:3.1.1.4]	AWP10695.1//putative cytosolic phospholipase A2 [Scophthalmus maximus]
SMAX5B_018068	CP026257.1	6193228..6201965	127.087	-1.21049	-2.31416	0.0004993	0.00870833	1	protein_coding	K00789//S-adenosylmethionine synthetase [EC:2.5.1.6]	XP_022045789.1//S-adenosylmethionine synthase isoform X1 [Acanthochromis polyacanthus];XP_035461085.1//S-adenosylmethionine synthase isoform X1 [Scophthalmus maximus]
SMAX5B_014146	CP026248.1	18152704..18156523	17.4947	-1.21216	-2.31685	0.000114837	0.00261652	1	protein_coding	K16605//tubulin polyglutamylase complex subunit 2	AWP03194.1//putative tubulin polyglutamylase complex subunit 2 [Scophthalmus maximus]
SMAX5B_018209	CP026256.1	16600780..16623834	37.7457	-1.2125	-2.31739	1.39828e-07	7.98377e-06	0.00265324	protein_coding	K17902//TBC1 domain family member 4	AWP13411.1//putative TBC1 domain family member 4 [Scophthalmus maximus];XP_035506843.1//TBC1 domain family member 4 isoform X4 [Scophthalmus maximus];XP_035506839.1//TBC1 domain family member 4 isoform X1 [Scophthalmus maximus];XP_035506841.1//TBC1 domain family member 4 isoform X2 [Scophthalmus maximus];XP_035506848.1//TBC1 domain family member 4 isoform X7 [Scophthalmus maximus]
SMAX5B_001353	CP026252.1	8577389..8652938	2.74902	-1.21343	-2.31889	0.00515074	0.0530632	1	protein_coding	K09609//a disintegrin and metalloproteinase with thrombospondin motifs 20 [EC:3.4.24.-]	AWP08154.1//putative disintegrin and metalloproteinase with thrombospondin motifs 20 [Scophthalmus maximus];XP_023256050.1//A disintegrin and metalloproteinase with thrombospondin motifs 20-like [Seriola lalandi dorsalis]
SMAX5B_000440	CP026259.1	complement(10953973..10975827)	21.1989	-1.21405	-2.31989	2.22706e-05	0.000681768	0.422585	protein_coding	K17581//consortin	AWP16541.1//putative nutritionally-regulated adipose and cardiac enriched protein -like [Scophthalmus maximus];TMS21371.1//Consortin [Larimichthys crocea];XP_020500879.1//uncharacterized protein LOC109992550 isoform X3 [Labrus bergylta]
SMAX5B_001867	CP026263.1	4980994..4992635	119.011	-1.21899	-2.32783	0.000259792	0.00513001	1	protein_coding	K00814//alanine transaminase [EC:2.6.1.2]	XP_035474684.1//alanine aminotransferase 2-like [Scophthalmus maximus];AWP20763.1//Alanine aminotransferase 2-like isoform 2 [Scophthalmus maximus]
SMAX5B_021035	CP026261.1	complement(10474370..10475367)	42.8966	-1.21993	-2.32936	0.000917822	0.0142411	1	protein_coding	K01557//acylpyruvate hydrolase [EC:3.7.1.5]	AWP18866.1//putative acylpyruvase FAHD1 mitochondrial [Scophthalmus maximus]
SMAX5B_018499	CP026256.1	complement(13535463..13566190)	4.86243	-1.22251	-2.33352	0.00824421	0.0742182	1	protein_coding	K16499//protocadherin delta 2	AWP13188.1//putative protocadherin-17-like [Scophthalmus maximus];XP_035460563.1//protocadherin-17-like [Scophthalmus maximus]
SMAX5B_013892	CP026258.1	12551752..12562291	23.6473	-1.22331	-2.33482	2.89011e-05	0.000844676	0.548398	protein_coding	K04634//guanine nucleotide-binding protein G(q) subunit alpha;K04636//guanine nucleotide-binding protein subunit alpha-14;K18449//prune homolog 2	XP_035040082.1//guanine nucleotide-binding protein subunit alpha-11-like [Hippoglossus stenolepis];AWP15449.1//putative protein prune -like 2-like [Scophthalmus maximus];XP_028730719.1//protein prune homolog 2 isoform X7 [Peromyscus leucopus];XP_028457787.1//protein prune homolog 2-like isoform X1 [Perca flavescens]
SMAX5B_012167	CP026243.1	complement(22645699..22654438)	30.0083	-1.22509	-2.3377	2.90128e-06	0.000115857	0.0550518	protein_coding	K03145//transcription elongation factor S-II	XP_035491745.1//transcription elongation factor A protein 3 isoform X3 [Scophthalmus maximus];AWO96853.1//putative transcription elongation factor A protein 3 isoform 2 [Scophthalmus maximus];AWO96854.1//putative transcription elongation factor A protein 3 isoform 3 [Scophthalmus maximus];XP_035491771.1//transcription elongation factor A protein 3 isoform X6 [Scophthalmus maximus];AWO96852.1//put…
SMAX5B_003244	CP026247.1	24804972..24866614	9.18479	-1.23057	-2.3466	0.000375128	0.00698032	1	protein_coding	K20128//metastasis suppressor protein 1	XP_001568166.1//proteophosphoglycan ppg4 [Leishmania braziliensis MHOM/BR/75/M2904];AWP02016.1//putative MTSS1-like protein-like [Scophthalmus maximus]
SMAX5B_012682	CP026247.1	16152986..16163398	26.2176	-1.23121	-2.34764	3.7569e-06	0.000146048	0.0712872	protein_coding	K00844//hexokinase [EC:2.7.1.1]	AWP01716.1//putative hexokinase HKDC1 [Scophthalmus maximus]
SMAX5B_002311	CP026248.1	complement(12873695..12914530)	5.93114	-1.23169	-2.34841	0.00264443	0.0327922	1	protein_coding	K19558//neuroblastoma suppressor of tumorigenicity 1;K11448//lysine-specific demethylase 6B [EC:1.14.11.68]	AWP02835.1//putative von Willebrand factor A domain-containing protein 1 [Scophthalmus maximus];KFM60995.1//hypothetical protein X975_04887, partial [Stegodyphus mimosarum];XP_035487114.1//transmembrane protein 88 [Scophthalmus maximus]
SMAX5B_019952	CP026245.1	complement(5490714..5515048)	18.2703	-1.235	-2.35382	3.24948e-06	0.000128082	0.0616588	protein_coding	K05115//AXL receptor tyrosine kinase [EC:2.7.10.1]	AWO98611.1//putative tyrosine-protein kinase receptor UFO [Scophthalmus maximus]
SMAX5B_014460	CP026253.1	11440092..11445566	234.06	-1.23518	-2.35411	0.000388602	0.00719784	1	protein_coding	K01672//carbonic anhydrase [EC:4.2.1.1]	XP_018521658.1//PREDICTED: carbonic anhydrase 6 [Lates calcarifer];AWP09543.1//putative carbonic anhydrase 6 [Scophthalmus maximus];XP_035500097.1//uncharacterized protein ca6 [Scophthalmus maximus]
SMAX5B_013315	CP026245.1	complement(11716662..11752593)	16.6794	-1.23529	-2.35428	0.00556032	0.0558284	1	protein_coding	K17506//protein phosphatase 1L [EC:3.1.3.16]	AWO98919.1//putative protein phosphatase 1L-like [Scophthalmus maximus]
SMAX5B_011542	CP026250.1	complement(3237645..3263290)	229.789	-1.23899	-2.36033	4.04061e-05	0.00111051	0.766705	protein_coding	K08012//neutrophil cytosolic factor 4	KAF3852894.1//hypothetical protein F7725_006249 [Dissostichus mawsoni];XP_035492365.1//neutrophil cytosol factor 4 isoform X1 [Scophthalmus maximus]
SMAX5B_003567	CP026258.1	complement(8281367..8293117)	63.6604	-1.24083	-2.36334	1.26848e-07	7.36128e-06	0.00240694	protein_coding	K12484//Rab11 family-interacting protein 1/2/5	AWP15222.1//putative trichohyalin-like [Scophthalmus maximus]
SMAX5B_005834	CP026249.1	5805929..5841237	177.222	-1.24354	-2.36778	0.000363379	0.00682467	1	protein_coding	K06560//mannose receptor, C type	XP_035491562.1//macrophage mannose receptor 1-like isoform X1 [Scophthalmus maximus];AWP03840.1//putative macrophage mannose receptor 1-like [Scophthalmus maximus]
SMAX5B_017802	CP026252.1	20887472..20892538	12.1446	-1.24372	-2.36809	0.00382869	0.0430668	1	protein_coding	K17858//cytochrome P450 family 2 subfamily X	AWP08864.1//putative cytochrome P450 2F2-like [Scophthalmus maximus];AWP08863.1//putative cytochrome P450 2F2 [Scophthalmus maximus]
SMAX5B_007942	CP026254.1	complement(20492229..20494680)	41.062	-1.24492	-2.37006	0.000586637	0.00996233	1	protein_coding	K01109//inositol polyphosphate-4-phosphatase [EC:3.1.3.66];K01239//purine nucleosidase [EC:3.2.2.1]	XP_035502962.1//inosine-uridine preferring nucleoside hydrolase [Scophthalmus maximus]
SMAX5B_021498	CP026246.1	complement(3016581..3020544)	15.8338	-1.24515	-2.37043	9.14658e-05	0.00217964	1	protein_coding	K09870//aquaporin-11	XP_035482617.1//aquaporin-11-like [Scophthalmus maximus]
SMAX5B_019823	CP026245.1	complement(8638088..8777910)	8.94804	-1.2481	-2.37528	0.000374485	0.0069764	1	protein_coding	K06754//roundabout, axon guidance receptor 2	XP_019944002.1//PREDICTED: roundabout homolog 2 isoform X6 [Paralichthys olivaceus];AWO98758.1//putative roundabout -like 2-like [Scophthalmus maximus];XP_035479052.1//roundabout homolog 2 isoform X12 [Scophthalmus maximus];XP_022047804.1//roundabout homolog 2 isoform X3 [Acanthochromis polyacanthus];XP_022047802.1//roundabout homolog 2 isoform X1 [Acanthochromis polyacanthus];XP_035479040.1//rou…
SMAX5B_002005	CP026263.1	2024245..2036530	77.9791	-1.24839	-2.37576	2.1961e-05	0.000673569	0.41671	protein_coding	K23026//LIM domain and actin-binding protein 1	XP_031206466.1//LIM domain-containing protein 2 [Mastomys coucha];AWP20598.1//putative LIM domain and actin-binding protein 1-like [Scophthalmus maximus]
SMAX5B_005980	CP026249.1	complement(9381653..9403260)	46.5646	-1.25139	-2.38071	0.000199865	0.00408155	1	protein_coding	K07200//5'-AMP-activated protein kinase, regulatory gamma subunit	AWP04039.1//putative 5'-AMP-activated protein kinase subunit gamma-1-like [Scophthalmus maximus]
SMAX5B_004460	CP026244.1	613557..617377	33.0286	-1.25186	-2.38148	0.000613192	0.0102621	1	protein_coding	K04197//endothelin receptor type A	XP_023254874.1//endothelin receptor type B-like [Seriola lalandi dorsalis];KAF0028982.1//hypothetical protein F2P81_018087 [Scophthalmus maximus]
SMAX5B_008453	CP026245.1	2214492..2237991	8.61937	-1.25294	-2.38326	0.0059518	0.0584065	1	protein_coding	K00306//sarcosine oxidase / L-pipecolate oxidase [EC:1.5.3.1 1.5.3.7]	XP_035479407.1//peroxisomal sarcosine oxidase isoform X1 [Scophthalmus maximus]
SMAX5B_011772	CP026243.1	17710625..17715545	348.582	-1.25388	-2.38482	3.27176e-05	0.000930921	0.620816	protein_coding	K01330//complement component 1, r subcomponent [EC:3.4.21.41]	XP_035497447.1//complement C1s subcomponent-like [Scophthalmus maximus]
SMAX5B_004162	CP026246.1	complement(16196181..16200273)	29.5026	-1.25411	-2.3852	2.86322e-06	0.000114621	0.0543295	protein_coding	NA	AWP00389.1//DUF1907 domain containing protein isoform 2 [Scophthalmus maximus];AWP00388.1//DUF1907 domain containing protein [Scophthalmus maximus]
SMAX5B_001540	CP026263.1	complement(9796293..9803693)	3.92256	-1.25542	-2.38737	0.00623922	0.0604014	1	protein_coding	K23573//dentin sialophosphoprotein;K19607//X-linked retinitis pigmentosa GTPase regulator	AWP20950.1//putative junctional protein associated with coronary artery disease [Scophthalmus maximus]
SMAX5B_010200	CP026245.1	17844110..17901897	15.2333	-1.25929	-2.39378	0.00117559	0.0175936	1	protein_coding	K21443//proline/serine-rich coiled-coil protein 1;K16501//cadherin-related family member 1;K09566//peptidyl-prolyl isomerase G (cyclophilin G) [EC:5.2.1.8]	AWO99227.1//Hypothetical protein SMAX5B_010200 [Scophthalmus maximus];XP_033487762.1//ventricular zone-expressed PH domain-containing protein isoform X1 [Epinephelus lanceolatus]
SMAX5B_015508	CP026264.1	9484691..9493852	16.152	-1.25998	-2.39492	0.000358387	0.00674662	1	protein_coding	K09575//FK506-binding protein 9/10 [EC:5.2.1.8]	XP_035477051.1//peptidyl-prolyl cis-trans isomerase FKBP9 [Scophthalmus maximus]
SMAX5B_019525	CP026253.1	23400770..23463217	4.43246	-1.26042	-2.39566	0.0012625	0.0186021	1	protein_coding	K06825//fibrillin 1	XP_029974041.1//signal peptide, CUB and EGF-like domain-containing protein 3 isoform X2 [Salarias fasciatus];XP_023262034.1//signal peptide, CUB and EGF-like domain-containing protein 3 isoform X1 [Seriola lalandi dorsalis];AWP10290.1//putative signal peptide CUB and EGF-like domain-containing protein 3, partial [Scophthalmus maximus];XP_034066885.1//signal peptide, CUB and EGF-like domain-contai…
SMAX5B_001918	CP026263.1	complement(7131276..7132265)	39.4472	-1.26096	-2.39655	0.00158156	0.022034	1	protein_coding	K05307//thiamine-triphosphatase [EC:3.6.1.28]	XP_035474488.1//thiamine-triphosphatase [Scophthalmus maximus]
SMAX5B_015125	CP026258.1	complement(4377203..4400201)	13.2229	-1.26186	-2.39805	0.00126259	0.0186021	1	protein_coding	K05129//muscle, skeletal, receptor tyrosine kinase [EC:2.7.10.1]	AWP15015.1//putative muscle skeletal receptor tyrosine-protein kinase [Scophthalmus maximus]
SMAX5B_022663	CP026254.1	complement(12157141..12206792)	12.5602	-1.26214	-2.39852	3.10651e-06	0.000122836	0.058946	protein_coding	K23342//fibrillin 2/3	XP_035503625.1//LOW QUALITY PROTEIN: fibrillin-2b [Scophthalmus maximus];AWP10931.1//putative fibrillin-2-like [Scophthalmus maximus]
SMAX5B_020936	CP026261.1	complement(12484080..12488052)	12.7991	-1.26333	-2.4005	0.000232425	0.00465224	1	protein_coding	K12006//tripartite motif-containing protein 16	AWP18991.1//putative tripartite motif-containing protein 16-like [Scophthalmus maximus]
SMAX5B_011995	CP026243.1	20601871..20636378	10.6071	-1.26618	-2.40525	0.000170739	0.0036007	1	protein_coding	K06584//integrin alpha 8	AWO96674.1//putative integrin alpha-8 [Scophthalmus maximus];XP_029215625.1//SAG-related sequence [Besnoitia besnoiti]
SMAX5B_001317	CP026252.1	3743809..3756649	12.8036	-1.26651	-2.40578	0.000329835	0.00628987	1	protein_coding	K19987//exocyst complex component 3-like protein	XP_022624283.1//exocyst complex component 3-like protein [Seriola dumerili];XP_035013683.1//exocyst complex component 3-like protein isoform X3 [Hippoglossus stenolepis];AWP07934.1//putative exocyst complex component 3-like protein [Scophthalmus maximus]
SMAX5B_011751	CP026243.1	16805110..16809387	5.21089	-1.26702	-2.40663	0.00667796	0.0637016	1	protein_coding	K18808//toll-like receptor 13	AWO96331.1//Toll-like receptor 21 [Scophthalmus maximus]
SMAX5B_014789	CP026253.1	complement(15893513..15897138)	138.741	-1.26885	-2.40969	7.2351e-08	4.50671e-06	0.00137286	protein_coding	K21247//tumor protein p53-inducible nuclear protein 2	XP_033484579.1//uncharacterized protein LOC117258146 isoform X3 [Epinephelus lanceolatus];XP_018523706.1//PREDICTED: tumor protein p53-inducible nuclear protein 2-like isoform X1 [Lates calcarifer];AWP09818.1//putative tumor protein p53-inducible nuclear protein 2 [Scophthalmus maximus]
SMAX5B_012187	CP026243.1	complement(21998458..22002970)	13.3764	-1.27164	-2.41436	0.00135383	0.0195258	1	protein_coding	K20168//TBC1 domain family member 15	XP_035480918.1//TBC1 domain family member 15 [Scophthalmus maximus];AWO96811.1//putative TBC1 domain family member 15-like [Scophthalmus maximus]
SMAX5B_010297	CP026251.1	complement(18303180..18310941)	15.5253	-1.27371	-2.41782	0.000147654	0.00321472	1	protein_coding	K17095//annexin A7/11;K10955//mucin-2	XP_035495396.1//uncharacterized protein LOC118313750 [Scophthalmus maximus];AWP07392.1//Prion protein 2A PrP2A [Scophthalmus maximus];XP_029909388.1//mucin-5B-like [Myripristis murdjan]
SMAX5B_022567	CP026254.1	complement(11594291..11610100)	32.2449	-1.27548	-2.42079	8.63962e-08	5.27966e-06	0.00163937	protein_coding	K04993//mucolipin 2	AWP10886.1//putative mucolipin-2 [Scophthalmus maximus];XP_035504559.1//mucolipin-2-like isoform X4 [Scophthalmus maximus]
SMAX5B_001162	CP026256.1	18325709..18339799	12.0345	-1.27682	-2.42305	0.000172036	0.00362332	1	protein_coding	K14637//solute carrier family 15 (oligopeptide transporter), member 2	XP_035507405.1//LOW QUALITY PROTEIN: solute carrier family 15 member 2 [Scophthalmus maximus];AWP13488.1//putative solute carrier family 15 member 2 [Scophthalmus maximus];AWP13489.1//putative solute carrier family 15 member 2 isoform 2 [Scophthalmus maximus]
SMAX5B_007278	CP026250.1	complement(17105343..17115571)	100.39	-1.28653	-2.43941	5.89514e-06	0.000215173	0.11186	protein_coding	K13577//solute carrier family 25 (mitochondrial dicarboxylate transporter), member 10	AWP06030.1//Mitochondrial dicarboxylate carrier [Scophthalmus maximus]
SMAX5B_011181	CP026261.1	17249247..17275367	30.7019	-1.28879	-2.44323	0.000312858	0.00600159	1	protein_coding	K23167//synaptic vesicle membrane protein VAT-1	XP_031683144.1//synaptic vesicle membrane protein VAT-1 homolog [Oncorhynchus kisutch];AWP19324.1//putative synaptic vesicle membrane protein VAT-1 -like [Scophthalmus maximus]
SMAX5B_012923	CP026246.1	27143086..27151887	60.1837	-1.29208	-2.4488	1.59006e-06	6.9331e-05	0.0301714	protein_coding	K06715//prostaglandin D2 receptor 2	AWP00829.1//putative prostaglandin D2 receptor 2 [Scophthalmus maximus]
SMAX5B_013940	CP026258.1	13909980..14002703	12.5448	-1.29322	-2.45075	0.00298411	0.0356348	1	protein_coding	K10955//mucin-2;K10104//ficolin;K06252//tenascin	XP_026153685.1//ficolin-2 isoform X1 [Mastacembelus armatus];XP_035236347.1//fibrinogen C domain-containing protein 1-like [Anguilla anguilla]
SMAX5B_004732	CP026247.1	546684..555729	57.3563	-1.29579	-2.45512	1.15646e-05	0.000387078	0.219438	protein_coding	K17092//annexin A2	XP_035483651.1//annexin A2-A-like isoform X1 [Scophthalmus maximus]
SMAX5B_004402	CP026246.1	complement(30206322..30209598)	26.8799	-1.29731	-2.4577	6.94018e-05	0.00176324	1	protein_coding	K00799//glutathione S-transferase [EC:2.5.1.18]	XP_035482555.1//microsomal glutathione S-transferase 1-like [Scophthalmus maximus]
SMAX5B_009778	CP026252.1	complement(11368180..11371783)	7.85353	-1.29891	-2.46043	0.00204122	0.0268605	1	protein_coding	K10140//DNA damage-binding protein 2	AWP08364.1//putative DNA damage-binding protein 2 isoform 4 [Scophthalmus maximus];AWP08363.1//putative DNA damage-binding protein 2 isoform 3 [Scophthalmus maximus];AWP08362.1//putative DNA damage-binding protein 2 isoform 2 [Scophthalmus maximus];KAF5170258.1//hypothetical protein HST_G00049520 [Hippoglossus stenolepis];XP_035497571.1//DNA damage-binding protein 2 isoform X2 [Scophthalmus maxim…
SMAX5B_012365	CP026247.1	8209399..8213936	37.5686	-1.30046	-2.46307	8.09891e-06	0.000283427	0.153677	protein_coding	K08746//solute carrier family 27 (fatty acid transporter), member 2 [EC:6.2.1.- 6.2.1.3]	XP_022604374.1//very long-chain acyl-CoA synthetase-like [Seriola dumerili]
SMAX5B_006732	CP026256.1	complement(3498038..3502750)	18.0645	-1.30063	-2.46337	0.00576269	0.057212	1	protein_coding	K00546//histamine N-methyltransferase [EC:2.1.1.8];K22437//carnosine N-methyltransferase [EC:2.1.1.22]	AWP12763.1//putative histamine N-methyltransferase A-like isoform 3 [Scophthalmus maximus];AWP12761.1//putative histamine N-methyltransferase A-like [Scophthalmus maximus]
SMAX5B_018668	CP026256.1	complement(15007367..15020090)	45.2679	-1.3051	-2.47101	1.72366e-08	1.23043e-06	0.000327064	protein_coding	K23818	XP_035459633.1//sushi repeat-containing protein SRPX isoform X1 [Scophthalmus maximus]
SMAX5B_022249	CP026254.1	complement(4593751..4602202)	28.3307	-1.30518	-2.47115	2.62342e-05	0.000786686	0.497795	protein_coding	K06569//melanoma-associated antigen p97	XP_035503743.1//melanotransferrin [Scophthalmus maximus];AWP10619.1//Transferrin domain containing protein [Scophthalmus maximus]
SMAX5B_021431	CP026244.1	9113894..9119103	200.816	-1.30774	-2.47553	1.58771e-05	0.000513318	0.301268	protein_coding	K00477//phytanoyl-CoA hydroxylase [EC:1.14.11.18]	AWO97744.1//putative phytanoyl-CoA dioxygenase peroxisomal [Scophthalmus maximus];XP_035466499.1//phytanoyl-CoA dioxygenase, peroxisomal [Scophthalmus maximus]
SMAX5B_006393	CP026261.1	complement(4035539..4043089)	62.2838	-1.3103	-2.47992	2.02115e-05	0.000629484	0.383514	protein_coding	K12800//NACHT, LRR and PYD domains-containing protein 3;K20865//NACHT, LRR and PYD domains-containing protein 12	KAF0032294.1//hypothetical protein F2P81_014584 [Scophthalmus maximus];XP_035471043.1//NACHT, LRR and PYD domains-containing protein 12-like isoform X1 [Scophthalmus maximus];XP_035471046.1//NACHT, LRR and PYD domains-containing protein 3-like isoform X2 [Scophthalmus maximus];XP_035471048.1//NACHT, LRR and PYD domains-containing protein 3-like isoform X3 [Scophthalmus maximus]
SMAX5B_021057	CP026261.1	complement(8515168..8519859)	45.0406	-1.31033	-2.47999	5.43742e-06	0.000201152	0.103175	protein_coding	K12015//tripartite motif-containing protein 39 [EC:2.3.2.27]	XP_035470182.1//E3 ubiquitin-protein ligase TRIM69 isoform X1 [Scophthalmus maximus]
SMAX5B_012281	CP026244.1	23795649..23806363	8.81723	-1.31202	-2.48289	0.00169152	0.0233441	1	protein_coding	K19947//F-actin monooxygenase [EC:1.14.13.225]	XP_027396665.1//F-actin-monooxygenase MICAL3 isoform X2 [Bos indicus x Bos taurus];XP_016520682.1//PREDICTED: protein-methionine sulfoxide oxidase mical3b-like isoform X1 [Poecilia formosa];XP_035503970.1//LOW QUALITY PROTEIN: protein-methionine sulfoxide oxidase mical3a-like [Scophthalmus maximus];AWO98395.1//putative protein-methionine sulfoxide oxidase mical3b-like [Scophthalmus maximus];XP_03…
SMAX5B_009820	CP026252.1	10564583..10573027	97.1525	-1.31296	-2.48451	1.92841e-05	0.000604099	0.365916	protein_coding	K08746//solute carrier family 27 (fatty acid transporter), member 2 [EC:6.2.1.- 6.2.1.3]	XP_023266877.1//very long-chain acyl-CoA synthetase-like [Seriola lalandi dorsalis]
SMAX5B_004550	CP026245.1	complement(10391617..10407670)	10.0749	-1.31614	-2.48999	6.68282e-06	0.00024012	0.126806	protein_coding	K20647//Rho GTPase-activating protein 32	XP_035478883.1//rho GTPase-activating protein 32 isoform X1 [Scophthalmus maximus];AWO98829.1//putative rho GTPase-activating protein 32-like [Scophthalmus maximus]
SMAX5B_020166	CP026260.1	complement(11792606..11801637)	271	-1.32032	-2.49721	0.00052293	0.00906168	1	protein_coding	K08003//matrix metalloproteinase-25 (membrane-inserted) [EC:3.4.24.-]	XP_035468680.1//matrix metalloproteinase-17 [Scophthalmus maximus]
SMAX5B_015052	CP026248.1	27356612..27367076	7.89031	-1.32085	-2.49813	0.00455057	0.0488127	1	protein_coding	K09228//KRAB domain-containing zinc finger protein;K09210//krueppel-like factor 15	XP_025051559.1//zinc finger protein 836-like [Alligator sinensis];AWP03539.1//putative Krueppel-like factor 15 [Scophthalmus maximus]
SMAX5B_017558	CP026243.1	5948143..5953379	68.8757	-1.32335	-2.50246	9.73798e-07	4.53234e-05	0.0184778	protein_coding	K04439//beta-arrestin	AWO95802.1//putative beta-arrestin-2 [Scophthalmus maximus];XP_035495338.1//arrestin, beta 2b isoform X1 [Scophthalmus maximus]
SMAX5B_001508	CP026245.1	complement(749756..813884)	5.67797	-1.32377	-2.50319	0.00776509	0.0709367	1	protein_coding	K16506//protocadherin Fat 1/2/3	XP_035478698.1//protocadherin Fat 3a isoform X1 [Scophthalmus maximus];XP_035478702.1//protocadherin Fat 3a isoform X5 [Scophthalmus maximus]
SMAX5B_016274	CP026249.1	complement(25454951..25482785)	53.4356	-1.32407	-2.50372	3.73842e-08	2.48197e-06	0.000709365	protein_coding	K23739;K01365//cathepsin L [EC:3.4.22.15]	XP_035489422.1//SH3 domain-binding protein 5-like [Scophthalmus maximus];AWP04907.1//putative digestive cysteine proteinase 1-like [Scophthalmus maximus];XP_035489776.1//digestive cysteine proteinase 1 [Scophthalmus maximus]
SMAX5B_011967	CP026243.1	16177629..16179466	34.4346	-1.32426	-2.50404	0.0020392	0.0268605	1	protein_coding	K07925//Ras-related protein Rab-39B	XP_035504130.1//ras-related protein Rab-42b [Scophthalmus maximus]
SMAX5B_011705	CP026243.1	complement(26124732..26131733)	54.2749	-1.32858	-2.51155	2.06913e-05	0.000640715	0.392617	protein_coding	K01015//alcohol sulfotransferase [EC:2.8.2.2]	XP_035485761.1//sulfotransferase family 2, cytosolic sulfotransferase 3 isoform X1 [Scophthalmus maximus];XP_035485763.1//sulfotransferase family 2, cytosolic sulfotransferase 3 isoform X2 [Scophthalmus maximus]
SMAX5B_004005	CP026246.1	complement(17042463..17059447)	6.6685	-1.32877	-2.51188	0.00118432	0.0176586	1	protein_coding	K09113//MAX-like protein X	XP_035482537.1//carbohydrate-responsive element-binding protein-like isoform X1 [Scophthalmus maximus];AWP00440.1//putative carbohydrate-responsive element-binding protein [Scophthalmus maximus]
SMAX5B_007384	CP026250.1	complement(14016098..14073597)	8.17971	-1.32922	-2.51268	0.00217978	0.0283144	1	protein_coding	K06843//netrin 1	XP_035492204.1//netrin-1a isoform X1 [Scophthalmus maximus]
SMAX5B_011313	CP026250.1	complement(3374558..3378360)	13.735	-1.33417	-2.5213	0.00190283	0.0255394	1	protein_coding	K06467//CD22 antigen	AWP05234.1//putative B-cell receptor CD22-like [Scophthalmus maximus];XP_035493101.1//uncharacterized protein LOC118312535 [Scophthalmus maximus]
SMAX5B_004305	CP026246.1	13045689..13048157	198.78	-1.33535	-2.52336	2.62489e-06	0.000107209	0.0498073	protein_coding	K00681//gamma-glutamyltranspeptidase / glutathione hydrolase [EC:2.3.2.2 3.4.19.13];K13624//ceruloplasmin [EC:1.16.3.1]	KAF0038256.1//hypothetical protein F2P81_008740 [Scophthalmus maximus]
SMAX5B_000798	CP026249.1	complement(19396965..19423067)	26.1962	-1.33719	-2.52659	8.79462e-07	4.17305e-05	0.0166878	protein_coding	K00207//dihydropyrimidine dehydrogenase (NADP+) [EC:1.3.1.2]	XP_023146632.1//dihydropyrimidine dehydrogenase [NADP(+)] [Amphiprion ocellaris];XP_035490670.1//protein odr-4 homolog [Scophthalmus maximus]
SMAX5B_000720	CP026245.1	complement(21228868..21248620)	61.7281	-1.33912	-2.52996	2.58735e-05	0.000778763	0.490949	protein_coding	K12309//beta-galactosidase [EC:3.2.1.23]	AWO99389.1//putative beta-galactosidase-1-like protein 2 [Scophthalmus maximus];AWO99390.1//putative beta-galactosidase-1-like protein 2 isoform 2 [Scophthalmus maximus]
SMAX5B_009379	CP026255.1	complement(8817591..8828919)	9.89972	-1.34079	-2.53289	0.000296367	0.00574674	1	protein_coding	K19522//membrane transport protein XK	XP_035504863.1//XK-related protein 2 [Scophthalmus maximus]
SMAX5B_013092	CP026247.1	21675230..21701634	12.6889	-1.34388	-2.53833	0.00012688	0.00284695	1	protein_coding	K16682//LIM domain-containing protein	AWP01922.1//putative Wilms tumor protein 1-interacting protein [Scophthalmus maximus]
SMAX5B_005200	CP026248.1	complement(8499189..8515122)	6.31229	-1.34432	-2.5391	0.00171096	0.0235519	1	protein_coding	K20639//Rho GTPase-activating protein 18/28/40	XP_022058767.1//rho GTPase-activating protein 40 isoform X1 [Acanthochromis polyacanthus];XP_028430507.1//rho GTPase-activating protein 40 isoform X1 [Perca flavescens];AWP02542.1//putative rho GTPase-activating protein 40 [Scophthalmus maximus];XP_034725930.1//rho GTPase-activating protein 40 isoform X1 [Etheostoma cragini];XP_033483122.1//rho GTPase-activating protein 40 isoform X1 [Epinephelus…
SMAX5B_013851	CP026258.1	16409933..16458795	7.3354	-1.34513	-2.54052	0.00149118	0.0210659	1	protein_coding	K06107//erythrocyte membrane protein band 4.1	XP_035490502.1//protein 4.1 isoform X3 [Scophthalmus maximus];AWP15640.1//4 1 CTD multi-domain protein [Scophthalmus maximus];XP_035490501.1//protein 4.1 isoform X2 [Scophthalmus maximus];XP_035490512.1//protein 4.1 isoform X12 [Scophthalmus maximus]
SMAX5B_021225	CP026247.1	28759963..28763710	41.6811	-1.34881	-2.54702	8.31819e-05	0.00202409	1	protein_coding	K18543//choriolysin H [EC:3.4.24.67]	XP_031148570.1//uncharacterized protein LOC116045192 [Sander lucioperca]
SMAX5B_013904	CP026258.1	complement(15574156..15611141)	97.3612	-1.34925	-2.5478	3.00614e-05	0.000869141	0.570415	protein_coding	K03841//fructose-1,6-bisphosphatase I [EC:3.1.3.11]	XP_006796920.1//fructose-1,6-bisphosphatase 1b [Neolamprologus brichardi];XP_035464906.1//fructose-1,6-bisphosphatase 1-like [Scophthalmus maximus];AWP15595.1//Fructose-1-6-bisphosphatase 1b isoform 4 [Scophthalmus maximus];XP_019937543.1//PREDICTED: fructose-1,6-bisphosphatase 1-like [Paralichthys olivaceus]
SMAX5B_007614	CP026250.1	complement(12645852..12649695)	103.834	-1.35024	-2.54955	2.78032e-05	0.000816159	0.527565	protein_coding	NA	AWP05741.1//Hypothetical protein SMAX5B_007614 [Scophthalmus maximus];AWP05740.1//Hypothetical protein SMAX5B_007614 [Scophthalmus maximus];AWP05742.1//Hypothetical protein SMAX5B_007614 [Scophthalmus maximus]
SMAX5B_010769	CP026256.1	complement(22391937..22421327)	16.8898	-1.35227	-2.55314	0.000797739	0.0126424	1	protein_coding	K23226//DNA-binding protein SATB2	XP_035506961.1//DNA-binding protein SATB2 isoform X2 [Scophthalmus maximus];XP_035506960.1//DNA-binding protein SATB2 isoform X1 [Scophthalmus maximus];XP_035506962.1//DNA-binding protein SATB2 isoform X3 [Scophthalmus maximus];AWP13698.1//putative DNA-binding protein SATB2 [Scophthalmus maximus]
SMAX5B_015494	CP026259.1	19004849..19012710	170.826	-1.35344	-2.55521	0.000139712	0.00309187	1	protein_coding	K22210//D-glutamate cyclase [EC:4.2.1.48]	XP_035465797.1//D-glutamate cyclase, mitochondrial isoform X2 [Scophthalmus maximus];XP_008819962.1//D-glutamate cyclase, mitochondrial [Nannospalax galili];AWP16916.1//putative UPF0317 protein C14orf159 -like mitochondrial isoform 2 [Scophthalmus maximus]
SMAX5B_005787	CP026249.1	complement(9918945..9922828)	363.718	-1.35813	-2.56352	8.81787e-05	0.00212644	1	protein_coding	K00830//alanine-glyoxylate transaminase / serine-glyoxylate transaminase / serine-pyruvate transaminase [EC:2.6.1.44 2.6.1.45 2.6.1.51]	AWP04090.1//Serine--pyruvate aminotransferase isoform 2 [Scophthalmus maximus];AWP04089.1//Serine--pyruvate aminotransferase [Scophthalmus maximus]
SMAX5B_010114	CP026252.1	10836650..10838860	17.3449	-1.35816	-2.56358	0.000136287	0.00303271	1	protein_coding	K09438//transcription factor PU.1	AWP08313.1//putative transmembrane protein 178B-like [Scophthalmus maximus]
SMAX5B_020198	CP026260.1	6371378..6373976	12.2727	-1.36098	-2.5686	0.0065065	0.0622963	1	protein_coding	K16949//amine sulfotransferase [EC:2.8.2.3]	XP_035469099.1//amine sulfotransferase-like [Scophthalmus maximus]
SMAX5B_019667	CP026262.1	complement(12164684..12172755)	45.5364	-1.36151	-2.56954	4.68405e-09	3.87527e-07	8.88799e-05	protein_coding	K07918//Ras-related protein Rab-32	XP_022625294.1//ras-related protein Rab-32 [Seriola dumerili];XP_028461188.1//ras-related protein Rab-32 [Perca flavescens]
SMAX5B_007055	CP026244.1	1645229..1651687	7.85545	-1.36474	-2.57529	0.00131029	0.0191303	1	protein_coding	K17477//FERM, RhoGEF and pleckstrin domain-containing protein 1	AWO97344.1//putative FERM domain-containing protein 7 [Scophthalmus maximus];XP_012873565.1//PREDICTED: FERM domain-containing protein 7 isoform X1 [Dipodomys ordii]
SMAX5B_008388	CP026245.1	4163462..4181800	42.7232	-1.36527	-2.57624	1.19515e-07	7.0114e-06	0.0022678	protein_coding	K15287//solute carrier family 35, member F1/2;K07192//flotillin	AWO98541.1//putative flotillin-2-like [Scophthalmus maximus];XP_035477572.1//solute carrier family 35 member F2-like [Scophthalmus maximus]
SMAX5B_012055	CP026243.1	complement(21192438..21197003)	140.726	-1.36982	-2.58439	5.46477e-11	6.84776e-09	1.03694e-06	protein_coding	K09645//vitellogenic carboxypeptidase-like protein [EC:3.4.16.-]	AWO96739.1//putative serine carboxypeptidase CPVL [Scophthalmus maximus];XP_035484866.1//probable serine carboxypeptidase CPVL [Scophthalmus maximus]
SMAX5B_013798	CP026258.1	complement(12396405..12405290)	69.8537	-1.37099	-2.58649	4.81602e-08	3.13294e-06	0.000913839	protein_coding	K20124//proline-serine-threonine phosphatase interacting protein 2	KAF0031611.1//hypothetical protein F2P81_016166 [Scophthalmus maximus];XP_035464560.1//proline-serine-threonine phosphatase-interacting protein 2 isoform X2 [Scophthalmus maximus];AWP15438.1//putative proline-serine-threonine phosphatase-interacting protein 2 isoform 2 [Scophthalmus maximus]
SMAX5B_014102	CP026248.1	17437876..17439964	107.772	-1.37178	-2.5879	2.21581e-09	1.92192e-07	4.2045e-05	protein_coding	NA	XP_035486425.1//cytokine-like protein 1 [Scophthalmus maximus]
SMAX5B_010565	CP026244.1	complement(21445531..21461536)	127.944	-1.37178	-2.5879	1.11121e-05	0.000375044	0.210851	protein_coding	K13215//nuclear receptor-interacting protein 2	XP_035467466.1//nuclear receptor-interacting protein 2 [Scophthalmus maximus]
SMAX5B_002780	CP026248.1	complement(3083380..3122819)	125.444	-1.37237	-2.58895	7.44415e-05	0.00185621	1	protein_coding	K19020//stabilin-1	XP_035488796.1//LOW QUALITY PROTEIN: stabilin-1 [Scophthalmus maximus];AWP02299.1//putative stabilin-1 [Scophthalmus maximus]
SMAX5B_011888	CP026243.1	complement(16836939..16844647)	624.802	-1.37535	-2.59431	0.000442476	0.00797594	1	protein_coding	K06499//carcinoembryonic antigen-related cell adhesion molecule	AWO96335.1//putative carcinoembryonic antigen-related cell adhesion molecule 5-like [Scophthalmus maximus];AWO96336.1//putative carcinoembryonic antigen-related cell adhesion molecule 5-like isoform 2 [Scophthalmus maximus]
SMAX5B_016286	CP026249.1	25026559..25034765	38.067	-1.37676	-2.59685	1.88972e-05	0.000594287	0.358575	protein_coding	K12343//3-oxo-5-alpha-steroid 4-dehydrogenase 1 [EC:1.3.1.22]	AWP04888.1//putative 3-oxo-5-alpha-steroid 4-dehydrogenase 1 isoform 3 [Scophthalmus maximus];XP_035490314.1//3-oxo-5-alpha-steroid 4-dehydrogenase 1 [Scophthalmus maximus]
SMAX5B_019473	CP026244.1	7169169..7302957	11.4318	-1.37727	-2.59777	1.62605e-05	0.000521533	0.308544	protein_coding	K05641//ATP-binding cassette, subfamily A (ABC1), member 1	AWO97646.1//putative ATP-binding cassette sub-family A member 1-like [Scophthalmus maximus]
SMAX5B_005522	CP026250.1	2645152..2657877	62.8537	-1.3786	-2.60015	5.81237e-08	3.72107e-06	0.0011029	protein_coding	K16897//two pore calcium channel protein 3	XP_035492285.1//two pore segment channel 3 [Scophthalmus maximus];KAF0036898.1//hypothetical protein F2P81_009772 [Scophthalmus maximus]
SMAX5B_020663	CP026243.1	29554381..29557609	80.0066	-1.37911	-2.60109	1.85319e-09	1.65179e-07	3.51642e-05	protein_coding	K17695//DNA-binding protein inhibitor ID4	AWO97112.1//putative DNA-binding protein inhibitor ID-4 [Scophthalmus maximus]
SMAX5B_018365	CP026256.1	16117716..16121099	108.732	-1.38047	-2.60354	3.20383e-11	4.27169e-09	6.07927e-07	protein_coding	K10955//mucin-2;K00972//UDP-N-acetylglucosamine/UDP-N-acetylgalactosamine diphosphorylase [EC:2.7.7.23 2.7.7.83]	AWP13370.1//putative cell cycle control protein 50A-like isoform 3 [Scophthalmus maximus];AWP13369.1//putative cell cycle control protein 50A-like isoform 2 [Scophthalmus maximus]
SMAX5B_004040	CP026246.1	13801817..13806838	3.57839	-1.38502	-2.61176	0.00719111	0.0667516	1	protein_coding	K04457//protein phosphatase 1A [EC:3.1.3.16]	XP_035482815.1//protein phosphatase, Mg2+/Mn2+ dependent, 1Nb (putative) [Scophthalmus maximus]
SMAX5B_014689	CP026253.1	17400366..17436537	2.24098	-1.38649	-2.61442	0.00184558	0.0249998	1	protein_coding	K08867//WNK lysine deficient protein kinase [EC:2.7.11.1]	XP_019951727.1//PREDICTED: serine/threonine-protein kinase WNK2-like isoform X5 [Paralichthys olivaceus];XP_035500776.1//serine/threonine-protein kinase WNK2-like isoform X10 [Scophthalmus maximus];AWP09933.1//putative serine/threonine-protein kinase WNK2 [Scophthalmus maximus];XP_035500764.1//serine/threonine-protein kinase WNK2-like isoform X1 [Scophthalmus maximus]
SMAX5B_009732	CP026252.1	complement(17128772..17187471)	7.74223	-1.38702	-2.61538	0.000189074	0.00390068	1	protein_coding	K17495//CUB and sushi domain-containing protein;K09608//tolloid-like protein 1 [EC:3.4.24.-]	XP_035497298.1//inactive serine protease PAMR1 isoform X1 [Scophthalmus maximus];AWP08704.1//putative inactive serine protease PAMR1 [Scophthalmus maximus];KAF0041310.1//hypothetical protein F2P81_007208 [Scophthalmus maximus]
SMAX5B_019312	CP026251.1	complement(23545293..23548014)	15.3866	-1.38817	-2.61747	0.000480368	0.00847897	1	protein_coding	K20797//PR domain zinc finger protein 8 [EC:2.1.1.-];K23573//dentin sialophosphoprotein	XP_035496873.1//PR domain zinc finger protein 8b isoform X4 [Scophthalmus maximus];XP_035496870.1//PR domain zinc finger protein 8b isoform X1 [Scophthalmus maximus];VDP25535.1//unnamed protein product, partial [Echinostoma caproni]
SMAX5B_001869	CP026263.1	7166558..7168121	110.228	-1.38884	-2.61867	3.58839e-05	0.00100506	0.680897	protein_coding	K10051//CCAAT/enhancer binding protein (C/EBP), epsilon	AWP20860.1//putative CCAAT/enhancer-binding protein gamma-like [Scophthalmus maximus];XP_035474807.1//CCAAT/enhancer binding protein (C/EBP) 1 [Scophthalmus maximus]
SMAX5B_001264	CP026249.1	20180570..20188139	97.2264	-1.39352	-2.62719	1.80879e-12	3.00838e-10	3.43218e-08	protein_coding	K19625//retinaldehyde-binding protein 1	AWP04711.1//putative alpha-tocopherol transfer protein [Scophthalmus maximus]
SMAX5B_013469	CP026245.1	11938266..11940381	7.13959	-1.39562	-2.63102	0.00231956	0.0297467	1	protein_coding	K07632//galactoside alpha-1,3-fucosyltransferase 4 [EC:2.4.1.-]	AWO98935.1//putative alpha-(1-3)-fucosyltransferase 4-like [Scophthalmus maximus]
SMAX5B_006415	CP026249.1	complement(13704269..13733625)	278.791	-1.39628	-2.63223	4.48447e-05	0.0012067	0.850928	protein_coding	K05768//gelsolin;K23573//dentin sialophosphoprotein	XP_018532652.1//PREDICTED: protein wntless homolog isoform X3 [Lates calcarifer];AWP04329.1//Scinderin-like protein [Scophthalmus maximus];XP_022610611.1//gelsolin-like isoform X2 [Seriola dumerili]
SMAX5B_002007	CP026263.1	7933358..7951777	20.9857	-1.39963	-2.63835	0.000526334	0.0091078	1	protein_coding	K19721//collagen, type V/XI/XXIV/XXVII, alpha;K23027//myocilin	XP_028425345.1//noelin-3 [Perca flavescens]
SMAX5B_011986	CP026243.1	complement(18837134..18861226)	14.4994	-1.40272	-2.64399	1.1664e-06	5.28584e-05	0.0221325	protein_coding	K23369//ADAMTS-like protein 4	AWO96535.1//putative ADAMTS-like protein 4-like [Scophthalmus maximus]
SMAX5B_012203	CP026243.1	19550695..19572352	38.455	-1.40786	-2.65343	2.18043e-06	9.12558e-05	0.0413736	protein_coding	K20733//mesothelin;K05055//interleukin 6 receptor	XP_035485827.1//LOW QUALITY PROTEIN: interleukin-6 receptor subunit alpha [Scophthalmus maximus];AWO96592.1//putative otoancorin [Scophthalmus maximus];XP_035485824.1//otoancorin [Scophthalmus maximus]
SMAX5B_019706	CP026262.1	13037950..13070975	5.11038	-1.41175	-2.6606	5.06171e-06	0.000189908	0.096046	protein_coding	K22017//mucin-4;K22016//mucin-3/17	AWP20110.1//putative fibronectin type III domain-containing protein 1 [Scophthalmus maximus];XP_035473403.1//LOW QUALITY PROTEIN: fibronectin type III domain-containing protein 1 [Scophthalmus maximus]
SMAX5B_021007	CP026261.1	8551165..8560472	58.6556	-1.41437	-2.66544	4.21744e-10	4.47631e-08	8.00259e-06	protein_coding	K07914//Ras-related protein Rab-37	XP_035470564.1//ras-related protein Rab-37 isoform X1 [Scophthalmus maximus]
SMAX5B_013381	CP026245.1	11975247..11980387	166.936	-1.41787	-2.67191	2.42857e-08	1.68155e-06	0.000460821	protein_coding	K23594//latexin	XP_035478539.1//latexin [Scophthalmus maximus]
SMAX5B_002579	CP026243.1	13700922..13709472	23.181	-1.42558	-2.68623	0.00108135	0.0163194	1	protein_coding	K01230//mannosyl-oligosaccharide alpha-1,2-mannosidase [EC:3.2.1.113]	AWO96149.1//putative mannosyl-oligosaccharide 1-2-alpha-mannosidase IC-like [Scophthalmus maximus]
SMAX5B_001635	CP026263.1	complement(1596995..1630571)	17.2482	-1.42678	-2.68847	4.60396e-06	0.000174356	0.0873602	protein_coding	K13645//procollagen-lysine,2-oxoglutarate 5-dioxygenase 2 [EC:1.14.11.4]	XP_022622944.1//procollagen-lysine,2-oxoglutarate 5-dioxygenase 2 isoform X2 [Seriola dumerili];XP_022622943.1//procollagen-lysine,2-oxoglutarate 5-dioxygenase 2 isoform X1 [Seriola dumerili];XP_010751776.2//procollagen-lysine,2-oxoglutarate 5-dioxygenase 2 isoform X2 [Larimichthys crocea]
SMAX5B_010058	CP026252.1	14018021..14044190	38.3462	-1.4272	-2.68923	2.01014e-06	8.55664e-05	0.0381425	protein_coding	K16910//receptor-type tyrosine-protein phosphatase Q [EC:3.1.3.48]	XP_035497597.1//phosphatidylinositol phosphatase PTPRQ isoform X6 [Scophthalmus maximus];XP_035497595.1//phosphatidylinositol phosphatase PTPRQ isoform X4 [Scophthalmus maximus];AWP08524.1//Protein-tyrosine-phosphatase [Scophthalmus maximus];XP_035011684.1//phosphatidylinositol phosphatase PTPRQ [Hippoglossus stenolepis];XP_035497594.1//phosphatidylinositol phosphatase PTPRQ isoform X3 [Scophthal…
SMAX5B_020633	CP026260.1	complement(20246880..20270265)	10.2177	-1.42737	-2.68956	0.00716925	0.0665869	1	protein_coding	K04433//mitogen-activated protein kinase kinase 6 [EC:2.7.12.2]	XP_011789320.1//PREDICTED: dual specificity mitogen-activated protein kinase kinase 6 [Colobus angolensis palliatus];KAF4072754.1//hypothetical protein AMELA_G00251300 [Ameiurus melas];AWP18151.1//hypothetical protein SMAX5B_020633 [Scophthalmus maximus]
SMAX5B_013351	CP026245.1	16067572..16070327	14.4519	-1.43028	-2.69498	0.00255886	0.032085	1	protein_coding	K13649//folate receptor	XP_035479537.1//folate receptor [Scophthalmus maximus]
SMAX5B_016619	CP026253.1	complement(1638422..1744014)	47.7831	-1.43546	-2.70468	1.99206e-07	1.08574e-05	0.00377994	protein_coding	K05202//glutamate receptor, ionotropic kainate 2;K05203//glutamate receptor, ionotropic kainate 3;K19006//phosphatidylinositol phospholipase C, eta [EC:3.1.4.11]	XP_035500844.1//LOW QUALITY PROTEIN: 1-phosphatidylinositol 4,5-bisphosphate phosphodiesterase eta-2a [Scophthalmus maximus];AWP09141.1//Phosphoinositide phospholipase C [Scophthalmus maximus]
SMAX5B_021830	CP026248.1	23116842..23125140	421.552	-1.44127	-2.7156	5.6221e-05	0.00147963	1	protein_coding	K05399//lipopolysaccharide-binding protein	XP_035488818.1//bactericidal permeability-increasing protein-like [Scophthalmus maximus];KAF0035354.1//hypothetical protein F2P81_013112 [Scophthalmus maximus]
SMAX5B_006518	CP026249.1	complement(15640094..15649403)	11.1058	-1.44151	-2.71605	0.00102968	0.0156567	1	protein_coding	K17704//amyloid beta A4 precursor protein-binding family B member 1-interacting protein	AWP04499.1//Amyloid beta (A4) protein-binding family B member 1 interacting protein [Scophthalmus maximus];XP_035489441.1//amyloid beta A4 precursor protein-binding family B member 1-interacting protein-like isoform X1 [Scophthalmus maximus]
SMAX5B_006378	CP026261.1	complement(7252526..7315421)	2.52345	-1.44651	-2.72548	2.74941e-05	0.000813001	0.521701	protein_coding	K10361//myosin XV	AWP18662.1//putative unconventional myosin-XV-like [Scophthalmus maximus]
SMAX5B_019713	CP026262.1	complement(14212647..14217788)	48.5173	-1.44702	-2.72644	9.88882e-07	4.57293e-05	0.018764	protein_coding	K17598//synaptotagmin-like protein	XP_035474176.1//synaptotagmin-like protein 3 isoform X1 [Scophthalmus maximus];XP_018517220.1//PREDICTED: synaptotagmin-like protein 3 isoform X1 [Lates calcarifer]
SMAX5B_012817	CP026252.1	18575844..18635851	5.65806	-1.44864	-2.72951	0.000704585	0.0114242	1	protein_coding	K10483//BTB/POZ domain-containing protein 11	XP_018519764.1//PREDICTED: ankyrin repeat and BTB/POZ domain-containing protein BTBD11-B-like isoform X1 [Lates calcarifer]
SMAX5B_004321	CP026246.1	complement(13811382..13814265)	37.564	-1.44934	-2.73084	2.14573e-06	9.0344e-05	0.0407153	protein_coding	K00911//1D-myo-inositol-triphosphate 3-kinase [EC:2.7.1.127]	AWP00270.1//putative inositol-trisphosphate 3-kinase C-like [Scophthalmus maximus]
SMAX5B_016624	CP026244.1	8310113..8321561	8.81244	-1.44997	-2.73203	0.00593229	0.0583571	1	protein_coding	K14286//ethanolamine-phosphate phospho-lyase [EC:4.2.3.2]	AWO97705.1//putative ethanolamine-phosphate phospho-lyase isoform 2 [Scophthalmus maximus];AWO97704.1//putative ethanolamine-phosphate phospho-lyase [Scophthalmus maximus]
SMAX5B_016320	CP026249.1	25343749..25357838	2.92813	-1.45592	-2.74332	0.000840963	0.0131721	1	protein_coding	K14019//protein phosphatase 1 regulatory subunit 15A	AWP04901.1//putative testis- and ovary-specific PAZ domain-containing protein 1-like [Scophthalmus maximus];KAF0047662.1//hypothetical protein F2P81_001295 [Scophthalmus maximus]
SMAX5B_011459	CP026250.1	6556399..6563105	188.679	-1.45909	-2.74935	2.20671e-06	9.19918e-05	0.0418723	protein_coding	NA	XP_035493891.1//transmembrane protein 154 isoform X1 [Scophthalmus maximus];XP_035493892.1//transmembrane protein 154 isoform X2 [Scophthalmus maximus]
SMAX5B_016601	CP026251.1	complement(14596139..14607020)	12.3197	-1.46019	-2.75145	0.000719385	0.0115943	1	protein_coding	K05614//solute carrier family 1 (glial high affinity glutamate transporter), member 3	KAF0033935.1//hypothetical protein F2P81_014001 [Scophthalmus maximus]
SMAX5B_010484	CP026251.1	complement(17192188..17196598)	18.6128	-1.46644	-2.76339	0.000117652	0.00266211	1	protein_coding	K15281//solute carrier family 35	XP_028434408.1//UDP-N-acetylglucosamine/UDP-glucose/GDP-mannose transporter-like isoform X1 [Perca flavescens];KAF0034025.1//hypothetical protein F2P81_014091 [Scophthalmus maximus]
SMAX5B_002254	CP026248.1	complement(10395415..10406214)	3.1542	-1.48239	-2.7941	0.00561743	0.0561499	1	protein_coding	K08635//neprilysin [EC:3.4.24.11]	XP_026205935.1//membrane metallo-endopeptidase-like 1 [Anabas testudineus];KAF5172169.1//hypothetical protein HST_G00025450 [Hippoglossus stenolepis]
SMAX5B_007275	CP026250.1	13085198..13086148	15.6403	-1.48442	-2.79804	0.00152256	0.0214528	1	protein_coding	K09397//forkhead box protein D	XP_035493651.1//forkhead box protein D1-like [Scophthalmus maximus]
SMAX5B_002270	CP026248.1	12213140..12220251	37.7588	-1.48472	-2.79863	7.1693e-08	4.48304e-06	0.00136038	protein_coding	K14704//solute carrier family 26 (sulfate anion transporter), member 6	AWP02759.1//putative solute carrier family 26 member 6-like isoform 3 [Scophthalmus maximus];XP_023270017.1//solute carrier family 26 member 6-like isoform X1 [Seriola lalandi dorsalis];XP_035487751.1//solute carrier family 26 member 6, like [Scophthalmus maximus]
SMAX5B_003785	CP026244.1	complement(3496444..3577716)	11.968	-1.48494	-2.79905	1.37486e-09	1.2703e-07	2.60879e-05	protein_coding	K17495//CUB and sushi domain-containing protein	AWO97474.1//putative sushi von Willebrand factor type A EGF and pentraxin domain-containing protein 1 [Scophthalmus maximus];XP_035469095.1//LOW QUALITY PROTEIN: sushi, von Willebrand factor type A, EGF and pentraxin domain-containing protein 1 [Scophthalmus maximus]
SMAX5B_004227	CP026246.1	16766719..16771140	50.5201	-1.48599	-2.80109	2.35639e-05	0.000714833	0.447125	protein_coding	K00457//4-hydroxyphenylpyruvate dioxygenase [EC:1.13.11.27]	XP_035480926.1//4-hydroxyphenylpyruvate dioxygenase isoform X1 [Scophthalmus maximus];AWP00427.1//4-hydroxyphenylpyruvate dioxygenase [Scophthalmus maximus]
SMAX5B_004816	CP026246.1	complement(18763095..18767342)	3753.58	-1.48623	-2.80157	0.00126664	0.0186449	1	protein_coding	K07994//matrix metalloproteinase-13 (collagenase 3) [EC:3.4.24.-]	AWP00511.1//putative collagenase 3-like isoform 2 [Scophthalmus maximus];AWP00510.1//putative collagenase 3-like [Scophthalmus maximus];AWP00512.1//putative collagenase 3-like isoform 3 [Scophthalmus maximus];AWP00513.1//putative collagenase 3-like isoform 4 [Scophthalmus maximus]
SMAX5B_004436	CP026244.1	612576..613259	30.7458	-1.48837	-2.80572	0.000104269	0.00241345	1	protein_coding	K04197//endothelin receptor type A	AWO97240.1//putative endothelin-1 receptor-like [Scophthalmus maximus]
SMAX5B_001365	CP026252.1	complement(8912319..8938319)	19.0999	-1.49829	-2.82509	2.70096e-05	0.000803959	0.512507	protein_coding	K06759//contactin 1	XP_018540096.1//PREDICTED: LOW QUALITY PROTEIN: contactin-1a-like [Lates calcarifer];AWP08163.1//putative contactin-1a-like [Scophthalmus maximus]
SMAX5B_011035	CP026251.1	6225853..6247789	2.66335	-1.49932	-2.82709	0.0092575	0.0802533	1	protein_coding	K17599//transmembrane protein 132	AWP06712.1//putative transmembrane protein 132D-like [Scophthalmus maximus];XP_035494732.1//LOW QUALITY PROTEIN: transmembrane protein 132D [Scophthalmus maximus]
SMAX5B_006455	CP026249.1	16203326..16210792	85.0665	-1.49947	-2.82738	4.80541e-07	2.36359e-05	0.00911826	protein_coding	K05857//phosphatidylinositol phospholipase C, delta [EC:3.1.4.11]	XP_018533001.1//PREDICTED: 1-phosphatidylinositol 4,5-bisphosphate phosphodiesterase delta-1-like isoform X2 [Lates calcarifer];XP_019960064.1//PREDICTED: 1-phosphatidylinositol 4,5-bisphosphate phosphodiesterase delta-1-like isoform X1 [Paralichthys olivaceus];XP_019960073.1//PREDICTED: 1-phosphatidylinositol 4,5-bisphosphate phosphodiesterase delta-1-like isoform X2 [Paralichthys olivaceus];XP_…
SMAX5B_003661	CP026258.1	8071041..8075882	545.873	-1.50045	-2.82931	3.27224e-06	0.000128134	0.0620908	protein_coding	K12382//saposin	AWP15196.1//putative prosaposin-like isoform 3 [Scophthalmus maximus];AWP15194.1//putative prosaposin-like [Scophthalmus maximus];AWP15195.1//putative prosaposin-like isoform 2 [Scophthalmus maximus]
SMAX5B_008576	CP026257.1	complement(14521162..14525789)	89.3502	-1.50109	-2.83056	1.37562e-07	7.89782e-06	0.00261024	protein_coding	K00452//3-hydroxyanthranilate 3,4-dioxygenase [EC:1.13.11.6]	XP_035461860.1//3-hydroxyanthranilate 3,4-dioxygenase [Scophthalmus maximus]
SMAX5B_021034	CP026261.1	11466558..11470600	5.08731	-1.50137	-2.83111	0.00872065	0.0770905	1	protein_coding	K09233//zinc finger protein GLIS2	XP_035471255.1//zinc finger protein GLIS2b isoform X1 [Scophthalmus maximus];XP_019626206.1//PREDICTED: zinc finger protein 208-like [Branchiostoma belcheri]
SMAX5B_002370	CP026248.1	10504588..10508115	13.2075	-1.50326	-2.83482	0.00190704	0.0255549	1	protein_coding	K19289//peripheral myelin protein 22	KAF0034791.1//hypothetical protein F2P81_012549 [Scophthalmus maximus]
SMAX5B_013962	CP026258.1	complement(12311085..12312321)	28.7723	-1.50358	-2.83545	0.000911095	0.0141742	1	protein_coding	K04545//guanine nucleotide-binding protein G(I)/G(S)/G(O) subunit gamma-10	XP_035464606.1//guanine nucleotide-binding protein G(I)/G(S)/G(O) subunit gamma-10 [Scophthalmus maximus]
SMAX5B_021220	CP026247.1	complement(29050122..29062595)	12.1838	-1.50384	-2.83596	8.08123e-06	0.000283423	0.153341	protein_coding	K07611//lamin B;K12641//lamin A/C	AWP02154.1//putative lamin-L(III)-like [Scophthalmus maximus];AWP02157.1//putative lamin-L(III)-like isoform 4 [Scophthalmus maximus];AWP02159.1//putative lamin-L(III)-like isoform 6 [Scophthalmus maximus];AWP02156.1//putative lamin-L(III)-like isoform 3 [Scophthalmus maximus];AWP02155.1//putative lamin-L(III)-like isoform 2 [Scophthalmus maximus]
SMAX5B_007203	CP026260.1	21248852..21254334	12.0553	-1.51305	-2.85412	0.000795899	0.012638	1	protein_coding	K11810//MFS transporter, MCT family, solute carrier family 16 (monocarboxylic acid transporters), member 12	XP_035468117.1//monocarboxylate transporter 12-B isoform X5 [Scophthalmus maximus];XP_035468119.1//monocarboxylate transporter 12-B isoform X7 [Scophthalmus maximus];XP_035468115.1//monocarboxylate transporter 12-B isoform X4 [Scophthalmus maximus]
SMAX5B_005983	CP026249.1	16674442..16746521	1.94523	-1.51399	-2.85598	0.00254339	0.0319922	1	protein_coding	K20493//leucine-rich repeat-containing protein 16	AWP04583.1//putative leucine-rich repeat-containing protein 16B-like [Scophthalmus maximus];XP_030608249.1//capping protein, Arp2/3 and myosin-I linker protein 3 isoform X4 [Archocentrus centrarchus];XP_035491047.1//capping protein, Arp2/3 and myosin-I linker protein 3 isoform X2 [Scophthalmus maximus];AWP04584.1//putative leucine-rich repeat-containing protein 16B-like isoform 2 [Scophthalmus ma…
SMAX5B_001434	CP026244.1	complement(5414319..5426580)	110.488	-1.51512	-2.85823	6.11412e-08	3.87436e-06	0.00116015	protein_coding	K08878//breakpoint cluster region protein [EC:2.7.11.1]	XP_035507232.1//active breakpoint cluster region-related protein isoform X4 [Scophthalmus maximus];AWO97572.1//putative breakpoint cluster region protein-like [Scophthalmus maximus];XP_035507266.1//breakpoint cluster region protein isoform X8 [Scophthalmus maximus];XP_035507257.1//active breakpoint cluster region-related protein isoform X7 [Scophthalmus maximus];XP_035507224.1//active breakpoint …
SMAX5B_020103	CP026260.1	complement(11840764..11854573)	224.65	-1.51844	-2.8648	1.38834e-05	0.000453404	0.263438	protein_coding	K06462//integrin alpha X;K06461//integrin alpha M	XP_035467882.1//integrin alpha-M-like isoform X1 [Scophthalmus maximus];AWP17632.1//putative integrin alpha-M-like [Scophthalmus maximus]
SMAX5B_016345	CP026249.1	complement(24532314..24543720)	10.1067	-1.53097	-2.8898	0.000475244	0.00843466	1	protein_coding	K12474//low density lipoprotein receptor adapter protein 1	XP_035490169.1//low density lipoprotein receptor adapter protein 1a isoform X4 [Scophthalmus maximus];XP_018556971.1//PREDICTED: low density lipoprotein receptor adapter protein 1-B-like isoform X2 [Lates calcarifer]
SMAX5B_011393	CP026250.1	7654602..7683825	7.54033	-1.53104	-2.88994	1.03835e-09	1.00299e-07	1.97027e-05	protein_coding	K23383//FRAS1-related extracellular matrix protein 3	XP_034437234.1//FRAS1-related extracellular matrix protein 3 [Hippoglossus hippoglossus]
SMAX5B_018772	CP026251.1	3777359..3784730	8.68584	-1.53462	-2.89712	0.000710695	0.0114771	1	protein_coding	K16519//A-kinase anchor protein 2;K23819	AWP06601.1//Hypothetical protein SMAX5B_018772 [Scophthalmus maximus]
SMAX5B_018680	CP026256.1	5970509..5975175	184.266	-1.54039	-2.90873	3.54761e-05	0.000995367	0.673159	protein_coding	K18162//NADH dehydrogenase [ubiquinone] 1 alpha subcomplex assembly factor 5 [EC:2.1.1.-];K05929//phosphoethanolamine N-methyltransferase [EC:2.1.1.103]	AWP12838.1//putative methyltransferase DDB G0268948 isoform 2 [Scophthalmus maximus];AWP12841.1//putative methyltransferase DDB G0268948 isoform 5 [Scophthalmus maximus];AWP12839.1//putative methyltransferase DDB G0268948 isoform 3 [Scophthalmus maximus];AWP12840.1//putative methyltransferase DDB G0268948 isoform 4 [Scophthalmus maximus];XP_035459992.1//putative methyltransferase DDB_G0268948 [Sc…
SMAX5B_019968	CP026245.1	5529508..5534224	46.0994	-1.55012	-2.92842	8.96813e-08	5.45973e-06	0.0017017	protein_coding	K17859//cytochrome P450 family 2 subfamily Y	XP_031141015.1//cytochrome P450 2F3-like isoform X1 [Sander lucioperca];XP_019943606.1//PREDICTED: cytochrome P450 2G1-like [Paralichthys olivaceus]
SMAX5B_002682	CP026253.1	8302054..8304650	55.8666	-1.5516	-2.93142	1.25034e-05	0.000414204	0.237252	protein_coding	K01197//hyaluronoglucosaminidase [EC:3.2.1.35]	AWP09387.1//putative hyaluronidase-3-like [Scophthalmus maximus]
SMAX5B_021526	CP026246.1	complement(3200822..3207009)	72.6115	-1.5563	-2.94099	3.27745e-14	7.34377e-12	6.21896e-10	protein_coding	K05090//macrophage colony-stimulating factor 1 receptor [EC:2.7.10.1]	AWO99725.1//putative macrophage colony-stimulating factor 1 receptor 2-like [Scophthalmus maximus]
SMAX5B_020717	CP026261.1	complement(8885467..8899232)	6.58795	-1.56236	-2.95337	0.000311074	0.00597448	1	protein_coding	K17495//CUB and sushi domain-containing protein;K10362//myosin XVIII	AWP18756.1//putative seizure 6-like protein 2 [Scophthalmus maximus];KAF0032573.1//hypothetical protein F2P81_014863 [Scophthalmus maximus]
SMAX5B_022436	CP026254.1	12236659..12246108	12.9624	-1.56958	-2.96818	0.00020099	0.00409416	1	protein_coding	K04710//ceramide synthetase [EC:2.3.1.24]	AWP10933.1//putative ceramide synthase 4 [Scophthalmus maximus];XP_031720187.1//ceramide synthase 2-like [Anarrhichthys ocellatus];XP_023255824.1//ceramide synthase 2-like isoform X2 [Seriola lalandi dorsalis]
SMAX5B_002645	CP026253.1	complement(6441835..6443605)	17.281	-1.5707	-2.9705	0.000423276	0.00772479	1	protein_coding	NA	AWP09306.1//putative small integral membrane protein 1 [Scophthalmus maximus]
SMAX5B_007325	CP026250.1	14224930..14314196	6.27493	-1.5728	-2.97482	0.00133268	0.019352	1	protein_coding	K09661//mannosyl alpha-1,6-glycoprotein beta-1,6-N-acetyl-glucosaminyltransferase, isozyme B [EC:2.4.1.-]	XP_035493952.1//alpha-1,6-mannosylglycoprotein 6-beta-N-acetylglucosaminyltransferase B-like isoform X2 [Scophthalmus maximus];XP_035493953.1//alpha-1,6-mannosylglycoprotein 6-beta-N-acetylglucosaminyltransferase B-like isoform X3 [Scophthalmus maximus];XP_035493954.1//alpha-1,6-mannosylglycoprotein 6-beta-N-acetylglucosaminyltransferase B-like isoform X4 [Scophthalmus maximus]
SMAX5B_017557	CP026243.1	5972646..5981610	103.602	-1.57283	-2.97488	1.69418e-07	9.36364e-06	0.0032147	protein_coding	K00460//arachidonate 15-lipoxygenase [EC:1.13.11.33];K00458//arachidonate 12-lipoxygenase [EC:1.13.11.31]	KAF5154991.1//hypothetical protein HST_G00225680 [Hippoglossus stenolepis];XP_035004062.1//arachidonate 12-lipoxygenase, 12S-type isoform X2 [Hippoglossus stenolepis]
SMAX5B_022606	CP026254.1	6903583..6976525	2.68394	-1.57969	-2.98907	1.35861e-05	0.000447314	0.257795	protein_coding	K17341//hemicentin	AWP10692.1//putative hemicentin-1 [Scophthalmus maximus]
SMAX5B_000023	CP026262.1	16453542..16463723	7.33603	-1.5797	-2.98908	0.000331786	0.0063196	1	protein_coding	K03626//nascent polypeptide-associated complex subunit alpha	AWP20315.1//putative GRB2-associated and regulator of MAPK protein-like [Scophthalmus maximus]
SMAX5B_013175	CP026247.1	18499160..18503777	169.906	-1.58131	-2.99242	4.72639e-07	2.33183e-05	0.00896833	protein_coding	K12804//proline-serine-threonine phosphatase interacting protein 1	XP_035484496.1//proline-serine-threonine phosphatase-interacting protein 1-like [Scophthalmus maximus];AWP01825.1//putative proline-serine-threonine phosphatase-interacting protein 1-like [Scophthalmus maximus]
SMAX5B_005771	CP026249.1	complement(14781604..14787306)	34.7535	-1.582	-2.99384	1.38581e-09	1.2703e-07	2.62957e-05	protein_coding	K00149//aldehyde dehydrogenase family 9 member A1 [EC:1.2.1.47 1.2.1.3]	XP_018532823.1//PREDICTED: aldehyde dehydrogenase family 9 member A1-B-like isoform X1 [Lates calcarifer]
SMAX5B_004274	CP026246.1	11473613..11477915	653.09	-1.58354	-2.99705	2.70841e-05	0.000804693	0.513922	protein_coding	K08203//MFS transporter, OCT family, solute carrier family 22 (organic anion transporter), member 6	XP_035480758.1//solute carrier family 22 member 6 [Scophthalmus maximus]
SMAX5B_010543	CP026244.1	complement(21077420..21096389)	25.6368	-1.58553	-3.00118	1.0728e-09	1.02412e-07	2.03565e-05	protein_coding	K00326//cytochrome-b5 reductase [EC:1.6.2.2]	AWO98216.1//putative liprin-beta-1-like [Scophthalmus maximus];XP_035477478.1//liprin-beta-1-like [Scophthalmus maximus]
SMAX5B_008169	CP026262.1	9954160..9955648	35.4096	-1.58589	-3.00192	1.7659e-05	0.000560812	0.335079	protein_coding	K09072//musculin (activated B-cell factor-1)	XP_035472568.1//transcription factor 21 [Scophthalmus maximus]
SMAX5B_006066	CP026249.1	complement(13030383..13044642)	30.973	-1.58809	-3.00652	2.67839e-05	0.000801678	0.508225	protein_coding	K15116//solute carrier family 25, member 33/36	XP_021028483.1//solute carrier family 25 member 36 [Mus caroli];KAF0047107.1//hypothetical protein F2P81_000740 [Scophthalmus maximus];XP_035489986.1//solute carrier family 25 member 36-A [Scophthalmus maximus]
SMAX5B_010544	CP026244.1	3287656..3290710	33.995	-1.59035	-3.01123	4.58358e-07	2.27529e-05	0.00869734	protein_coding	K11206//deaminated glutathione amidase [EC:3.5.1.128]	AWO97441.1//putative nitrilase -like 1 [Scophthalmus maximus];XP_035463938.1//LOW QUALITY PROTEIN: deaminated glutathione amidase [Scophthalmus maximus]
SMAX5B_010345	CP026251.1	18409587..18417051	46.9825	-1.59251	-3.01574	1.26151e-07	7.34727e-06	0.00239371	protein_coding	K04557//septin 5	AWP07401.1//Hypothetical protein SMAX5B_010345 [Scophthalmus maximus];XP_033947387.1//septin 5a isoform X1 [Pseudochaenichthys georgianus];XP_026076075.1//septin-5 isoform X2 [Carassius auratus]
SMAX5B_018671	CP026256.1	complement(14186465..14188600)	9.23508	-1.59312	-3.01702	0.00027126	0.00532388	1	protein_coding	K14383//solute carrier family 5 (sodium/myo-inositol cotransporter), member 3	XP_018558614.1//PREDICTED: sodium/myo-inositol cotransporter-like [Lates calcarifer]
SMAX5B_001557	CP026263.1	complement(10070551..10109713)	38.6262	-1.59507	-3.0211	4.44354e-09	3.69524e-07	8.43161e-05	protein_coding	K20636//Rho GTPase-activating protein 12/27	XP_035475329.1//rho GTPase-activating protein 12b isoform X2 [Scophthalmus maximus];XP_018529155.1//PREDICTED: LOW QUALITY PROTEIN: rho GTPase-activating protein 12 [Lates calcarifer];XP_035475331.1//rho GTPase-activating protein 12b isoform X4 [Scophthalmus maximus];XP_035475330.1//rho GTPase-activating protein 12b isoform X3 [Scophthalmus maximus];XP_035475328.1//rho GTPase-activating protein 1…
SMAX5B_012661	CP026247.1	complement(15720501..15972123)	1.86229	-1.5975	-3.02619	0.000151134	0.00326842	1	protein_coding	K17495//CUB and sushi domain-containing protein	XP_022597400.1//CUB and sushi domain-containing protein 1-like [Seriola dumerili];XP_034433433.1//CUB and sushi domain-containing protein 1-like isoform X1 [Hippoglossus hippoglossus]
SMAX5B_004235	CP026246.1	13033351..13036672	61.9106	-1.60054	-3.03258	9.45447e-11	1.12154e-08	1.79399e-06	protein_coding	K15117//solute carrier family 25, member 34/35	XP_035479978.1//solute carrier family 25 member 35 [Scophthalmus maximus]
SMAX5B_000210	CP026262.1	complement(18521515..18524820)	136.927	-1.60618	-3.04445	3.23625e-08	2.17543e-06	0.000614078	protein_coding	K23116//hepatocyte cell adhesion molecule;K18061//myotubularin-related protein 5/13;K23490//cytochrome b5	XP_035472856.1//uncharacterized protein LOC118289853 [Scophthalmus maximus];XP_035472855.1//uncharacterized protein LOC118289852 [Scophthalmus maximus];AWP20416.1//Hypothetical protein SMAX5B_000210 [Scophthalmus maximus]
SMAX5B_018570	CP026256.1	complement(4211557..4294942)	55.1846	-1.61331	-3.05953	9.36941e-13	1.67952e-10	1.77785e-08	protein_coding	K23285//PTB domain-containing engulfment adapter protein 1	XP_022596850.1//PTB domain-containing engulfment adapter protein 1 isoform X1 [Seriola dumerili];XP_035507259.1//PTB domain-containing engulfment adapter protein 1 isoform X7 [Scophthalmus maximus];XP_035507252.1//PTB domain-containing engulfment adapter protein 1 isoform X2 [Scophthalmus maximus];XP_035507260.1//PTB domain-containing engulfment adapter protein 1 isoform X8 [Scophthalmus maximus]…
SMAX5B_022398	CP026254.1	complement(6805157..6844155)	6.05706	-1.61332	-3.05954	0.000591384	0.0100324	1	protein_coding	K23413//anosmin-1	AWP10689.1//putative anosmin-1-like [Scophthalmus maximus]
SMAX5B_021250	CP026251.1	complement(4621420..4623573)	18.1883	-1.61587	-3.06496	0.00541128	0.0546994	1	protein_coding	K19867//LIM domain-binding protein 3;K21853//dedicator of cytokinesis protein 9/10/11	XP_035496957.1//Golgi-associated plant pathogenesis-related protein 1 [Scophthalmus maximus]
SMAX5B_004534	CP026245.1	complement(10421356..10460867)	4.3852	-1.6172	-3.0678	7.27408e-05	0.00182926	1	protein_coding	K22656//immunoglobulin superfamily member 9B	AWO98830.1//putative protein turtle -like B-like [Scophthalmus maximus];XP_035479272.1//protein turtle homolog B isoform X1 [Scophthalmus maximus];XP_035479274.1//protein turtle homolog B isoform X3 [Scophthalmus maximus];XP_035479273.1//protein turtle homolog B isoform X2 [Scophthalmus maximus]
SMAX5B_019675	CP026262.1	11018123..11024974	3.29972	-1.61884	-3.07128	0.00868267	0.0768812	1	protein_coding	K19477//cGMP-dependent protein kinase 2 [EC:2.7.11.12]	XP_035474246.1//cGMP-dependent protein kinase 1 [Scophthalmus maximus]
SMAX5B_012909	CP026246.1	28483072..28495899	3.11005	-1.62245	-3.07897	0.00875257	0.077288	1	protein_coding	K19985//exocyst complex component 6;K10609//cullin 4	AWP00882.1//putative heat shock 70 kDa protein 12B [Scophthalmus maximus]
SMAX5B_006656	CP026249.1	complement(5873763..5877828)	8.91247	-1.62505	-3.08453	0.00177378	0.024286	1	protein_coding	NA	AWP03842.1//putative transmembrane protein 236-like [Scophthalmus maximus];KAF0046778.1//hypothetical protein F2P81_000411 [Scophthalmus maximus]
SMAX5B_021966	CP026259.1	5550288..5557106	38.4607	-1.62641	-3.08743	1.69478e-07	9.36364e-06	0.00321584	protein_coding	K07593//MFS transporter, SP family, solute carrier family 2 (facilitated glucose transporter), member 2	XP_035529715.1//solute carrier family 2, facilitated glucose transporter member 2 [Morone saxatilis];XP_034433038.1//solute carrier family 2, facilitated glucose transporter member 2 [Hippoglossus hippoglossus]
SMAX5B_004304	CP026246.1	complement(13607193..13645441)	1.67182	-1.63232	-3.1001	0.00532796	0.0542652	1	protein_coding	K06768//Down syndrome cell adhesion molecule-like protein 1	XP_035482774.1//Down syndrome cell adhesion molecule-like protein 1 homolog isoform X1 [Scophthalmus maximus];XP_029957116.1//Down syndrome cell adhesion molecule-like protein 1 homolog isoform X2 [Salarias fasciatus];AWP00242.1//putative Down syndrome cell adhesion molecule-like protein 1 [Scophthalmus maximus]
SMAX5B_012418	CP026247.1	8080858..8107153	9.10283	-1.63472	-3.10528	0.00167899	0.0231945	1	protein_coding	K15010//homer	XP_008308697.1//homer protein homolog 2 isoform X1 [Cynoglossus semilaevis];XP_035538181.1//homer protein homolog 2 [Morone saxatilis];XP_035484248.1//homer protein homolog 2 isoform X2 [Scophthalmus maximus]
SMAX5B_012026	CP026243.1	15980854..15983976	19.2439	-1.635	-3.10587	1.53739e-05	0.000498047	0.29172	protein_coding	K15135//mediator of RNA polymerase II transcription subunit 18	XP_033878436.1//mediator of RNA polymerase II transcription subunit 18 [Acipenser ruthenus];XP_035479904.1//uncharacterized protein LOC118299961 isoform X1 [Scophthalmus maximus];AWO96279.1//Hypothetical protein SMAX5B_012026 [Scophthalmus maximus]
SMAX5B_001596	CP026263.1	complement(11974568..11997921)	17.1769	-1.63518	-3.10627	2.17237e-07	1.17214e-05	0.00412207	protein_coding	K14616//cubilin	AWP21017.1//putative cubilin-like [Scophthalmus maximus]
SMAX5B_014784	CP026253.1	complement(16321223..16339732)	67.6715	-1.63566	-3.10729	5.61905e-09	4.48773e-07	0.000106622	protein_coding	K05039//solute carrier family 6 (neurotransmitter transporter, taurine) member 6	AWP09852.1//Transporter [Scophthalmus maximus];XP_035502057.1//sodium- and chloride-dependent taurine transporter-like [Scophthalmus maximus]
SMAX5B_008621	CP026257.1	19084840..19107019	17.5451	-1.63693	-3.11004	9.74849e-07	4.53234e-05	0.0184978	protein_coding	K06803//cadherin 11, type 2, OB-cadherin	XP_035462118.1//cadherin-11 [Scophthalmus maximus]
SMAX5B_015885	CP026264.1	2967703..2970178	48.8421	-1.64198	-3.12094	9.51933e-08	5.73042e-06	0.00180629	protein_coding	K14620//riboflavin transporter 2	XP_035477203.1//riboflavin transporter 2 [Scophthalmus maximus]
SMAX5B_004299	CP026246.1	14774295..14853323	1.86284	-1.64223	-3.12147	0.00165765	0.0229749	1	protein_coding	K06753//roundabout, axon guidance receptor 1	XP_035482366.1//LOW QUALITY PROTEIN: roundabout homolog 1-like [Scophthalmus maximus];AWP00319.1//putative roundabout -like 1-like isoform 2 [Scophthalmus maximus];AWP00318.1//putative roundabout -like 1-like [Scophthalmus maximus]
SMAX5B_007605	CP026250.1	complement(13272596..13278996)	123.207	-1.64411	-3.12555	5.24038e-07	2.56191e-05	0.00994361	protein_coding	K17348//tetraspanin-1	AWP05791.1//putative tetraspanin-1 [Scophthalmus maximus]
SMAX5B_003817	CP026245.1	16326242..16349856	32.2582	-1.64639	-3.13049	3.36449e-10	3.59466e-08	6.38413e-06	protein_coding	K18283//cGMP-dependent 3',5'-cyclic phosphodiesterase [EC:3.1.4.17]	AWO99157.1//putative cGMP-dependent 3'-5'-cyclic phosphodiesterase, partial [Scophthalmus maximus];XP_033486972.1//cGMP-dependent 3',5'-cyclic phosphodiesterase isoform X2 [Epinephelus lanceolatus]
SMAX5B_007963	CP026254.1	complement(20079773..20082048)	15.418	-1.64874	-3.13559	6.0115e-05	0.00156173	1	protein_coding	K06710//inducible T-cell co-stimulator ligand	XP_035504595.1//ICOS ligand-like [Scophthalmus maximus]
SMAX5B_018553	CP026256.1	5961782..5965849	63.8871	-1.65028	-3.13895	4.33756e-07	2.15981e-05	0.00823053	protein_coding	NA	XP_035459993.1//putative methyltransferase DDB_G0268948 isoform X1 [Scophthalmus maximus]
SMAX5B_012718	CP026247.1	9606669..9613802	15.6278	-1.65095	-3.14041	9.09969e-05	0.00217489	1	protein_coding	K05463//ephrin-B	XP_035485183.1//ephrin-B2a-like isoform X1 [Scophthalmus maximus]
SMAX5B_011303	CP026250.1	complement(9477132..9479954)	54.6618	-1.65245	-3.14368	1.56997e-10	1.75892e-08	2.97903e-06	protein_coding	K19977//ADP-ribosyltransferase 5 [EC:2.4.2.31]	XP_035492214.1//GPI-linked NAD(P)(+)--arginine ADP-ribosyltransferase 1 [Scophthalmus maximus]
SMAX5B_007399	CP026250.1	complement(12559970..12561475)	9.12642	-1.65359	-3.14616	0.00598948	0.0585852	1	protein_coding	K23573//dentin sialophosphoprotein	XP_035493187.1//bone gamma-carboxyglutamate (gla) protein, like [Scophthalmus maximus]
SMAX5B_013204	CP026247.1	17660393..17664266	36.9367	-1.65368	-3.14635	1.65801e-05	0.000530727	0.314607	protein_coding	K22190//membrane-spanning 4-domains subfamily A member 3/4/8/12/15/18	XP_035485117.1//uncharacterized protein LOC118302785 [Scophthalmus maximus];AWP01790.1//Hypothetical protein SMAX5B_013204 [Scophthalmus maximus]
SMAX5B_006506	CP026249.1	complement(9293376..9338083)	24.9909	-1.65396	-3.14697	4.04379e-07	2.05152e-05	0.00767309	protein_coding	K06240//laminin, alpha 3/5	XP_022624427.1//laminin subunit alpha-3 [Seriola dumerili];XP_035490125.1//laminin subunit alpha-3-like isoform X3 [Scophthalmus maximus];KAF0046927.1//hypothetical protein F2P81_000560 [Scophthalmus maximus]
SMAX5B_010493	CP026251.1	19377577..19384965	9.22922	-1.65447	-3.14807	0.0001776	0.00371142	1	protein_coding	K05081//prolactin receptor	XP_035497061.1//prolactin receptor b isoform X1 [Scophthalmus maximus]
SMAX5B_001212	CP026263.1	14250575..14251943	17.4103	-1.66315	-3.16708	0.000193046	0.0039687	1	protein_coding	K15705//E3 ubiquitin-protein ligase RNF152 [EC:2.3.2.27]	XP_035474935.1//E3 ubiquitin-protein ligase rnf152 [Scophthalmus maximus]
SMAX5B_020969	CP026261.1	complement(13165838..13171461)	10.5603	-1.6632	-3.16718	0.000245517	0.004884	1	protein_coding	K10258//very-long-chain enoyl-CoA reductase [EC:1.3.1.93]	XP_018560146.1//PREDICTED: LOW QUALITY PROTEIN: very-long-chain enoyl-CoA reductase-like [Lates calcarifer]
SMAX5B_003563	CP026258.1	complement(6897678..6908485)	10.9779	-1.66329	-3.16739	5.79371e-05	0.00151246	1	protein_coding	K16549//myomegalin	AWP15108.1//putative golgin subfamily A member 5-like [Scophthalmus maximus];XP_035488515.1//uncharacterized protein si:ch73-95l15.5 [Scophthalmus maximus]
SMAX5B_004835	CP026246.1	complement(19131511..19147758)	94.1167	-1.66837	-3.17856	1.03347e-06	4.73665e-05	0.0196101	protein_coding	K05849//solute carrier family 8 (sodium/calcium exchanger)	AWP00533.1//putative sodium/calcium exchanger 2-like [Scophthalmus maximus];XP_035482862.1//sodium/calcium exchanger 2-like isoform X2 [Scophthalmus maximus]
SMAX5B_000183	CP026262.1	16357615..16368601	14.3284	-1.66868	-3.17924	2.66058e-06	0.000108119	0.0504845	protein_coding	K08551//estrogen receptor beta	AWP20310.1//ERbeta N multi-domain protein [Scophthalmus maximus]
SMAX5B_012068	CP026243.1	19754665..19768043	139.339	-1.67668	-3.19691	5.72253e-05	0.0014963	1	protein_coding	K05658//ATP-binding cassette, subfamily B (MDR/TAP), member 1 [EC:7.6.2.2]	AWO96609.1//hypothetical protein SMAX5B_012068 [Scophthalmus maximus];XP_035482908.1//ATP-binding cassette, sub-family B (MDR/TAP), member 4 [Scophthalmus maximus]
SMAX5B_021871	CP026263.1	complement(15069592..15070972)	16.1373	-1.67784	-3.1995	0.000600604	0.0101378	1	protein_coding	K07189//protein phosphatase 1 regulatory subunit 3A/B/C/D/E;K23490//cytochrome b5	AWP21112.1//putative protein phosphatase 1 regulatory subunit 3G, partial [Scophthalmus maximus]
SMAX5B_016971	CP026246.1	22992284..23012838	26.7802	-1.6793	-3.20272	8.50364e-08	5.21632e-06	0.00161356	protein_coding	K13885//scavenger receptor class B, member 1	XP_035481197.1//scavenger receptor class B member 1 isoform X2 [Scophthalmus maximus];XP_034458705.1//scavenger receptor class B member 1 isoform X1 [Hippoglossus hippoglossus];XP_019938115.1//PREDICTED: scavenger receptor class B member 1 isoform X4 [Paralichthys olivaceus];XP_018549919.1//PREDICTED: scavenger receptor class B member 1 isoform X1 [Lates calcarifer];XP_035481202.1//scavenger rece…
SMAX5B_016219	CP026249.1	complement(24069770..24076692)	6.91271	-1.69099	-3.22879	0.0010991	0.0165717	1	protein_coding	K11651//SWI/SNF-related matrix-associated actin-dependent regulator of chromatin subfamily E, member 1	XP_035490592.1//transmembrane protein 54b isoform X1 [Scophthalmus maximus];AWP04853.1//putative transmembrane protein 54-like [Scophthalmus maximus]
SMAX5B_006293	CP026249.1	8556724..8563663	25.9888	-1.69447	-3.23659	1.1239e-06	5.10757e-05	0.021326	protein_coding	K08606//meprin B [EC:3.4.24.63]	AWP04004.1//putative meprin A subunit beta [Scophthalmus maximus]
SMAX5B_004172	CP026246.1	13087758..13093874	4.57189	-1.69482	-3.23737	0.00521261	0.0534653	1	protein_coding	K10251//17beta-estradiol 17-dehydrogenase / very-long-chain 3-oxoacyl-CoA reductase [EC:1.1.1.62 1.1.1.330]	XP_035480783.1//very-long-chain 3-oxoacyl-CoA reductase-B [Scophthalmus maximus]
SMAX5B_019095	CP026255.1	complement(4193321..4271681)	9.92561	-1.7013	-3.25194	0.00275887	0.0336913	1	protein_coding	K15617//LIM domain-binding protein 1	AWP11712.1//Isoform 3 of LIM domain-binding protein 2 [Scophthalmus maximus];XP_015257578.1//PREDICTED: LIM domain-binding protein 2 isoform X2 [Cyprinodon variegatus];TNM98918.1//hypothetical protein fugu_013482 [Takifugu bimaculatus];XP_035505549.1//LIM domain-binding protein 2a isoform X4 [Scophthalmus maximus]
SMAX5B_013176	CP026247.1	complement(22363601..22367292)	342.812	-1.70211	-3.25376	8.25694e-06	0.000287089	0.156675	protein_coding	K07408//cytochrome P450 family 1 subfamily A polypeptide 1 [EC:1.14.14.1]	ADC35580.1//CYP1A [Lateolabrax japonicus]
SMAX5B_005218	CP026248.1	8994139..9070065	5.39144	-1.70414	-3.25835	0.000141722	0.00311499	1	protein_coding	K00637//sterol O-acyltransferase [EC:2.3.1.26];K10396//kinesin family member 5	AWP02561.1//Kinesin-like protein isoform 2 [Scophthalmus maximus];XP_035488495.1//kinesin heavy chain isoform X2 [Scophthalmus maximus];XP_019952247.1//PREDICTED: sterol O-acyltransferase 2-like [Paralichthys olivaceus];AWP02562.1//Kinesin-like protein isoform 3 [Scophthalmus maximus];AWP02560.1//Kinesin-like protein [Scophthalmus maximus]
SMAX5B_001628	CP026263.1	3220242..3361273	5.90169	-1.70574	-3.26197	7.86578e-09	6.0669e-07	0.000149253	protein_coding	K17588//phosphatidylinositol 3,4,5-trisphosphate-dependent Rac exchanger 2 protein;K23573//dentin sialophosphoprotein;K17442//zinc finger protein ZFPM2	AWP20697.1//Phosphatidylinositol 3-4-5-trisphosphate-dependent Rac exchanger 2 protein isoform 2 [Scophthalmus maximus];AWP20696.1//Phosphatidylinositol 3-4-5-trisphosphate-dependent Rac exchanger 2 protein [Scophthalmus maximus];XP_035475614.1//uncharacterized protein C8orf34 homolog isoform X2 [Scophthalmus maximus];XP_035475246.1//phosphatidylinositol 3,4,5-trisphosphate-dependent Rac exchange…
SMAX5B_017133	CP026260.1	1126814..1135899	19.4309	-1.70646	-3.2636	0.000224461	0.00452088	1	protein_coding	NA	AWP17054.1//putative PX domain-containing protein 1-like [Scophthalmus maximus]
SMAX5B_007152	CP026252.1	complement(4525995..4537324)	34.5741	-1.71204	-3.27623	3.70747e-05	0.00103661	0.703492	protein_coding	K11153//retinol dehydrogenase 12 [EC:1.1.1.300];K13368//17beta-estradiol 17-dehydrogenase / 3alpha(17beta)-hydroxysteroid dehydrogenase (NAD+) [EC:1.1.1.62 1.1.1.239];K00079//carbonyl reductase 1 [EC:1.1.1.184 1.1.1.189 1.1.1.197];K08802//SNF related kinase [EC:2.7.11.1]	XP_035497518.1//uncharacterized oxidoreductase C663.09c [Scophthalmus maximus]
SMAX5B_007596	CP026250.1	complement(14882130..14890829)	46.0604	-1.71946	-3.29313	5.65377e-05	0.00148072	1	protein_coding	K17517//C-type lectin domain family 12 member B;K06721//C-type lectin domain family 10 member A	XP_035492780.1//uncharacterized protein LOC118312358 [Scophthalmus maximus];AWP05888.1//putative CD209 antigen-like [Scophthalmus maximus]
SMAX5B_009029	CP026259.1	complement(3783790..3792194)	509.618	-1.72421	-3.30399	2.35723e-05	0.000714833	0.447283	protein_coding	K00688//glycogen phosphorylase [EC:2.4.1.1]	XP_019953732.1//PREDICTED: glycogen phosphorylase, liver form [Paralichthys olivaceus]
SMAX5B_018526	CP026256.1	complement(13675256..13692650)	5.3245	-1.74034	-3.34115	0.0014627	0.0208092	1	protein_coding	K20631//Rho GTPase-activating protein 6	AWP13194.1//putative rho GTPase-activating protein 6-like [Scophthalmus maximus];XP_035459596.1//rho GTPase-activating protein 6-like isoform X1 [Scophthalmus maximus]
SMAX5B_022029	CP026243.1	complement(10309395..10312956)	49.5453	-1.74388	-3.34934	1.56878e-09	1.42186e-07	2.97676e-05	protein_coding	K07605//type II keratin, basic	XP_035485629.1//intermediate filament protein ON3-like isoform X3 [Scophthalmus maximus];AWO96024.1//putative keratin type II cytoskeletal 8-like [Scophthalmus maximus];XP_035485628.1//intermediate filament protein ON3-like isoform X2 [Scophthalmus maximus]
SMAX5B_012206	CP026243.1	complement(16798968..16800732)	52.0769	-1.74446	-3.3507	5.21734e-09	4.22971e-07	9.8999e-05	protein_coding	K04188//C-X-C chemokine receptor type 3	AWO96329.1//putative C-X-C chemokine receptor type 3-like [Scophthalmus maximus];XP_035485507.1//C-X-C chemokine receptor type 3-2 [Scophthalmus maximus]
SMAX5B_004127	CP026246.1	complement(12421146..12443848)	2.78393	-1.74893	-3.36108	0.00692	0.0650992	1	protein_coding	K19613//leucine-rich repeat protein SHOC2	TDH04914.1//hypothetical protein EPR50_G00137090, partial [Perca flavescens];AWP00143.1//putative leucine-rich repeat and calponin -likey domain-containing protein 2 [Scophthalmus maximus]
SMAX5B_021039	CP026261.1	12483401..12484828	57.6684	-1.76339	-3.39496	5.30792e-08	3.41166e-06	0.00100718	protein_coding	K18259//protein amnionless	AWP18990.1//putative protein amnionless [Scophthalmus maximus]
SMAX5B_014905	CP026253.1	20064872..20065834	13.6014	-1.76829	-3.40649	0.000480356	0.00847897	1	protein_coding	K04270//P2Y purinoceptor 1	XP_035501927.1//P2Y purinoceptor 1-like [Scophthalmus maximus]
SMAX5B_010131	CP026252.1	15808896..15817728	17.6223	-1.7693	-3.40888	2.90438e-05	0.000847313	0.551106	protein_coding	K01251//adenosylhomocysteinase [EC:3.3.1.1]	XP_019935097.1//PREDICTED: adenosylhomocysteinase 2-like isoform X3 [Paralichthys olivaceus];AWP08630.1//Adenosylhomocysteinase [Scophthalmus maximus]
SMAX5B_007930	CP026254.1	21188970..21192460	193.471	-1.77331	-3.41837	2.50424e-08	1.72653e-06	0.000475179	protein_coding	K00830//alanine-glyoxylate transaminase / serine-glyoxylate transaminase / serine-pyruvate transaminase [EC:2.6.1.44 2.6.1.45 2.6.1.51]	KAF0042576.1//hypothetical protein F2P81_006108 [Scophthalmus maximus]
SMAX5B_015787	CP026264.1	complement(9298089..9334507)	4.24521	-1.77746	-3.42822	0.00097046	0.0149251	1	protein_coding	K04929//potassium voltage-gated channel KQT-like subfamily member 4	XP_034154690.1//potassium voltage-gated channel subfamily KQT member 4 isoform X1 [Pangasianodon hypophthalmus];XP_029022482.1//potassium voltage-gated channel subfamily KQT member 4 isoform X1 [Betta splendens];XP_035477310.1//potassium voltage-gated channel subfamily KQT member 4 isoform X7 [Scophthalmus maximus];AWP21709.1//putative potassium voltage-gated channel subfamily KQT member 4-like […
SMAX5B_010483	CP026251.1	20090340..20091140	8.10646	-1.77844	-3.43054	0.00588811	0.0580641	1	protein_coding	K06232//growth arrest-specific 1	XP_035496741.1//growth arrest-specific protein 1a [Scophthalmus maximus]
SMAX5B_004832	CP026246.1	complement(19294404..19297198)	6.17969	-1.78124	-3.43721	0.00185406	0.0250515	1	protein_coding	NA	XP_035482949.1//protein ripply3 [Scophthalmus maximus]
SMAX5B_011021	CP026251.1	9511822..9594735	9.89418	-1.78528	-3.44685	6.01332e-06	0.000218497	0.114103	protein_coding	K17630//Ras GTPase-activating protein 4;K19475//WAS/WASL-interacting protein;K17632//RAS protein activator-like 1;K19938//rabphilin-3A	AWP06900.1//putative multiple C2 and transmembrane domain-containing protein 1 [Scophthalmus maximus];XP_035496087.1//multiple C2 and transmembrane domain-containing protein 1 isoform X1 [Scophthalmus maximus];XP_035496093.1//multiple C2 and transmembrane domain-containing protein 1 isoform X7 [Scophthalmus maximus];XP_035496088.1//multiple C2 and transmembrane domain-containing protein 1 isoform…
SMAX5B_021632	CP026244.1	4172047..4196638	18.4388	-1.78776	-3.45278	1.37009e-07	7.89415e-06	0.00259974	protein_coding	K08841//testis-specific kinase 1 [EC:2.7.12.1]	AWO97540.1//putative dual specificity testis-specific protein kinase 2-like [Scophthalmus maximus]
SMAX5B_006583	CP026249.1	8304764..8308936	114.823	-1.79366	-3.46693	9.1802e-08	5.56782e-06	0.00174194	protein_coding	K00814//alanine transaminase [EC:2.6.1.2]	XP_035489612.1//alanine aminotransferase 1-like [Scophthalmus maximus];AWP03991.1//putative alanine aminotransferase 2-like [Scophthalmus maximus]
SMAX5B_021015	CP026261.1	14349038..14352072	9.65211	-1.79405	-3.46788	0.00243775	0.030967	1	protein_coding	K17256//insulin-like growth factor-binding protein complex acid labile subunit	KAF0032877.1//hypothetical protein F2P81_015167 [Scophthalmus maximus]
SMAX5B_010428	CP026251.1	16586752..16609454	7.11901	-1.79651	-3.47378	5.99873e-05	0.00156093	1	protein_coding	K05080//growth hormone receptor	XP_035496335.1//growth hormone receptor a [Scophthalmus maximus]
SMAX5B_017023	CP026246.1	complement(23683043..23689877)	12.7955	-1.80719	-3.4996	0.0015673	0.0218828	1	protein_coding	NA	XP_035481317.1//placenta-specific gene 8 protein-like [Scophthalmus maximus];AWP00657.1//putative placenta-specific 8 protein isoform 2 [Scophthalmus maximus]
SMAX5B_003719	CP026258.1	complement(7943815..7949117)	161.691	-1.81104	-3.50895	1.37877e-09	1.2703e-07	2.61621e-05	protein_coding	K08148//MFS transporter, SP family, solute carrier family 2 (facilitated glucose transporter), member 11	XP_019937450.1//PREDICTED: solute carrier family 2, facilitated glucose transporter member 11-like [Paralichthys olivaceus]
SMAX5B_003559	CP026258.1	complement(8329504..8337315)	64.245	-1.81223	-3.51185	1.22595e-12	2.08192e-10	2.32624e-08	protein_coding	K18592//gamma-glutamyltranspeptidase / glutathione hydrolase / leukotriene-C4 hydrolase [EC:2.3.2.2 3.4.19.13 3.4.19.14]	XP_022617924.1//glutathione hydrolase 1 proenzyme-like [Seriola dumerili]
SMAX5B_014921	CP026253.1	21857879..21885020	5.40337	-1.81281	-3.51326	0.000254777	0.00503716	1	protein_coding	K23014//inactive dipeptidyl peptidase 10	XP_018534738.1//PREDICTED: inactive dipeptidyl peptidase 10-like isoform X1 [Lates calcarifer];AWP10189.1//putative inactive dipeptidyl peptidase 10-like [Scophthalmus maximus];XP_035501944.1//inactive dipeptidyl peptidase 10 [Scophthalmus maximus];XP_018534763.1//PREDICTED: inactive dipeptidyl peptidase 10-like isoform X2 [Lates calcarifer]
SMAX5B_002791	CP026248.1	complement(3127266..3131856)	42.4569	-1.81318	-3.51416	1.12719e-08	8.34172e-07	0.000213884	protein_coding	K19020//stabilin-1	AWP02301.1//putative stabilin-1-like [Scophthalmus maximus]
SMAX5B_019321	CP026251.1	24202374..24209572	23.3913	-1.81342	-3.51474	1.0921e-06	4.99117e-05	0.0207226	protein_coding	K00799//glutathione S-transferase [EC:2.5.1.18]	AWP07696.1//Glutathione S-transferase theta 1b [Scophthalmus maximus]
SMAX5B_018085	CP026257.1	6349840..6357320	81.3116	-1.81388	-3.51587	4.44079e-09	3.69524e-07	8.4264e-05	protein_coding	K00461//arachidonate 5-lipoxygenase [EC:1.13.11.34]	XP_018533734.1//PREDICTED: arachidonate 5-lipoxygenase [Lates calcarifer]
SMAX5B_001380	CP026261.1	1162347..1171692	18.3823	-1.81585	-3.52066	1.11871e-05	0.000376002	0.212275	protein_coding	K17294//tetraspanin-4	XP_035471253.1//tetraspanin-4 [Scophthalmus maximus]
SMAX5B_001400	CP026261.1	complement(1419236..1420976)	3.70416	-1.81934	-3.5292	0.00689902	0.0650508	1	protein_coding	K16938//septin 3/9/12	AWP18313.1//Hypothetical protein SMAX5B_001400 [Scophthalmus maximus]
SMAX5B_011959	CP026243.1	complement(22009374..22013356)	44.3664	-1.82459	-3.54205	2.96168e-14	6.82583e-12	5.61979e-10	protein_coding	K06771//myelin associated glycoprotein	AWO96813.1//putative sialoadhesin-like [Scophthalmus maximus];AWO96815.1//putative sialoadhesin-like isoform 3 [Scophthalmus maximus];AWO96816.1//putative sialoadhesin-like isoform 4 [Scophthalmus maximus];AWO96814.1//putative sialoadhesin-like isoform 2 [Scophthalmus maximus]
SMAX5B_009880	CP026252.1	9451272..9458044	135.421	-1.8251	-3.54332	4.73527e-08	3.10545e-06	0.000898517	protein_coding	K01745//histidine ammonia-lyase [EC:4.3.1.3]	AWP08205.1//Histidine ammonia-lyase [Scophthalmus maximus]
SMAX5B_014706	CP026253.1	complement(11444342..11452388)	3.35174	-1.82873	-3.55225	0.000924206	0.0143092	1	protein_coding	K08143//MFS transporter, SP family, solute carrier family 2 (facilitated glucose/fructose transporter), member 5	XP_031701259.1//solute carrier family 2, facilitated glucose transporter member 5 isoform X1 [Anarrhichthys ocellatus];XP_035014468.1//solute carrier family 2, facilitated glucose transporter member 1a [Hippoglossus stenolepis];KAF5169451.1//hypothetical protein HST_G00062860 [Hippoglossus stenolepis]
SMAX5B_021475	CP026261.1	2787070..2793727	33.9366	-1.83804	-3.57525	5.80742e-06	0.000212451	0.110196	protein_coding	NA	KAF0032239.1//hypothetical protein F2P81_014529 [Scophthalmus maximus]
SMAX5B_013539	CP026243.1	11582031..11595599	137.445	-1.83957	-3.57904	1.72654e-12	2.90149e-10	3.27612e-08	protein_coding	K07906//Ras-related protein Rab-25	XP_035495734.1//ras-related protein Rab-25b isoform X2 [Scophthalmus maximus];XP_035495725.1//ras-related protein Rab-25b isoform X1 [Scophthalmus maximus]
SMAX5B_009779	CP026252.1	complement(11151476..11158730)	82.339	-1.84506	-3.59268	1.28984e-13	2.66783e-11	2.44748e-09	protein_coding	K16816//patatin-like phospholipase domain-containing protein 2 [EC:3.1.1.3]	AWP08345.1//Adipose triglyceride lipase [Scophthalmus maximus]
SMAX5B_008855	CP026255.1	13248731..13341421	4.50158	-1.84756	-3.5989	1.86934e-06	8.02074e-05	0.0354706	protein_coding	K08618//a disintegrin and metalloproteinase with thrombospondin motifs 2 [EC:3.4.24.14]	XP_022045204.1//A disintegrin and metalloproteinase with thrombospondin motifs 2-like isoform X1 [Acanthochromis polyacanthus];AWP12163.1//putative disintegrin and metalloproteinase with thrombospondin motifs 2-like [Scophthalmus maximus];KAF0039408.1//hypothetical protein F2P81_007643 [Scophthalmus maximus]
SMAX5B_002004	CP026263.1	8086610..8092154	324.509	-1.85756	-3.62395	2.59506e-07	1.37717e-05	0.00492412	protein_coding	K08010//neutrophil cytosolic factor 2	AWP20894.1//putative neutrophil cytosol factor 2 [Scophthalmus maximus];XP_035474476.1//neutrophil cytosol factor 2 [Scophthalmus maximus]
SMAX5B_022355	CP026254.1	complement(16148118..16189044)	366.177	-1.85904	-3.62766	2.17074e-07	1.17214e-05	0.00411899	protein_coding	K01319//cathepsin G [EC:3.4.21.20];K06840//semaphorin 3;K23011//serine protease 57 [EC:3.4.21.-];K01015//alcohol sulfotransferase [EC:2.8.2.2]	KAB0340318.1//hypothetical protein FD755_024760, partial [Muntiacus reevesi];AWP11146.1//putative serine protease 57 [Scophthalmus maximus];XP_035504316.1//mast cell protease 1A-like [Scophthalmus maximus];XP_035504313.1//granzyme B-like isoform X1 [Scophthalmus maximus]
SMAX5B_014713	CP026253.1	14351372..14358415	14.5591	-1.86233	-3.63594	3.0577e-06	0.000121204	0.0580199	protein_coding	K08118//biglycan	XP_018523617.1//PREDICTED: biglycan [Lates calcarifer]
SMAX5B_018189	CP026256.1	16729847..16829382	13.4196	-1.8649	-3.64243	5.44002e-06	0.000201152	0.103224	protein_coding	K10955//mucin-2;K12875//apoptotic chromatin condensation inducer in the nucleus	XP_035506853.1//dachshund d isoform X5 [Scophthalmus maximus];AWP13414.1//putative dachshund -like 1 [Scophthalmus maximus];KAF0026674.1//hypothetical protein F2P81_021411 [Scophthalmus maximus]
SMAX5B_007262	CP026250.1	14541058..14586065	121.008	-1.86493	-3.6425	1.9035e-07	1.04453e-05	0.00361189	protein_coding	K10352//myosin heavy chain;K04431//mitogen-activated protein kinase kinase 7 [EC:2.7.12.2]	AYN79348.1//MKK7 [Ctenopharyngodon idella];XP_028456601.1//dual specificity mitogen-activated protein kinase kinase 7 isoform X1 [Perca flavescens];XP_034543874.1//dual specificity mitogen-activated protein kinase kinase 7 isoform X2 [Notolabrus celidotus];XP_027138789.1//myosin-9 isoform X1 [Larimichthys crocea];XP_027138790.1//myosin-9 isoform X2 [Larimichthys crocea]
SMAX5B_013095	CP026247.1	19843599..19872710	55.7189	-1.86524	-3.64327	6.57454e-11	8.09672e-09	1.24752e-06	protein_coding	K22653//neuroplastin	XP_035483394.1//neuroplastin b isoform X2 [Scophthalmus maximus];XP_035483391.1//neuroplastin b isoform X1 [Scophthalmus maximus];XP_023130698.1//neuroplastin b isoform X3 [Amphiprion ocellaris]
SMAX5B_013830	CP026258.1	complement(15205787..15268185)	2.11655	-1.86746	-3.64889	0.0085024	0.075826	1	protein_coding	K07521//netrin receptor unc-5	AWP15579.1//putative netrin receptor UNC5D [Scophthalmus maximus];XP_035464607.1//netrin receptor UNC5D-like [Scophthalmus maximus]
SMAX5B_009745	CP026252.1	14008271..14017987	8.76173	-1.8806	-3.68228	0.000118353	0.00267421	1	protein_coding	K16910//receptor-type tyrosine-protein phosphatase Q [EC:3.1.3.48]	AWP08523.1//putative phosphatidylinositol phosphatase PTPRQ [Scophthalmus maximus]
SMAX5B_015658	CP026264.1	6210258..6212645	22.041	-1.88097	-3.68322	2.42812e-05	0.000733896	0.460736	protein_coding	NA	AWP21531.1//putative E3 ubiquitin-protein ligase bre1-like [Scophthalmus maximus]
SMAX5B_005030	CP026243.1	28908302..29003324	1.49	-1.8833	-3.68918	0.00452308	0.0487447	1	protein_coding	K17442//zinc finger protein ZFPM2	AWO97079.1//putative zinc finger protein ZFPM2 [Scophthalmus maximus];XP_035461357.1//zinc finger protein ZFPM2a isoform X3 [Scophthalmus maximus]
SMAX5B_001485	CP026244.1	complement(6022330..6037243)	5.34617	-1.88448	-3.6922	0.000498962	0.00870833	1	protein_coding	K09631//hepatocyte growth factor activator [EC:3.4.21.-]	AWO97627.1//putative hepatocyte growth factor activator [Scophthalmus maximus]
SMAX5B_003545	CP026258.1	complement(7144482..7176431)	15.8794	-1.88944	-3.70491	5.4556e-10	5.67839e-08	1.0352e-05	protein_coding	K00314//sarcosine dehydrogenase [EC:1.5.8.3]	AWP15128.1//putative sarcosine dehydrogenase mitochondrial [Scophthalmus maximus];XP_035523772.1//sarcosine dehydrogenase, mitochondrial [Morone saxatilis]
SMAX5B_010094	CP026252.1	complement(13903827..13912142)	12.4003	-1.89094	-3.70876	8.8714e-06	0.000305817	0.168335	protein_coding	K14387//solute carrier family 5 (high affinity choline transporter), member 7	AWP08511.1//putative high affinity choline transporter 1-like isoform 2 [Scophthalmus maximus]
SMAX5B_018494	CP026256.1	complement(11673328..11684241)	30.4911	-1.89158	-3.71042	2.31431e-06	9.62288e-05	0.043914	protein_coding	K23696	XP_022596751.1//growth factor receptor-bound protein 14 isoform X1 [Seriola dumerili];XP_035459889.1//cordon-bleu protein-like 1b isoform X3 [Scophthalmus maximus];XP_035459890.1//cordon-bleu protein-like 1b isoform X4 [Scophthalmus maximus];XP_035460058.1//LOW QUALITY PROTEIN: growth factor receptor-bound protein 14 [Scophthalmus maximus]
SMAX5B_006257	CP026249.1	complement(6316224..6325022)	10.7546	-1.89184	-3.71108	0.000219524	0.00443252	1	protein_coding	K04193//XC chemokine receptor 1	XP_035490794.1//chemokine XC receptor 1-like [Scophthalmus maximus];AWP03871.1//putative chemokine XC receptor 1-like [Scophthalmus maximus]
SMAX5B_018906	CP026243.1	4119253..4126238	70.5762	-1.89785	-3.72657	1.18263e-14	2.93528e-12	2.24404e-10	protein_coding	K22190//membrane-spanning 4-domains subfamily A member 3/4/8/12/15/18	XP_035485241.1//uncharacterized protein LOC118302857 [Scophthalmus maximus]
SMAX5B_019081	CP026255.1	complement(15185662..15220163)	20.1062	-1.90518	-3.74557	5.47549e-11	6.84776e-09	1.03897e-06	protein_coding	K05097//FMS-like tyrosine kinase 4 [EC:2.7.10.1]	AWP12286.1//putative vascular endothelial growth factor receptor 3 [Scophthalmus maximus]
SMAX5B_012176	CP026243.1	complement(19738579..19749268)	1.518	-1.90662	-3.74929	0.00905138	0.079104	1	protein_coding	K05659//ATP-binding cassette, subfamily B (MDR/TAP), member 4 [EC:7.6.2.2];K12482//RUN and FYVE domain-containing protein 1	AWO96607.1//putative RUN domain-containing protein 3B [Scophthalmus maximus]
SMAX5B_016842	CP026257.1	10928654..10946578	9.98774	-1.90951	-3.75683	0.000169249	0.00357552	1	protein_coding	K21125//mucin-5AC;K23574//cochlin	XP_035029172.1//vitrin isoform X2 [Hippoglossus stenolepis];XP_027644439.1//vitrin isoform X3 [Falco peregrinus];XP_029087981.1//vitrin isoform X1 [Monodon monoceros]
SMAX5B_012100	CP026243.1	22107752..22111797	27.5308	-1.91936	-3.78255	0.000178574	0.00372298	1	protein_coding	K04245//chemokine-like receptor 1	AWO96827.1//putative chemokine-like receptor 1 [Scophthalmus maximus]
SMAX5B_012602	CP026247.1	complement(9593701..9595599)	22.0558	-1.92416	-3.79515	2.20124e-07	1.17982e-05	0.00417685	protein_coding	K04245//chemokine-like receptor 1	AWP01425.1//putative C3a anaphylatoxin chemotactic receptor-like [Scophthalmus maximus]
SMAX5B_010303	CP026251.1	18743607..18748214	30.4288	-1.93179	-3.81527	9.62151e-08	5.74903e-06	0.00182568	protein_coding	K12407//glucokinase [EC:2.7.1.2]	QBA17253.1//glucokinase, partial [Epinephelus fuscoguttatus x Epinephelus lanceolatus]
SMAX5B_005495	CP026244.1	13253944..13256851	67.0392	-1.93472	-3.82305	8.72371e-10	8.58169e-08	1.65532e-05	protein_coding	K00251//3-oxo-5-beta-steroid 4-dehydrogenase [EC:1.3.1.3]	XP_035003344.1//aldo-keto reductase family 1 member D1-like [Hippoglossus stenolepis];XP_035470042.1//aldo-keto reductase family 1 member D1-like [Scophthalmus maximus]
SMAX5B_013456	CP026245.1	complement(11848030..11855733)	3.94777	-1.9431	-3.84531	0.00333219	0.0387866	1	protein_coding	K07193//SH2B adapter protein 2	AWO98932.1//putative SH2B adapter protein 2-like [Scophthalmus maximus];XP_035478846.1//SH2B adapter protein 2 isoform X2 [Scophthalmus maximus]
SMAX5B_010020	CP026252.1	complement(9203235..9204674)	4.77803	-1.94991	-3.86349	0.0047562	0.0501843	1	protein_coding	K04879//potassium voltage-gated channel Shaker-related subfamily A member 6	XP_035499228.1//shaker-related potassium channel tsha2-like [Scophthalmus maximus]
SMAX5B_006963	CP026243.1	9719336..9729939	8.56697	-1.95586	-3.87947	4.31063e-07	2.15434e-05	0.00817941	protein_coding	K20066//SH3 domain-binding protein 4	XP_035006624.1//SH3 domain-binding protein 4-A [Hippoglossus stenolepis]
SMAX5B_010123	CP026252.1	complement(11261801..11263305)	10.5746	-1.96136	-3.89428	0.00178708	0.0244123	1	protein_coding	K17277//epidermal growth factor receptor kinase substrate 8;K05917//sterol 14alpha-demethylase [EC:1.14.14.154 1.14.15.36]	AWP08349.1//putative leucine-rich repeat-containing protein 10B [Scophthalmus maximus]
SMAX5B_011142	CP026261.1	17297282..17305341	5.86443	-1.96402	-3.90146	9.44458e-05	0.0022287	1	protein_coding	K09228//KRAB domain-containing zinc finger protein	XP_018923050.1//PREDICTED: zinc finger protein 420-like isoform X1 [Cyprinus carpio]
SMAX5B_016508	CP026251.1	complement(14513240..14533964)	3.78428	-1.97693	-3.93655	0.000169323	0.00357552	1	protein_coding	K06255//basement membrane-specific heparan sulfate proteoglycan core protein	AWP07214.1//putative pikachurin-like [Scophthalmus maximus]
SMAX5B_018438	CP026256.1	4056515..4069224	111.363	-1.97794	-3.93929	7.25001e-10	7.31027e-08	1.37569e-05	protein_coding	K23577//insulin-like growth factor-binding protein 5	XP_035506977.1//insulin-like growth factor-binding protein 5 [Scophthalmus maximus]
SMAX5B_013406	CP026245.1	11412489..11416761	4.41017	-1.98219	-3.95092	0.000770934	0.0122537	1	protein_coding	K04298//P2Y purinoceptor 12	AWO98898.1//putative P2Y purinoceptor 12-like [Scophthalmus maximus];XP_035478049.1//P2Y purinoceptor 12 [Scophthalmus maximus]
SMAX5B_009838	CP026252.1	14223016..14230208	1.46716	-1.98878	-3.969	0.00787378	0.0716456	1	protein_coding	K16505//cadherin-related family member 5	AWP08546.1//putative cadherin-related family member 5-like [Scophthalmus maximus]
SMAX5B_003539	CP026258.1	9180972..9183369	12.4155	-1.99163	-3.97686	0.00131868	0.019218	1	protein_coding	K17303//melanoma antigen recognized by T-cells 1	XP_035463325.1//LOW QUALITY PROTEIN: melanoma antigen recognized by T-cells 1 [Scophthalmus maximus]
SMAX5B_008927	CP026259.1	complement(4923945..4926430)	8.68008	-1.99986	-3.99962	0.00185905	0.0250769	1	protein_coding	K00272//D-aspartate oxidase [EC:1.4.3.1]	XP_035465822.1//D-aspartate oxidase isoform X1 [Scophthalmus maximus]
SMAX5B_013650	CP026248.1	complement(6378565..6380669)	12.1179	-2.00454	-4.0126	8.69241e-06	0.000300933	0.164938	protein_coding	K04265//adenosine receptor A1	AWP02450.1//Adenosine receptor A1 [Scophthalmus maximus]
SMAX5B_021410	CP026244.1	complement(9966699..9970385)	113.052	-2.01836	-4.05124	9.88986e-11	1.16462e-08	1.8766e-06	protein_coding	K05466//angiopoietin 2;K05467//angiopoietin 4	AWO97787.1//putative angiopoietin-related protein 5-like [Scophthalmus maximus]
SMAX5B_014155	CP026248.1	complement(14639753..14644493)	44.4592	-2.0191	-4.05331	8.08143e-10	7.99863e-08	1.53345e-05	protein_coding	K17920//sorting nexin-5/6/32	XP_035486284.1//sorting nexin-32 [Scophthalmus maximus]
SMAX5B_013855	CP026258.1	complement(13704493..13801728)	7.16264	-2.03081	-4.08635	1.18181e-07	6.97596e-06	0.00224249	protein_coding	K06247//laminin, gamma 3	AWP15535.1//putative laminin subunit gamma-3-like [Scophthalmus maximus]
SMAX5B_006795	CP026246.1	complement(7046573..7050408)	261.862	-2.03259	-4.09138	2.2048e-09	1.92192e-07	4.18361e-05	protein_coding	K20735//arachidonate 5-lipoxygenase-activating protein	AWO99937.1//putative arachidonate 5-lipoxygenase-activating protein [Scophthalmus maximus]
SMAX5B_013922	CP026258.1	12330138..12346437	50.3253	-2.03765	-4.10575	8.59179e-12	1.2601e-09	1.63029e-07	protein_coding	K00746//chondroitin sulfate N-acetylgalactosaminyltransferase 1/2 [EC:2.4.1.174 2.4.1.175]	AWP15431.1//putative chondroitin sulfate N-acetylgalactosaminyltransferase 1 [Scophthalmus maximus];XP_033501928.1//chondroitin sulfate N-acetylgalactosaminyltransferase 1-like [Epinephelus lanceolatus];XP_021074733.1//chondroitin sulfate N-acetylgalactosaminyltransferase 1 [Mus pahari]
SMAX5B_021033	CP026261.1	complement(10666420..10680771)	29.8748	-2.0386	-4.10847	1.52644e-13	3.07826e-11	2.89642e-09	protein_coding	K02602//cytoplasmic polyadenylation element-binding protein;K23573//dentin sialophosphoprotein	AWP18880.1//DUF2404 domain containing protein [Scophthalmus maximus]
SMAX5B_008905	CP026255.1	13889154..13892731	4.80563	-2.04272	-4.12022	0.00194532	0.0259156	1	protein_coding	K23500//sideroflexin-1/3	XP_029967675.1//sideroflexin-1 [Salarias fasciatus]
SMAX5B_006075	CP026249.1	complement(5725047..5739399)	2100.93	-2.04275	-4.12031	2.75653e-05	0.000813001	0.523052	protein_coding	NA	AWP03829.1//Hypothetical protein SMAX5B_006075 [Scophthalmus maximus];AWP03831.1//Hypothetical protein SMAX5B_006075 [Scophthalmus maximus];AWP03827.1//Hypothetical protein SMAX5B_006075 [Scophthalmus maximus]
SMAX5B_005405	CP026244.1	12518822..12527319	20.3785	-2.04951	-4.13965	4.97408e-10	5.24489e-08	9.43831e-06	protein_coding	K05723//FYVE, RhoGEF and PH domain containing 4	XP_035476244.1//FYVE, RhoGEF and PH domain-containing protein 4-like isoform X1 [Scophthalmus maximus]
SMAX5B_015545	CP026264.1	complement(6213048..6215515)	6.65565	-2.05294	-4.1495	0.00133106	0.0193503	1	protein_coding	K18268//podocin	XP_035475982.1//podocin [Scophthalmus maximus]
SMAX5B_007771	CP026244.1	18510384..18519526	35.5594	-2.06215	-4.1761	1.09068e-09	1.03506e-07	2.06957e-05	protein_coding	K17199//Ras and EF-hand domain-containing protein	XP_035460195.1//ras and EF-hand domain-containing protein homolog isoform X3 [Scophthalmus maximus];AWO98093.1//putative ras and EF-hand domain-containing protein-like [Scophthalmus maximus]
SMAX5B_012441	CP026247.1	11242913..11246152	144.392	-2.07149	-4.20319	2.97638e-19	1.20045e-16	5.64767e-15	protein_coding	K00008//L-iditol 2-dehydrogenase [EC:1.1.1.14]	XP_035483587.1//sorbitol dehydrogenase isoform X1 [Scophthalmus maximus]
SMAX5B_008819	CP026255.1	13818089..13827263	12.1981	-2.07276	-4.20692	2.01157e-05	0.000627711	0.381696	protein_coding	K04136//adrenergic receptor alpha-1B	XP_035506370.1//alpha-1A adrenergic receptor-like [Scophthalmus maximus]
SMAX5B_009927	CP026252.1	15237291..15243124	40.3893	-2.07732	-4.22023	1.03062e-12	1.78785e-10	1.9556e-08	protein_coding	K08765//carnitine O-palmitoyltransferase 1, liver isoform [EC:2.3.1.21]	XP_022610328.1//carnitine O-palmitoyltransferase 1, liver isoform-like isoform X2 [Seriola dumerili]
SMAX5B_007858	CP026254.1	19927238..19937143	58.407	-2.07995	-4.22791	1.46909e-08	1.0676e-06	0.00027876	protein_coding	K12394//AP-1 complex subunit sigma 1/2	XP_030429466.1//AP-1 complex subunit sigma-2 isoform X5 [Gopherus evgoodei];KAF5162075.1//hypothetical protein HST_G00145330 [Hippoglossus stenolepis]
SMAX5B_011508	CP026250.1	7985937..7992031	8.94189	-2.08567	-4.24473	1.68974e-05	0.000539812	0.320627	protein_coding	K15103//solute carrier family 25 (mitochondrial uncoupling protein), member 8/9	XP_035491884.1//mitochondrial brown fat uncoupling protein 1 isoform X1 [Scophthalmus maximus]
SMAX5B_006762	CP026246.1	complement(6230253..6243925)	4.19555	-2.09462	-4.27114	4.27533e-05	0.00116118	0.811244	protein_coding	K06702//CDW93 antigen;K06706//CD248 antigen, endosialin	XP_035482523.1//endosialin-like isoform X2 [Scophthalmus maximus];AWO99890.1//putative endosialin [Scophthalmus maximus];AWO99891.1//putative endosialin isoform 2 [Scophthalmus maximus]
SMAX5B_008531	CP026261.1	15539949..15556376	2.43911	-2.11496	-4.33178	0.00639986	0.0614577	1	protein_coding	K07379//contactin associated protein 1	XP_035470453.1//LOW QUALITY PROTEIN: contactin-associated protein 1 [Scophthalmus maximus]
SMAX5B_014044	CP026248.1	complement(14160929..14171685)	3.29719	-2.11569	-4.33396	0.00403923	0.0448177	1	protein_coding	K00725//(N-Acetylneuraminyl)-galactosylglucosylceramide N-acetylgalactosaminyltransferase [EC:2.4.1.92]	AWP02940.1//Beta-1-4 N-acetylgalactosaminyltransferase 1-like [Scophthalmus maximus]
SMAX5B_016443	CP026248.1	complement(37801..42176)	17.613	-2.11744	-4.33924	0.00410663	0.0453471	1	protein_coding	K01596//phosphoenolpyruvate carboxykinase (GTP) [EC:4.1.1.32]	KAF0035585.1//hypothetical protein F2P81_013343 [Scophthalmus maximus]
SMAX5B_011803	CP026243.1	complement(19859839..19863307)	5.95856	-2.11879	-4.34329	0.000487968	0.00856625	1	protein_coding	K13302//serum/glucocorticoid-regulated kinase 1 [EC:2.7.11.1]	AWO96626.1//putative serine/threonine-protein kinase Sgk1-like [Scophthalmus maximus]
SMAX5B_022275	CP026254.1	14808451..14812906	21.4588	-2.11979	-4.3463	2.65037e-08	1.81951e-06	0.000502908	protein_coding	K01059//lipoprotein lipase [EC:3.1.1.34]	AWP11060.1//Lipoprotein lipase [Scophthalmus maximus]
SMAX5B_013549	CP026243.1	complement(11720255..11725682)	97.4316	-2.13756	-4.40018	8.09878e-08	5.00604e-06	0.00153674	protein_coding	K17515//C-type lectin domain family 9 member A;K17513//C-type lectin superfamily 17 member A	XP_035485742.1//C-type lectin domain family 4 member A-like isoform X2 [Scophthalmus maximus]
SMAX5B_015543	CP026264.1	7761200..7775839	6.90659	-2.14651	-4.42755	0.00013388	0.00298326	1	protein_coding	K09275//transcription factor CP2 and related proteins	XP_035476476.1//grainyhead-like transcription factor 2b isoform X1 [Scophthalmus maximus]
SMAX5B_020939	CP026261.1	complement(12116766..12133243)	4.65578	-2.14996	-4.43814	6.10473e-05	0.00158086	1	protein_coding	K00967//ethanolamine-phosphate cytidylyltransferase [EC:2.7.7.14]	AWP18966.1//putative ethanolamine-phosphate cytidylyltransferase-like [Scophthalmus maximus]
SMAX5B_012548	CP026247.1	complement(11246287..11269736)	12.5344	-2.15695	-4.4597	9.44869e-08	5.7092e-06	0.00179289	protein_coding	K20055//amyloid beta A4 precursor protein-binding family A member 2	AWP01507.1//putative amyloid beta A4 precursor protein-binding family A member 2 [Scophthalmus maximus];XP_035483576.1//amyloid-beta A4 precursor protein-binding family A member 2 isoform X3 [Scophthalmus maximus]
SMAX5B_008267	CP026262.1	complement(9063802..9066887)	7.7606	-2.1625	-4.4769	4.36382e-05	0.00118322	0.828035	protein_coding	K23033//terminal nucleotidyltransferase 5A/B [EC:2.7.7.-]	AWP19873.1//DUF1693 domain containing protein [Scophthalmus maximus]
SMAX5B_000185	CP026262.1	complement(19351178..19373345)	1.24638	-2.16767	-4.49298	0.00420444	0.0460803	1	protein_coding	K19017//interphotoreceptor matrix proteoglycan 2	AWP20463.1//putative interphotoreceptor matrix proteoglycan 2-like [Scophthalmus maximus]
SMAX5B_000783	CP026256.1	complement(92..6306)	3.10446	-2.17641	-4.52026	0.00645377	0.0618694	1	protein_coding	K22235//melanophilin	AWP12617.1//putative melanophilin-like, partial [Scophthalmus maximus]
SMAX5B_021819	CP026248.1	complement(23771991..23794873)	109.834	-2.18827	-4.55759	6.6135e-14	1.44183e-11	1.25491e-09	protein_coding	K15122//solute carrier family 41	KAF0035379.1//hypothetical protein F2P81_013137 [Scophthalmus maximus];XP_026162766.1//solute carrier family 41 member 1-like [Mastacembelus armatus];AWP03445.1//Solute carrier 41 isoform 3 [Scophthalmus maximus]
SMAX5B_021917	CP026259.1	complement(6816477..6820652)	10.0797	-2.18897	-4.55981	7.89716e-09	6.0669e-07	0.000149849	protein_coding	K20177//vacuolar protein sorting-associated protein 3	AWP16313.1//putative transforming growth factor-beta receptor-associated protein 1-like [Scophthalmus maximus];XP_035466840.1//transforming growth factor-beta receptor-associated protein 1 isoform X1 [Scophthalmus maximus]
SMAX5B_007835	CP026254.1	complement(21134253..21166866)	5.81805	-2.19082	-4.56564	0.000277608	0.00542866	1	protein_coding	K10392//kinesin family member 1	XP_035504202.1//kinesin-like protein KIF1A isoform X20 [Scophthalmus maximus];AWP11440.1//Kinesin-like protein [Scophthalmus maximus];AWP11442.1//Kinesin-like protein isoform 3 [Scophthalmus maximus];XP_035504189.1//kinesin-like protein KIF1A isoform X8 [Scophthalmus maximus];XP_035504196.1//kinesin-like protein KIF1A isoform X15 [Scophthalmus maximus];XP_035504181.1//kinesin-like protein KIF1A i…
SMAX5B_010717	CP026245.1	complement(23116499..23129504)	7.15562	-2.19129	-4.56715	0.00205712	0.0269817	1	protein_coding	K10423//CAP-Gly domain-containing linker protein 3/4	TMS07381.1//CAP-Gly domain-containing linker protein 3 [Larimichthys crocea];AWO99472.1//putative CAP-Gly domain-containing linker protein 3-like [Scophthalmus maximus];ERE52662.1//CAP-Gly domain-containing linker protein 4 [Cricetulus griseus];XP_018542663.1//PREDICTED: LOW QUALITY PROTEIN: CAP-Gly domain-containing linker protein 3-like [Lates calcarifer]
SMAX5B_018371	CP026256.1	complement(14440457..14455372)	6.03316	-2.19935	-4.59273	0.000374169	0.0069764	1	protein_coding	K06556//CD200 antigen	KAF0026546.1//hypothetical protein F2P81_021283 [Scophthalmus maximus];XP_033965326.1//OX-2 membrane glycoprotein [Pseudochaenichthys georgianus];AWP13256.1//putative poliovirus receptor -like [Scophthalmus maximus]
SMAX5B_001019	CP026253.1	24139884..24140288	67.9988	-2.19955	-4.59337	8.89946e-06	0.00030613	0.168867	protein_coding	#N/A	#N/A
SMAX5B_012618	CP026247.1	complement(8060355..8064852)	147.724	-2.21075	-4.62916	8.55269e-11	1.02971e-08	1.62287e-06	protein_coding	K06853//hyaluronan and proteoglycan link protein 4;K10477//BTB/POZ domain-containing protein 1/2	AWP01337.1//putative transmembrane 6 superfamily member 1 isoform 3 [Scophthalmus maximus];AWP01336.1//putative transmembrane 6 superfamily member 1 isoform 2 [Scophthalmus maximus];AWP01335.1//putative transmembrane 6 superfamily member 1 [Scophthalmus maximus]
SMAX5B_011723	CP026243.1	23375054..23378267	54.1811	-2.21834	-4.65357	1.71101e-13	3.39951e-11	3.24665e-09	protein_coding	K06563//C-type lectin domain family 4 member M;K17513//C-type lectin superfamily 17 member A	XP_035490518.1//CD209 antigen-like protein E [Scophthalmus maximus]
SMAX5B_008282	CP026262.1	complement(9399775..9421427)	13.0043	-2.22785	-4.68436	4.77697e-11	6.16535e-09	9.06431e-07	protein_coding	K20045//intersectin	XP_032398387.1//intersectin-2 isoform X9 [Etheostoma spectabile];AWP19900.1//putative intersectin-2 [Scophthalmus maximus];XP_035473799.1//LOW QUALITY PROTEIN: intersectin-2-like [Scophthalmus maximus]
SMAX5B_003078	CP026250.1	1329523..1353850	1.78832	-2.23097	-4.69449	0.00734857	0.0678948	1	protein_coding	K20015//ecdysone-induced protein 93F, isoform B	AWP05132.1//putative ligand-dependent corepressor-like [Scophthalmus maximus];KAF0036837.1//hypothetical protein F2P81_009711 [Scophthalmus maximus];XP_035493783.1//ligand-dependent corepressor [Scophthalmus maximus]
SMAX5B_000120	CP026262.1	complement(18546343..18552507)	96.019	-2.23886	-4.72023	3.53511e-12	5.59137e-10	6.70787e-08	protein_coding	NA	AWP20418.1//Hypothetical protein SMAX5B_000120 [Scophthalmus maximus];XP_035473807.1//uncharacterized protein LOC118290322 [Scophthalmus maximus]
SMAX5B_017878	CP026253.1	complement(24073976..24078233)	5.69697	-2.24028	-4.7249	8.59495e-05	0.00207889	1	protein_coding	NA	AWP10328.1//putative transmembrane protein 198-like [Scophthalmus maximus]
SMAX5B_022112	CP026252.1	complement(1874578..1879403)	4.94056	-2.24225	-4.73135	0.00890316	0.0781898	1	protein_coding	K10955//mucin-2;K19012//lymphatic vessel endothelial hyaluronan receptor 1	AWP07869.1//putative lymphatic vessel endothelial hyaluronic acid receptor 1-like [Scophthalmus maximus];XP_029114867.1//mucin-2-like, partial [Scleropages formosus]
SMAX5B_015493	CP026259.1	complement(18966371..18991806)	2.7555	-2.25345	-4.76822	0.00409881	0.0453229	1	protein_coding	K14462//apolipoprotein B	XP_035465788.1//apolipoprotein B-100 isoform X1 [Scophthalmus maximus];AWP16913.1//putative apolipoprotein B-100-like [Scophthalmus maximus]
SMAX5B_014105	CP026248.1	19909760..19910693	14.2557	-2.25425	-4.77087	0.00321357	0.0377325	1	protein_coding	NA	AWP03290.1//Hypothetical protein SMAX5B_014105 [Scophthalmus maximus]
SMAX5B_008578	CP026257.1	12914975..12929136	8.19143	-2.25467	-4.77224	9.13971e-05	0.00217964	1	protein_coding	K23379//extracelluar matrix protein FRAS1;K14566//U3 small nucleolar RNA-associated protein 24	XP_035461004.1//brorin [Scophthalmus maximus];KAF0027219.1//hypothetical protein F2P81_019960 [Scophthalmus maximus]
SMAX5B_001016	CP026253.1	24138743..24139360	83.1118	-2.25512	-4.77375	1.26035e-07	7.34727e-06	0.00239151	protein_coding	K20395//CO300B/D/F antigen	AWP10340.1//putative CMRF35-like molecule 3 [Scophthalmus maximus];XP_035501368.1//CMRF35-like molecule 7 [Scophthalmus maximus]
SMAX5B_019638	CP026262.1	11287368..11291842	8.78491	-2.26411	-4.80358	2.29058e-05	0.000697243	0.434637	protein_coding	K05228//proopiomelanocortin	KAF0023541.1//hypothetical protein F2P81_024171 [Scophthalmus maximus]
SMAX5B_005666	CP026247.1	complement(5739734..5753564)	12.0918	-2.26648	-4.81149	9.20184e-05	0.00218635	1	protein_coding	K04809//nicotinic acetylcholine receptor alpha-7	XP_035483840.1//neuronal acetylcholine receptor subunit alpha-7-like [Scophthalmus maximus];AWP01253.1//putative neuronal acetylcholine receptor subunit alpha-7 [Scophthalmus maximus]
SMAX5B_004425	CP026244.1	1243086..1249687	96.4266	-2.27215	-4.83044	1.90212e-09	1.68609e-07	3.60927e-05	protein_coding	K02165//dickkopf;K15437//aminoacyl tRNA synthase complex-interacting multifunctional protein 1	XP_001748671.1//uncharacterized protein MONBRDRAFT_28145 [Monosiga brevicollis MX1];AWO97308.1//putative GTPase IMAP family member GIMD1 [Scophthalmus maximus]
SMAX5B_000700	CP026245.1	complement(20689362..20712343)	18.8002	-2.28289	-4.86651	1.26799e-09	1.18933e-07	2.40601e-05	protein_coding	K05037//solute carrier family 6 (neurotransmitter transporter, serotonin) member 4	XP_029923553.1//sodium-dependent serotonin transporter [Myripristis murdjan];XP_021583815.1//sodium-dependent serotonin transporter [Ictidomys tridecemlineatus]
SMAX5B_008248	CP026262.1	9390312..9396916	2.7743	-2.28401	-4.87031	0.000658484	0.010878	1	protein_coding	K00649//glyceronephosphate O-acyltransferase [EC:2.3.1.42]	AWP19898.1//putative dihydroxyacetone phosphate acyltransferase [Scophthalmus maximus]
SMAX5B_015344	CP026255.1	20985490..20999753	4.94782	-2.29314	-4.90122	8.41837e-05	0.00203924	1	protein_coding	K01637//isocitrate lyase [EC:4.1.3.1];K01638//malate synthase [EC:2.3.3.9]	XP_035505456.1//malate synthase-like isoform X2 [Scophthalmus maximus];XP_035505455.1//malate synthase-like isoform X1 [Scophthalmus maximus]
SMAX5B_009937	CP026252.1	complement(14198394..14220170)	7.66109	-2.30275	-4.93396	6.46762e-12	9.93734e-10	1.22723e-07	protein_coding	K19398//Bardet-Biedl syndrome 9 protein	AWP08545.1//putative kielin/chordin-like protein [Scophthalmus maximus];XP_035499032.1//kielin/chordin-like protein isoform X2 [Scophthalmus maximus]
SMAX5B_001251	CP026252.1	4125636..4129546	29.0104	-2.31446	-4.97419	1.19679e-12	2.05402e-10	2.27091e-08	protein_coding	K07127//5-hydroxyisourate hydrolase [EC:3.5.2.17]	AWP07965.1//putative 5-hydroxyisourate hydrolase-like isoform 3 [Scophthalmus maximus];XP_035497864.1//5-hydroxyisourate hydrolase b isoform X1 [Scophthalmus maximus]
SMAX5B_013575	CP026246.1	complement(25221222..25222620)	27.1211	-2.31943	-4.99136	1.25966e-05	0.000416436	0.23902	protein_coding	K09565//peptidyl-prolyl isomerase F (cyclophilin D) [EC:5.2.1.8]	AWP00753.1//putative peptidyl-prolyl cis-trans isomerase F mitochondrial-like [Scophthalmus maximus]
SMAX5B_004317	CP026246.1	complement(12061540..12078584)	2.16703	-2.32742	-5.01906	0.00581978	0.0575309	1	protein_coding	K19895//GDNF family receptor alpha 1	AWP00123.1//putative GDNF family receptor alpha-4-like [Scophthalmus maximus]
SMAX5B_019229	CP026255.1	2509587..2518135	12.2572	-2.33457	-5.04401	0.000138841	0.0030777	1	protein_coding	K15294//complexin-1/2	OMJ71518.1//hypothetical protein SteCoe_30247 [Stentor coeruleus];XP_027705452.1//complexin-1-like [Vombatus ursinus]
SMAX5B_013930	CP026258.1	complement(15786979..15793893)	19.3781	-2.33649	-5.05074	1.43147e-07	8.10314e-06	0.00271622	protein_coding	K05075//interleukin 21 receptor	AWP15616.1//putative interleukin-21 receptor-like [Scophthalmus maximus];XP_035464596.1//interleukin 21 receptor, tandem duplicate 1 [Scophthalmus maximus]
SMAX5B_014723	CP026253.1	complement(20066239..20076705)	11.2948	-2.33781	-5.05534	2.37394e-07	1.26399e-05	0.00450455	protein_coding	K00699//glucuronosyltransferase [EC:2.4.1.17]	XP_019963666.1//PREDICTED: UDP-glucuronosyltransferase 2B20-like isoform X1 [Paralichthys olivaceus];XP_035501906.1//UDP-glucuronosyltransferase 2B20-like [Scophthalmus maximus]
SMAX5B_010185	CP026245.1	16868861..16871941	4.41466	-2.35214	-5.1058	0.00169442	0.0233642	1	protein_coding	K14610//solute carrier family 19 (thiamine transporter), member 2/3	AWO99189.1//putative thiamine transporter 2-like [Scophthalmus maximus]
SMAX5B_016717	CP026244.1	complement(19835065..19836512)	21.6112	-2.37429	-5.18481	1.33719e-05	0.000441162	0.253731	protein_coding	K09440//transcription factor Spi-C	AWO98155.1//putative transcription factor PU.1-like [Scophthalmus maximus]
SMAX5B_007297	CP026250.1	complement(11833473..11867732)	0.879818	-2.38864	-5.23663	0.00396021	0.0441534	1	protein_coding	K16498//protocadherin delta 1	AWP05693.1//putative protocadherin-7-like [Scophthalmus maximus]
SMAX5B_015327	CP026255.1	complement(20692206..20700024)	56.2571	-2.38874	-5.237	2.52706e-14	5.99544e-12	4.79509e-10	protein_coding	K22644//voltage-gated hydrogen channel 1	XP_035505500.1//voltage-gated hydrogen channel 1 isoform X1 [Scophthalmus maximus];AWP12533.1//putative voltage-gated hydrogen channel 1 isoform 3 [Scophthalmus maximus];AWP12531.1//putative voltage-gated hydrogen channel 1 [Scophthalmus maximus]
SMAX5B_011914	CP026243.1	22111821..22137159	161.232	-2.38947	-5.23966	1.06322e-11	1.51796e-09	2.01746e-07	protein_coding	K04245//chemokine-like receptor 1	AWO96828.1//putative C3a anaphylatoxin chemotactic receptor-like [Scophthalmus maximus];AWO96827.1//putative chemokine-like receptor 1 [Scophthalmus maximus]
SMAX5B_017954	CP026257.1	4747306..4756204	1.7737	-2.42748	-5.37955	0.00296033	0.0353771	1	protein_coding	K10378//filensin	XP_035462623.1//filensin isoform X1 [Scophthalmus maximus]
SMAX5B_012277	CP026244.1	23750146..23770500	49.698	-2.45033	-5.46541	1.86741e-16	5.47762e-14	3.54341e-12	protein_coding	K19013//stabilin-2	AWO98390.1//putative stabilin-2-like [Scophthalmus maximus];XP_035472208.1//stabilin-2 [Scophthalmus maximus]
SMAX5B_009788	CP026252.1	complement(10844191..10844817)	14.0038	-2.47245	-5.54985	6.86696e-05	0.00175015	1	protein_coding	NA	AWP08314.1//putative fin bud initiation factor-like [Scophthalmus maximus]
SMAX5B_014150	CP026248.1	19914325..19923614	340.881	-2.49202	-5.62566	5.05261e-11	6.41841e-09	9.58733e-07	protein_coding	K19030//6-phosphofructo-2-kinase / fructose-2,6-biphosphatase 4 [EC:2.7.1.105 3.1.3.46]	XP_032369244.1//6-phosphofructo-2-kinase/fructose-2,6-bisphosphatase 4-like isoform X1 [Etheostoma spectabile];XP_031134432.1//6-phosphofructo-2-kinase/fructose-2,6-bisphosphatase 4a isoform X3 [Sander lucioperca];XP_032369246.1//6-phosphofructo-2-kinase/fructose-2,6-bisphosphatase 4-like isoform X3 [Etheostoma spectabile];XP_031134440.1//6-phosphofructo-2-kinase/fructose-2,6-bisphosphatase 4a is…
SMAX5B_020724	CP026261.1	12230096..12232387	96.0285	-2.5033	-5.66982	4.07005e-17	1.23891e-14	7.72292e-13	protein_coding	K17300//galectin-3-binding protein	XP_019957401.1//PREDICTED: galectin-3-binding protein [Paralichthys olivaceus];XP_035471031.1//galectin-3-binding protein A-like [Scophthalmus maximus]
SMAX5B_008854	CP026255.1	12998819..13008861	34.7742	-2.5058	-5.67964	1.07881e-20	4.70392e-18	2.04705e-16	protein_coding	K05090//macrophage colony-stimulating factor 1 receptor [EC:2.7.10.1]	XP_035506128.1//macrophage colony-stimulating factor 1 receptor isoform X1 [Scophthalmus maximus];XP_035506129.1//macrophage colony-stimulating factor 1 receptor isoform X2 [Scophthalmus maximus]
SMAX5B_019612	CP026262.1	complement(12046209..12120123)	6.36172	-2.5395	-5.81387	2.36479e-06	9.78236e-05	0.0448719	protein_coding	K08518//syntaxin-binding protein 5	XP_023262838.1//syntaxin-binding protein 5-like isoform X4 [Seriola lalandi dorsalis];XP_035474013.1//syntaxin-binding protein 5a isoform X3 [Scophthalmus maximus];XP_023262835.1//syntaxin-binding protein 5-like isoform X1 [Seriola lalandi dorsalis]
SMAX5B_010840	CP026251.1	7147412..7148762	39.5955	-2.54065	-5.81851	7.42195e-12	1.12961e-09	1.40832e-07	protein_coding	K04174//apelin receptor	XP_035496790.1//apelin receptor A [Scophthalmus maximus]
SMAX5B_003647	CP026243.1	complement(15437758..15441657)	3.86149	-2.54087	-5.81939	0.00100962	0.0153953	1	protein_coding	K06771//myelin associated glycoprotein;K06549//sialic acid binding Ig-like lectin 5/14	AWO96245.1//putative sialoadhesin-like [Scophthalmus maximus];XP_022620062.1//sialoadhesin-like isoform X1 [Seriola dumerili]
SMAX5B_006736	CP026256.1	complement(3427127..3432106)	50.6532	-2.55955	-5.89522	4.66575e-14	1.03113e-11	8.85327e-10	protein_coding	K00699//glucuronosyltransferase [EC:2.4.1.17]	XP_022597085.1//UDP-glucuronosyltransferase 1-1 [Seriola dumerili]
SMAX5B_003931	CP026243.1	1462657..1470736	22.6048	-2.56781	-5.9291	1.16068e-13	2.43184e-11	2.20238e-09	protein_coding	K18623//protein cordon-bleu	AWO95582.1//putative cordon-bleu protein-like 1 [Scophthalmus maximus];XP_035483653.1//cordon-bleu protein-like 1 isoform X3 [Scophthalmus maximus];XP_035483677.1//cordon-bleu protein-like 1 isoform X5 [Scophthalmus maximus]
SMAX5B_006719	CP026243.1	3819218..3927216	1.9995	-2.58374	-5.99492	0.00288017	0.034676	1	protein_coding	K05170//interleukin 1 receptor accessory protein-like	AWO95680.1//putative interleukin-1 receptor accessory protein-like 1 [Scophthalmus maximus];XP_035494185.1//interleukin-1 receptor accessory protein-like 1 isoform X2 [Scophthalmus maximus];XP_019957612.1//PREDICTED: interleukin-1 receptor accessory protein-like 1 isoform X1 [Paralichthys olivaceus]
SMAX5B_010982	CP026251.1	complement(8878714..8886214)	596.215	-2.60673	-6.09123	1.07604e-13	2.28418e-11	2.04179e-09	protein_coding	K01487//guanine deaminase [EC:3.5.4.3]	XP_035022265.1//guanine deaminase [Hippoglossus stenolepis];XP_035496182.1//guanine deaminase [Scophthalmus maximus]
SMAX5B_012376	CP026246.1	4873378..4879507	3.99031	-2.62042	-6.14929	7.77136e-05	0.0019083	1	protein_coding	K05740//diaphanous 1;K05741//diaphanous 2	AWO99770.1//putative FH2 domain-containing protein 1-like [Scophthalmus maximus]
SMAX5B_014372	CP026248.1	13872098..13874771	3.49976	-2.63354	-6.20547	0.0018579	0.0250769	1	protein_coding	K10955//mucin-2;K05466//angiopoietin 2	XP_035488669.1//fibroleukin [Scophthalmus maximus]
SMAX5B_000381	CP026259.1	12508720..12519229	3.77545	-2.63368	-6.20606	0.000182903	0.00378304	1	protein_coding	K10367//formin 1	AWP16639.1//hypothetical protein SMAX5B_000381 [Scophthalmus maximus]
SMAX5B_011847	CP026243.1	complement(26105677..26112361)	10.1248	-2.63635	-6.21756	1.77916e-10	1.96598e-08	3.37596e-06	protein_coding	K06491//neural cell adhesion molecule	XP_034468249.1//neural cell adhesion molecule 1-like isoform X1 [Hippoglossus hippoglossus];XP_035494261.1//neural cell adhesion molecule 1 isoform X2 [Scophthalmus maximus]
SMAX5B_000443	CP026259.1	complement(11589484..11599857)	96.867	-2.63926	-6.23014	3.55601e-25	1.85062e-22	6.74753e-21	protein_coding	K10061//C-type lectin superfamily 4 member G;K10059//C-type lectin domain family 4 member E;K06721//C-type lectin domain family 10 member A;K17513//C-type lectin superfamily 17 member A	XP_035467306.1//C-type lectin domain family 4 member G-like isoform X2 [Scophthalmus maximus];XP_035467307.1//CD209 antigen-like protein C isoform X3 [Scophthalmus maximus];XP_035467309.1//LOW QUALITY PROTEIN: CD209 antigen-like [Scophthalmus maximus];AWP16587.1//putative C-type lectin domain family 4 member M-like [Scophthalmus maximus];KAF0044432.1//hypothetical protein F2P81_003590 [Scophthalm…
SMAX5B_018645	CP026256.1	complement(14298460..14299617)	4.35539	-2.64816	-6.26867	0.000534652	0.00922517	1	protein_coding	K07614//gap junction alpha-5 protein	XP_035507153.1//gap junction protein, alpha 5a [Scophthalmus maximus]
SMAX5B_004967	CP026250.1	23668591..23674537	178.357	-2.65877	-6.31492	1.3175e-24	6.44097e-22	2.49995e-20	protein_coding	K10060//C-type lectin domain family 4 member F	XP_035492935.1//CD209 antigen-like [Scophthalmus maximus]
SMAX5B_010548	CP026244.1	21716834..21717478	3.52323	-2.66416	-6.33857	0.00950167	0.0814942	1	protein_coding	K09852//Ras association domain-containing protein 3	AWO98259.1//putative ras association domain-containing protein 1-like [Scophthalmus maximus]
SMAX5B_013809	CP026258.1	complement(11386790..11387923)	6.02993	-2.6739	-6.38152	0.0033255	0.0387367	1	protein_coding	K04290//sphingosine 1-phosphate receptor 3	XP_035463806.1//sphingosine 1-phosphate receptor 3 [Scophthalmus maximus]
SMAX5B_003681	CP026258.1	8564002..8573590	6.21199	-2.68267	-6.42044	2.17639e-08	1.51999e-06	0.00041297	protein_coding	K23820	XP_018526847.1//PREDICTED: sushi domain-containing protein 2-like [Lates calcarifer];XP_019937770.1//PREDICTED: sushi domain-containing protein 2 [Paralichthys olivaceus]
SMAX5B_006475	CP026249.1	complement(15999646..16001424)	2.78651	-2.71172	-6.55101	0.00294682	0.0352417	1	protein_coding	K04189//C-X-C chemokine receptor type 4	XP_035491801.1//C-X-C chemokine receptor type 4-like isoform X1 [Scophthalmus maximus]
SMAX5B_020956	CP026261.1	12518455..12519771	3.4145	-2.71813	-6.58017	0.00177346	0.024286	1	protein_coding	K04996//potassium inwardly-rectifying channel subfamily J member 2	XP_035472261.1//inward rectifier potassium channel 2-like [Scophthalmus maximus]
SMAX5B_018845	CP026252.1	complement(993931..1013247)	2.09525	-2.75293	-6.74086	0.00210766	0.0274439	1	protein_coding	K00894//ethanolamine kinase [EC:2.7.1.82]	XP_034444920.1//ethanolamine kinase 1 [Hippoglossus hippoglossus]
SMAX5B_002478	CP026255.1	11935439..11942536	82.8929	-2.79478	-6.93927	9.08208e-25	4.57879e-22	1.72333e-20	protein_coding	K08230//MFS transporter, LAT3 family, solute carrier family 43, member 3	XP_035506023.1//solute carrier family 43 member 3b isoform X1 [Scophthalmus maximus];XP_035506025.1//solute carrier family 43 member 3b isoform X2 [Scophthalmus maximus];AWP12047.1//putative solute carrier family 43 member 3 [Scophthalmus maximus];AWP12048.1//putative solute carrier family 43 member 3 isoform 2 [Scophthalmus maximus]
SMAX5B_019965	CP026245.1	6394285..6415081	2.70602	-2.82778	-7.09983	0.00564475	0.0563183	1	protein_coding	K22652//transmembrane protein 25;K09186//[histone H3]-lysine4 N-trimethyltransferase MLL1 [EC:2.1.1.354]	AWO98664.1//putative tetratricopeptide repeat protein 36 [Scophthalmus maximus]
SMAX5B_001761	CP026250.1	complement(18407133..18420066)	6.75182	-2.83641	-7.14242	2.79122e-05	0.000817256	0.529634	protein_coding	K16861//inactive phospholipase D5	AWP06165.1//putative inactive phospholipase D5-like [Scophthalmus maximus];XP_033479541.1//inactive phospholipase D5 [Epinephelus lanceolatus];XP_035494183.1//inactive phospholipase D5 isoform X1 [Scophthalmus maximus]
SMAX5B_012647	CP026246.1	complement(4393655..4458863)	0.378748	-2.90528	-7.49163	0.000662501	0.0108951	1	protein_coding	K16506//protocadherin Fat 1/2/3	AWO99745.1//putative protocadherin Fat 3-like [Scophthalmus maximus]
SMAX5B_008524	CP026261.1	14783975..14787729	23.3074	-2.92074	-7.57232	1.632e-09	1.46273e-07	3.09673e-05	protein_coding	K01047//secretory phospholipase A2 [EC:3.1.1.4]	AWP19167.1//putative group 10 secretory phospholipase A2-like [Scophthalmus maximus];XP_035470268.1//group 10 secretory phospholipase A2 [Scophthalmus maximus]
SMAX5B_021222	CP026247.1	28754276..28759550	8272.75	-2.93428	-7.64376	1.13835e-10	1.3308e-08	2.16002e-06	protein_coding	K18543//choriolysin H [EC:3.4.24.67]	AWP02136.1//putative high choriolytic enzyme 1-like isoform 8 [Scophthalmus maximus];AWP02132.1//putative high choriolytic enzyme 1-like isoform 4 [Scophthalmus maximus];AWP02130.1//putative high choriolytic enzyme 1-like isoform 2 [Scophthalmus maximus];AWP02134.1//putative high choriolytic enzyme 1-like isoform 6 [Scophthalmus maximus];AWP02131.1//putative high choriolytic enzyme 1-like isoform…
SMAX5B_008457	CP026245.1	4130219..4133608	6.97283	-2.93542	-7.64978	1.51107e-06	6.64255e-05	0.0286726	protein_coding	K19607//X-linked retinitis pigmentosa GTPase regulator	KOF96884.1//hypothetical protein OCBIM_22033038mg [Octopus bimaculoides]
SMAX5B_019070	CP026255.1	15266562..15271397	27.1574	-2.96577	-7.81242	5.4336e-10	5.67839e-08	1.03103e-05	protein_coding	K14752//docking protein 1;K20234//docking protein 2	AWP12292.1//putative docking protein 3 [Scophthalmus maximus]
SMAX5B_019663	CP026262.1	complement(12976637..13035247)	3.6493	-2.98812	-7.93437	1.44773e-11	2.03098e-09	2.74708e-07	protein_coding	K19949//otoferlin	XP_035473398.1//otoferlin isoform X1 [Scophthalmus maximus];AWP20109.1//putative otoferlin-like [Scophthalmus maximus];XP_035473399.1//otoferlin isoform X2 [Scophthalmus maximus]
SMAX5B_004506	CP026244.1	complement(790401..793272)	10.2702	-3.03212	-8.1801	9.9195e-13	1.75859e-10	1.88223e-08	protein_coding	K18808//toll-like receptor 13	AWO97257.1//putative toll-like receptor 13-like [Scophthalmus maximus]
SMAX5B_020281	CP026260.1	8151292..8164972	1.61833	-3.04835	-8.27268	0.000140902	0.00310968	1	protein_coding	K02374//tyrosine-protein phosphatase non-receptor type 13	XP_035469663.1//FERM and PDZ domain-containing protein 2 isoform X1 [Scophthalmus maximus];AWP17333.1//putative FERM and PDZ domain-containing protein 2 [Scophthalmus maximus]
SMAX5B_021703	CP026256.1	2523439..2535792	9.7921	-3.0748	-8.42573	6.2393e-10	6.3708e-08	1.18391e-05	protein_coding	K09275//transcription factor CP2 and related proteins	XP_035507069.1//transcription factor CP2-like protein 1 isoform X2 [Scophthalmus maximus]
SMAX5B_006441	CP026249.1	14963416..14967849	5.77732	-3.09208	-8.52722	8.1579e-06	0.000284873	0.154796	protein_coding	K22288//angiopoietin-like 3	XP_035491044.1//angiopoietin-related protein 3-like [Scophthalmus maximus]
SMAX5B_022707	CP026243.1	8557198..8562108	201.427	-3.14927	-8.87206	5.94817e-26	3.30903e-23	1.12867e-21	protein_coding	K04008//CD59 antigen	AWO95935.1//putative three finger toxin MALT0070C-like [Scophthalmus maximus]
SMAX5B_010201	CP026245.1	complement(18066743..18131858)	5.11339	-3.15682	-8.91862	1.18134e-05	0.000392958	0.224158	protein_coding	K04882//potassium voltage-gated channel Shaker-related subfamily A, beta member 1	XP_019950726.1//PREDICTED: voltage-gated potassium channel subunit beta-1 isoform X3 [Paralichthys olivaceus];XP_030629215.1//voltage-gated potassium channel subunit beta-2-like isoform X1 [Chanos chanos]
SMAX5B_011659	CP026252.1	complement(3321353..3374872)	4.58334	-3.21411	-9.27993	1.84789e-08	1.29617e-06	0.000350637	protein_coding	K01197//hyaluronoglucosaminidase [EC:3.2.1.35]	AWP07919.1//Hyaluronidase [Scophthalmus maximus]
SMAX5B_018090	CP026257.1	4830376..4831498	55.5856	-3.23528	-9.41711	5.80033e-13	1.06337e-10	1.10061e-08	protein_coding	K13073//polymeric immunoglobulin receptor	AWP13909.1//putative polymeric immunoglobulin receptor-like [Scophthalmus maximus]
SMAX5B_001379	CP026261.1	1710599..1771154	2.26305	-3.23996	-9.44769	0.00380318	0.0428768	1	protein_coding	K14946//RNA binding protein fox-1	AWP18320.1//putative RNA binding protein fox-1 -like 1 [Scophthalmus maximus];XP_035472051.1//RNA binding protein fox-1 homolog 1 isoform X1 [Scophthalmus maximus]
SMAX5B_007185	CP026249.1	2128211..2133764	5.76982	-3.26351	-9.6032	8.71493e-07	4.14743e-05	0.0165366	protein_coding	K05044//solute carrier family 6 (neurotransmitter transporter, GABA) member 11	KAF0046718.1//hypothetical protein F2P81_000351 [Scophthalmus maximus]
SMAX5B_004507	CP026244.1	793442..797611	2.57582	-3.33145	-10.0662	0.000198335	0.00405544	1	protein_coding	K23573//dentin sialophosphoprotein	AWO97258.1//Hypothetical protein SMAX5B_004507 [Scophthalmus maximus]
SMAX5B_021590	CP026250.1	1014035..1021581	5.65164	-3.33601	-10.0981	2.94936e-05	0.000857333	0.559641	protein_coding	K15014//solute carrier family 29 (equilibrative nucleoside transporter), member 1/2/3	XP_035494196.1//equilibrative nucleoside transporter 1-like isoform X3 [Scophthalmus maximus];XP_035494195.1//equilibrative nucleoside transporter 1-like isoform X2 [Scophthalmus maximus]
SMAX5B_003140	CP026264.1	complement(419252..426882)	136.882	-3.34611	-10.169	3.94498e-20	1.67485e-17	7.48559e-16	protein_coding	K06771//myelin associated glycoprotein;K12460//ankyrin repeat-rich membrane spanning protein	AWP21143.1//putative myelin-associated glycoprotein-like [Scophthalmus maximus];XP_035477377.1//sialoadhesin [Scophthalmus maximus]
SMAX5B_015087	CP026258.1	complement(2850111..2858296)	8.25572	-3.36569	-10.308	1.4587e-06	6.483e-05	0.0276789	protein_coding	K01509//adenosinetriphosphatase [EC:3.6.1.3]	XP_035463844.1//ectonucleoside triphosphate diphosphohydrolase 2 [Scophthalmus maximus]
SMAX5B_021652	CP026256.1	complement(1493397..1499835)	109.629	-3.43011	-10.7787	5.74725e-42	9.27204e-39	1.09054e-37	protein_coding	K14685//solute carrier family 40 (iron-regulated transporter), member 1	AWP12693.1//putative solute carrier family 40 member 1 [Scophthalmus maximus]
SMAX5B_012591	CP026247.1	11832063..11835193	2.3694	-3.43935	-10.848	0.000370227	0.00691305	1	protein_coding	K07419//vitamin D 25-hydroxylase [EC:1.14.14.24]	XP_035485169.1//vitamin D 25-hydroxylase isoform X2 [Scophthalmus maximus]
SMAX5B_004689	CP026263.1	complement(963942..975749)	282.012	-3.49787	-11.297	1.27222e-22	6.03668e-20	2.41403e-18	protein_coding	K06560//mannose receptor, C type	XP_018549156.1//PREDICTED: LOW QUALITY PROTEIN: macrophage mannose receptor 1 [Lates calcarifer];XP_035475240.1//macrophage mannose receptor 1 isoform X2 [Scophthalmus maximus]
SMAX5B_006986	CP026243.1	9745608..9758393	16.395	-3.59421	-12.0772	2.6657e-29	2.04789e-26	5.05817e-25	protein_coding	K00157//aldehyde oxidase [EC:1.2.3.1]	XP_018516824.1//PREDICTED: aldehyde oxidase [Lates calcarifer]
SMAX5B_003264	CP026253.1	9353845..9369618	5.20297	-3.63479	-12.4217	7.05135e-06	0.000250571	0.133799	protein_coding	K10396//kinesin family member 5	AWP09456.1//Kinesin-like protein [Scophthalmus maximus]
SMAX5B_021673	CP026256.1	complement(1837217..1839072)	8.57548	-3.67179	-12.7444	0.000402761	0.007426	1	protein_coding	K22235//melanophilin	AWP12721.1//putative melanophilin-like [Scophthalmus maximus]
SMAX5B_020215	CP026260.1	7340270..7342590	6.68214	-3.70482	-13.0395	0.000159765	0.00341849	1	protein_coding	K04218//somatostatin receptor 2	XP_035469405.1//somatostatin receptor type 2-like [Scophthalmus maximus]
SMAX5B_008054	CP026248.1	1545364..1755737	0.444418	-3.7635	-13.5809	0.00928182	0.0803777	1	protein_coding	K13297//receptor-type tyrosine-protein phosphatase T [EC:3.1.3.48]	XP_018558490.1//PREDICTED: receptor-type tyrosine-protein phosphatase T isoform X12 [Lates calcarifer];XP_018558486.1//PREDICTED: receptor-type tyrosine-protein phosphatase T isoform X8 [Lates calcarifer];XP_018558478.1//PREDICTED: receptor-type tyrosine-protein phosphatase T isoform X1 [Lates calcarifer];XP_018558480.1//PREDICTED: receptor-type tyrosine-protein phosphatase T isoform X3 [Lates ca…
SMAX5B_009580	CP026260.1	3447395..3450438	15.3525	-3.87533	-14.6755	4.80156e-08	3.13294e-06	0.000911095	protein_coding	K01242//ADP-ribosyl cyclase 1 [EC:3.2.2.6 2.4.99.20]	AWP17147.1//ADP-ribosyl cyclase 1 [Scophthalmus maximus]
SMAX5B_019029	CP026255.1	complement(18200544..18215370)	1.10871	-3.96199	-15.584	0.00985656	0.0836046	1	protein_coding	K13864//solute carrier family 7 (cationic amino acid transporter), member 2	KAF0039631.1//hypothetical protein F2P81_007866 [Scophthalmus maximus];AWP12431.1//putative low affinity cationic amino acid transporter 2-like [Scophthalmus maximus]
SMAX5B_011580	CP026250.1	complement(9969130..9984536)	11.5667	-3.96376	-15.6031	4.03786e-07	2.05152e-05	0.00766184	protein_coding	K04224//tachykinin receptor 3	AWP05556.1//putative neuromedin-K receptor [Scophthalmus maximus]
SMAX5B_009591	CP026260.1	complement(3409325..3415796)	1542.31	-4.02764	-16.3095	1.23983e-18	4.44494e-16	2.35258e-14	protein_coding	K01092//myo-inositol-1(or 4)-monophosphatase [EC:3.1.3.25]	XP_035467875.1//inositol monophosphatase 1-like isoform X1 [Scophthalmus maximus];XP_035467876.1//inositol monophosphatase 1-like isoform X2 [Scophthalmus maximus];AWP17140.1//Inositol monophosphatase 1 [Scophthalmus maximus];AWP17141.1//Inositol monophosphatase 1 isoform 2 [Scophthalmus maximus]
SMAX5B_000375	CP026259.1	complement(11360698..11378516)	7.5052	-4.06618	-16.751	8.47199e-09	6.44523e-07	0.000160756	protein_coding	K15288//solute carrier family 35, member F3/4	XP_035467128.1//solute carrier family 35 member F4 isoform X1 [Scophthalmus maximus];AWP16556.1//putative solute carrier family 35 member F4 [Scophthalmus maximus]
SMAX5B_005366	CP026257.1	complement(4042790..4071398)	1.44871	-4.08839	-17.0109	0.000818207	0.0128531	1	protein_coding	K12388//sortilin	XP_034537010.1//VPS10 domain-containing receptor SorCS3 [Notolabrus celidotus];XP_035029364.1//VPS10 domain-containing receptor SorCS3 [Hippoglossus stenolepis]
SMAX5B_008813	CP026255.1	complement(13773931..13778295)	63.4838	-4.17139	-18.0183	4.42147e-42	8.91644e-39	8.38973e-38	protein_coding	K06767//Down syndrome cell adhesion molecule	KFM60995.1//hypothetical protein X975_04887, partial [Stegodyphus mimosarum];XP_035505958.1//Down syndrome cell adhesion molecule homolog isoform X2 [Scophthalmus maximus];XP_035505957.1//Down syndrome cell adhesion molecule-like isoform X1 [Scophthalmus maximus]
SMAX5B_020846	CP026261.1	10973118..10975810	1.87437	-4.1903	-18.256	0.00410208	0.045328	1	protein_coding	K21414//ankyrin repeat and SAM domain-containing protein 4B	AWP18895.1//putative ankyrin repeat and SAM domain-containing protein 4B [Scophthalmus maximus]
SMAX5B_018064	CP026257.1	4826082..4829362	124.533	-4.40283	-21.1536	3.64331e-27	2.3511e-24	6.91319e-23	protein_coding	K20395//CO300B/D/F antigen;K15040//voltage-dependent anion channel protein 2;K13073//polymeric immunoglobulin receptor	AWP13908.1//putative CMRF35-like molecule 1 [Scophthalmus maximus]
SMAX5B_020920	CP026261.1	complement(12165103..12170340)	3.72441	-4.46783	-22.1284	0.00011643	0.00263814	1	protein_coding	K19882//O-palmitoleoyl-L-serine hydrolase [EC:3.1.1.98]	XP_035472157.1//palmitoleoyl-protein carboxylesterase notum1a isoform X1 [Scophthalmus maximus]
SMAX5B_021643	CP026256.1	complement(1827298..1834589)	8.56083	-4.50986	-22.7826	0.000105364	0.00243529	1	protein_coding	K22235//melanophilin	AWP12720.1//putative melanophilin-like [Scophthalmus maximus]
SMAX5B_000705	CP026245.1	20840958..20857190	2.89585	-4.5206	-22.9529	4.03535e-05	0.00111051	0.765707	protein_coding	K05045//solute carrier family 6 (neurotransmitter transporter, betaine/GABA) member 12	AWO99361.1//putative von Willebrand factor A domain-containing protein 7-like [Scophthalmus maximus]
SMAX5B_005318	CP026258.1	complement(20503645..20512635)	1.7158	-4.78061	-27.4857	0.000739938	0.0118662	1	protein_coding	K05048//solute carrier family 6 (neurotransmitter transporter, amino acid/orphan) member 15/16/17/18/20	XP_035463449.1//sodium- and chloride-dependent transporter XTRP3A-like [Scophthalmus maximus];XP_035527464.1//sodium- and chloride-dependent transporter XTRP3A-like [Morone saxatilis]
SMAX5B_010577	CP026244.1	complement(21347805..21368540)	12.2965	-4.83015	-28.446	1.0964e-07	6.503e-06	0.00208041	protein_coding	K00500//phenylalanine-4-hydroxylase [EC:1.14.16.1]	PWA30183.1//hypothetical protein CCH79_00014930 [Gambusia affinis];AWO98231.1//Phenylalanine-4-hydroxylase [Scophthalmus maximus];XP_035477514.1//phenylalanine-4-hydroxylase isoform X1 [Scophthalmus maximus]
SMAX5B_013646	CP026246.1	complement(25611050..25613677)	20.0827	-5.72951	-53.0585	1.9274e-09	1.69676e-07	3.65724e-05	protein_coding	K01109//inositol polyphosphate-4-phosphatase [EC:3.1.3.66];K01239//purine nucleosidase [EC:3.2.2.1]	AWP00784.1//putative inosine-uridine preferring nucleoside hydrolase-like [Scophthalmus maximus]

## Sheet: R_Bac vs R_C Liver
Name	Chromosome	Region	Max group mean	Log₂ fold change	Fold change	P-value	FDR p-value	Bonferroni	Biotype	Kegg Orthology	Nr Description
SMAX5B_004416	CP026244.1	928862..934068	17.1054	10.0983	1096.22	3.02885e-06	2.66765e-05	0.0523415	protein_coding	K03334//L-amino-acid oxidase [EC:1.4.3.2]	AWO97275.1//skin mucus antibacterial l-amino acid oxidase-like [Scophthalmus maximus];XP_035462908.1//L-amino-acid oxidase-like isoform X1 [Scophthalmus maximus]
SMAX5B_000015	CP026262.1	complement(16768897..16772376)	3514.32	9.42747	688.574	9.47727e-123	1.38311e-118	1.63777e-118	protein_coding	K10168//toll-like receptor 5	ANS71058.1//tlr5-a [Scophthalmus maximus]
SMAX5B_012453	CP026247.1	10538199..10539554	14.6689	8.80853	448.365	9.5383e-05	0.000594626	1	protein_coding	K05053//neuromedin U receptor 2	XP_035485265.1//beta-2 adrenergic receptor-like [Scophthalmus maximus]
SMAX5B_018082	CP026257.1	complement(4843202..4845421)	69.5976	8.37739	332.542	4.78644e-30	8.31587e-28	8.27145e-26	protein_coding	K04573//neurofilament medium polypeptide (neurofilament 3)	AWP13911.1//putative neurofilament light polypeptide-like [Scophthalmus maximus]
SMAX5B_020370	CP026260.1	complement(5326369..5331880)	5.4936	8.07217	269.132	0.000237796	0.00133272	1	protein_coding	K10882//crossover junction endonuclease EME1 [EC:3.1.22.-]	AWP17211.1//putative crossover junction endonuclease EME1 [Scophthalmus maximus];XP_035469295.1//crossover junction endonuclease EME1 [Scophthalmus maximus]
SMAX5B_010056	CP026252.1	14794984..14796186	21.3438	8.06594	267.973	0.000233907	0.00131446	1	protein_coding	NA	AWP08568.1//Leptin a [Scophthalmus maximus]
SMAX5B_017463	CP026260.1	complement(13686169..13717958)	4.43134	7.39317	168.099	0.000806035	0.00381467	1	protein_coding	K10137//zinc finger, matrin type 3;K13203//zinc finger RNA-binding protein;K23225//DNA-binding protein SATB1	XP_035467827.1//zinc finger protein 385C-like isoform X1 [Scophthalmus maximus];AWP17755.1//putative zinc finger protein 385C-like [Scophthalmus maximus];XP_035467830.1//zinc finger protein 385C-like isoform X3 [Scophthalmus maximus]
SMAX5B_019642	CP026262.1	10864284..10877438	10.6275	7.21282	148.346	7.70683e-13	2.05244e-11	1.33182e-08	protein_coding	K04908//potassium voltage-gated channel Eag-related subfamily H member 5	AWP20001.1//putative potassium voltage-gated channel subfamily H member 5-like [Scophthalmus maximus]
SMAX5B_005899	CP026249.1	13263654..13265452	14.8475	7.17963	144.971	4.84655e-09	7.52453e-08	8.37533e-05	protein_coding	K05504//growth differentiation factor 15	AWP04292.1//Growth differentiation factor 15 [Scophthalmus maximus]
SMAX5B_012524	CP026247.1	14333423..14340035	2.09673	7.10533	137.695	0.0014489	0.00633091	1	protein_coding	K06580//ammonium transporter Rh	KAF5174476.1//hypothetical protein HST_G00005560 [Hippoglossus stenolepis]
SMAX5B_019974	CP026245.1	complement(7040155..7044012)	184.946	7.08336	135.613	6.56447e-87	2.39505e-83	1.13441e-82	protein_coding	K08670//suppressor of tumorigenicity protein 14 [EC:3.4.21.109]	KAF0030116.1//hypothetical protein F2P81_016847 [Scophthalmus maximus]
SMAX5B_007487	CP026250.1	complement(15988898..15996462)	10.1734	6.98507	126.682	1.58475e-12	4.02924e-11	2.7386e-08	protein_coding	K06716//ADP-ribosyltransferase 1 [EC:2.4.2.31];K06717//ADP-ribosyltransferase 4 [EC:2.4.2.31];K15043//importin subunit alpha-1/8	AWP05939.1//Importin subunit alpha [Scophthalmus maximus];KAF0037624.1//hypothetical protein F2P81_010498 [Scophthalmus maximus]
SMAX5B_017673	CP026254.1	complement(18828783..18836617)	95.4651	6.6942	103.551	6.00826e-52	4.61498e-49	1.03829e-47	protein_coding	K15707//RING finger protein 170 [EC:2.3.2.27]	AWP11323.1//putative E3 ubiquitin-protein ligase RNF170-like isoform 3 [Scophthalmus maximus];XP_035502838.1//RING-HC_RNF170 domain-containing protein isoform X1 [Scophthalmus maximus];AWP11321.1//putative E3 ubiquitin-protein ligase RNF170-like [Scophthalmus maximus]
SMAX5B_017470	CP026260.1	16844744..16855167	1.77548	6.67729	102.345	0.00278124	0.0110538	1	protein_coding	K04819//5-hydroxytryptamine receptor 3	AWP17969.1//putative 5-hydroxytryptamine receptor 3A-like [Scophthalmus maximus];XP_035468854.1//5-hydroxytryptamine receptor 3A-like isoform X1 [Scophthalmus maximus]
SMAX5B_012915	CP026246.1	28744320..28799364	1.23939	6.56676	94.7961	0.00293537	0.0115749	1	protein_coding	K05849//solute carrier family 8 (sodium/calcium exchanger)	AWP00899.1//putative sodium/calcium exchanger 1-like [Scophthalmus maximus];XP_035480575.1//solute carrier family 8 member 4b isoform X2 [Scophthalmus maximus]
SMAX5B_012004	CP026243.1	complement(23306758..23309603)	70.4269	6.37987	83.2783	3.95421e-32	7.90518e-30	6.83328e-28	protein_coding	K05143//tumor necrosis factor receptor superfamily member 6B	AWO96889.1//putative tumor necrosis factor receptor superfamily member 11B-like [Scophthalmus maximus]
SMAX5B_019146	CP026255.1	complement(19257842..19274618)	0.460185	6.30297	78.9556	0.00466746	0.0171105	1	protein_coding	K21125//mucin-5AC	XP_035017206.1//matrix-remodeling-associated protein 5 isoform X1 [Hippoglossus stenolepis]
SMAX5B_003720	CP026243.1	15493145..15495749	4958.26	6.27088	77.2187	6.85336e-69	1.25022e-65	1.18433e-64	protein_coding	K23106//hepcidin	CAJ34592.1//hepcidin 1 precursor [Scophthalmus maximus];XP_035496795.1//hepcidin-1 [Scophthalmus maximus];AWO96254.1//hamp1 HAMP [Scophthalmus maximus]
SMAX5B_005477	CP026244.1	13332165..13344664	1.37377	6.19657	73.3422	0.00462711	0.0169967	1	protein_coding	K05168//interleukin 17 receptor E;K16608//tubulin monoglycylase TTLL3/8 [EC:6.3.2.-]	AWO97933.1//putative interleukin-17 receptor E-like [Scophthalmus maximus]
SMAX5B_020872	CP026261.1	12316001..12316618	330.383	6.15257	71.1391	7.49111e-58	9.11044e-55	1.29454e-53	protein_coding	K04696//suppressor of cytokine signaling 3	XP_035471944.1//suppressor of cytokine signaling 3a [Scophthalmus maximus]
SMAX5B_009382	CP026255.1	complement(9876063..9878455)	24.8831	6.11264	69.1973	5.4095e-15	1.96384e-13	9.34815e-11	protein_coding	K09030//fos-like antigen 2	XP_035504969.1//fos-related antigen 1a [Scophthalmus maximus]
SMAX5B_012415	CP026247.1	10067439..10070093	8.4801	6.06739	67.0603	3.21816e-09	5.13849e-08	5.5613e-05	protein_coding	K07845//Ras-related associated with diabetes	AWP01437.1//putative GTP-binding protein RAD [Scophthalmus maximus]
SMAX5B_019659	CP026262.1	10837967..10848206	278.978	6.00056	64.025	4.10525e-93	1.99707e-89	7.09429e-89	protein_coding	K01895//acetyl-CoA synthetase [EC:6.2.1.1]	XP_034435483.1//acetyl-coenzyme A synthetase 2-like, mitochondrial [Hippoglossus hippoglossus]
SMAX5B_000634	CP026245.1	complement(21034533..21038555)	1.5173	5.93718	61.2731	0.00684978	0.0236717	1	protein_coding	K07994//matrix metalloproteinase-13 (collagenase 3) [EC:3.4.24.-]	XP_035479719.1//collagenase 3 [Scophthalmus maximus]
SMAX5B_012302	CP026247.1	complement(8332335..8351287)	1.43038	5.87868	58.8381	0.00799559	0.0269673	1	protein_coding	K22282//fatty acid hydroxylase domain-containing protein 2;K22526//myocardin	XP_025246155.1//tumor necrosis factor alpha-induced protein 8-like protein 3 isoform X2 [Theropithecus gelada]
SMAX5B_015009	CP026253.1	complement(11821208..11825710)	66.1023	5.84461	57.465	1.21611e-25	1.39747e-23	2.10156e-21	protein_coding	K01403//matrix metalloproteinase-9 (gelatinase B) [EC:3.4.24.35]	XP_035499947.1//matrix metalloproteinase-9 [Scophthalmus maximus]
SMAX5B_000242	CP026251.1	21737621..21740400	9.11058	5.79876	55.6675	5.46884e-09	8.40129e-08	9.4507e-05	protein_coding	K04519//interleukin 1 beta	XP_035496710.1//interleukin-1 beta-like [Scophthalmus maximus]
SMAX5B_019336	CP026251.1	complement(23183529..23186265)	394.317	5.78054	54.9689	1.10334e-52	9.47181e-50	1.90667e-48	protein_coding	K05512//C-C motif chemokine 19	XP_035496792.1//C-C motif chemokine 19-like [Scophthalmus maximus]
SMAX5B_007229	CP026260.1	complement(21008349..21013693)	8.53286	5.74126	53.4923	1.15112e-08	1.66661e-07	0.000198925	protein_coding	K08402//hydroxycarboxylic acid receptor 2/3	AWP18194.1//putative hydroxycarboxylic acid receptor 2-like [Scophthalmus maximus];XP_035469015.1//hydroxycarboxylic acid receptor 2-like [Scophthalmus maximus]
SMAX5B_020795	CP026261.1	12237995..12245388	98.8191	5.67558	51.1117	2.2634e-46	1.17972e-43	3.91138e-42	protein_coding	K22583//metalloproteinase inhibitor 2	XP_035471533.1//metalloproteinase inhibitor 2b [Scophthalmus maximus]
SMAX5B_008076	CP026248.1	complement(1886742..1892574)	5.29061	5.63578	49.7209	1.00393e-05	7.98222e-05	0.17349	protein_coding	K01307//gamma-glutamyl hydrolase [EC:3.4.19.9]	XP_035488257.1//zgc:171566 isoform X2 [Scophthalmus maximus]
SMAX5B_011414	CP026250.1	complement(3956191..3958919)	255.952	5.60917	48.8124	7.78595e-51	5.41087e-48	1.34549e-46	protein_coding	K06769//intercellular adhesion molecule 5;K06523//intercellular adhesion molecule 2;K06527//vascular cell adhesion molecule 1	XP_035492247.1//hemicentin-1-like [Scophthalmus maximus]
SMAX5B_020856	CP026261.1	14283969..14287830	4.98102	5.60832	48.7836	1.09462e-05	8.60054e-05	0.189161	protein_coding	K13153//U11/U12 small nuclear ribonucleoprotein 25 kDa protein	AWP19143.1//putative U11/U12 small nuclear ribonucleoprotein 25 kDa protein [Scophthalmus maximus];XP_035472332.1//U11/U12 small nuclear ribonucleoprotein 25 kDa protein [Scophthalmus maximus]
SMAX5B_018666	CP026256.1	complement(4772465..4803601)	0.982349	5.51455	45.7135	2.14598e-07	2.44484e-06	0.00370846	protein_coding	K08809//striated muscle-specific serine/threonine protein kinase [EC:2.7.11.1]	XP_035459785.1//striated muscle preferentially expressed protein kinase isoform X1 [Scophthalmus maximus];AWP12796.1//K08809 striated muscle-specific serine/threonine protein kinase [Scophthalmus maximus]
SMAX5B_011888	CP026243.1	complement(16836939..16844647)	4.1764	5.48028	44.6403	5.83337e-12	1.40947e-10	1.00806e-07	protein_coding	K06499//carcinoembryonic antigen-related cell adhesion molecule	AWO96335.1//putative carcinoembryonic antigen-related cell adhesion molecule 5-like [Scophthalmus maximus];AWO96336.1//putative carcinoembryonic antigen-related cell adhesion molecule 5-like isoform 2 [Scophthalmus maximus]
SMAX5B_002496	CP026255.1	complement(11846546..11848138)	52.0879	5.44171	43.4627	5.37861e-28	7.84955e-26	9.29478e-24	protein_coding	K15049//endonuclease domain-containing 1 protein	AWP12038.1//putative endonuclease domain-containing 1 protein-like [Scophthalmus maximus]
SMAX5B_003183	CP026264.1	complement(651153..660070)	22.9583	5.27867	38.8185	2.18978e-18	1.18802e-16	3.78416e-14	protein_coding	K05143//tumor necrosis factor receptor superfamily member 6B;K05148//tumor necrosis factor receptor superfamily member 11B	AWP21163.1//putative tumor necrosis factor receptor superfamily member 6B-like [Scophthalmus maximus]
SMAX5B_007877	CP026254.1	complement(20087639..20090246)	8.20843	5.25793	38.2643	1.67586e-07	1.97079e-06	0.00289606	protein_coding	K22156//protein Jade-3;K01027//3-oxoacid CoA-transferase [EC:2.8.3.5]	XP_035504597.1//PI-PLC X domain-containing protein 1 [Scophthalmus maximus]
SMAX5B_004700	CP026251.1	24396762..24399694	5.40555	5.1949	36.6286	1.49008e-06	1.41393e-05	0.02575	protein_coding	K18626//trichohyalin	XP_034721147.1//GTPase IMAP family member 4-like, partial [Etheostoma cragini];AWP07716.1//putative GTPase IMAP family member 4-like [Scophthalmus maximus]
SMAX5B_007476	CP026250.1	13389022..13398608	666.022	5.19167	36.5466	6.60387e-50	4.1903e-47	1.14121e-45	protein_coding	K16519//A-kinase anchor protein 2	XP_035494211.1//uncharacterized protein LOC118313084 [Scophthalmus maximus];AWP05805.1//putative mitotic interactor and substrate of PLK1 [Scophthalmus maximus]
SMAX5B_010492	CP026251.1	complement(17371333..17380027)	66.6691	5.04418	32.9952	6.70765e-47	3.62561e-44	1.15915e-42	protein_coding	K01307//gamma-glutamyl hydrolase [EC:3.4.19.9];K10524//nicotinamide/nicotinate riboside kinase [EC:2.7.1.22 2.7.1.173]	XP_035495548.1//gamma-glutamyl hydrolase [Scophthalmus maximus];AWP07345.1//putative gamma-glutamyl hydrolase-like [Scophthalmus maximus];XP_035495550.1//nicotinamide riboside kinase 1 [Scophthalmus maximus]
SMAX5B_022288	CP026254.1	complement(14062228..14068866)	44.81	5.00291	32.0645	3.42822e-24	3.45044e-22	5.92431e-20	protein_coding	K06494//selectin, endothelial cell	XP_035502827.1//E-selectin-like isoform X1 [Scophthalmus maximus]
SMAX5B_015116	CP026258.1	complement(4149598..4152091)	25.6687	4.9912	31.8055	1.61184e-18	8.87667e-17	2.78542e-14	protein_coding	K01047//secretory phospholipase A2 [EC:3.1.1.4]	AWP15003.1//Phospholipase A(2) [Scophthalmus maximus]
SMAX5B_011856	CP026243.1	complement(22780057..22785651)	27.155	4.9753	31.4569	1.44531e-38	4.21856e-36	2.49763e-34	protein_coding	K06732//CUB domain-containing protein 1	AWO96867.1//putative CUB domain-containing protein 1 [Scophthalmus maximus]
SMAX5B_008655	CP026257.1	14540174..14556790	126.094	4.97175	31.3794	1.96734e-66	3.19014e-63	3.39975e-62	protein_coding	K09254//c-Rel proto-oncogene protein	AWP14421.1//C-rel [Scophthalmus maximus]
SMAX5B_001108	CP026256.1	18916864..18921708	6345.75	4.93137	30.5134	4.6644e-33	9.86554e-31	8.06055e-29	protein_coding	K04387//interleukin 1 receptor type II	AWP13513.1//putative interleukin-1 receptor type 2-like [Scophthalmus maximus]
SMAX5B_005307	CP026258.1	20667554..20672223	43.2248	4.80526	27.9593	5.22358e-25	5.63865e-23	9.02687e-21	protein_coding	K06510//CD83 antigen	XP_035463520.1//CD83 antigen [Scophthalmus maximus]
SMAX5B_003007	CP026258.1	complement(1908002..1910106)	72.963	4.79885	27.8354	7.51514e-11	1.56011e-09	1.29869e-06	protein_coding	K10955//mucin-2	AWP14912.1//Hypothetical protein SMAX5B_003007 [Scophthalmus maximus]
SMAX5B_004203	CP026246.1	11709623..11754965	0.210761	4.74097	26.7408	0.000296861	0.00160876	1	protein_coding	K04961//ryanodine receptor 1	KAF0038329.1//hypothetical protein F2P81_008813 [Scophthalmus maximus];XP_022046221.1//ryanodine receptor 1-like [Acanthochromis polyacanthus];XP_035034771.1//ryanodine receptor 1-like isoform X3 [Hippoglossus stenolepis]
SMAX5B_017431	CP026260.1	complement(16688512..16689388)	199.628	4.67429	25.533	2.21239e-62	2.93524e-59	3.82323e-58	protein_coding	K01115//phospholipase D1/2 [EC:3.1.4.4];K06467//CD22 antigen;K04696//suppressor of cytokine signaling 3	XP_035469399.1//suppressor of cytokine signaling 3-like [Scophthalmus maximus];XP_001747719.1//uncharacterized protein MONBRDRAFT_27338 [Monosiga brevicollis MX1];KAF3846398.1//hypothetical protein F7725_003476, partial [Dissostichus mawsoni]
SMAX5B_006030	CP026249.1	complement(14139036..14141543)	9.73261	4.66491	25.3675	1.66783e-07	1.96293e-06	0.00288218	protein_coding	K09228//KRAB domain-containing zinc finger protein;K09208//krueppel-like factor 9/13/14/16	XP_032621232.1//zinc finger protein 883-like isoform X2 [Chelonoidis abingdonii];XP_019958817.1//PREDICTED: Krueppel-like factor 13 [Paralichthys olivaceus]
SMAX5B_012171	CP026243.1	complement(16496381..16512253)	22.4985	4.63933	24.9217	2.90517e-27	3.88973e-25	5.02043e-23	protein_coding	K09258//B-cell CLL/lymphoma protein 3;K12614//ATP-dependent RNA helicase DDX6/DHH1 [EC:3.6.4.13]	AWO96308.1//putative B-cell lymphoma 3 protein [Scophthalmus maximus];XP_018527883.1//PREDICTED: probable ATP-dependent RNA helicase ddx6 [Lates calcarifer]
SMAX5B_003206	CP026247.1	complement(26444675..26482574)	3.03426	4.57013	23.7545	1.45411e-12	3.71652e-11	2.51285e-08	protein_coding	K10955//mucin-2;K21125//mucin-5AC	TMS13373.1//Mucin-5B [Larimichthys crocea];KAF3687051.1//Mucin-5B [Channa argus];AWP02052.1//putative mucin-5AC-like [Scophthalmus maximus]
SMAX5B_019650	CP026262.1	complement(11665706..11668034)	34.1024	4.54797	23.3925	7.29302e-27	9.41897e-25	1.26031e-22	protein_coding	NA	XP_035473060.1//coiled-coil domain-containing protein 167 [Scophthalmus maximus]
SMAX5B_004537	CP026245.1	complement(9941598..9947261)	39.5824	4.52407	23.0081	4.3307e-35	1.07123e-32	7.48389e-31	protein_coding	K03327//multidrug resistance protein, MATE family	XP_035536427.1//multidrug and toxin extrusion protein 1 [Morone saxatilis]
SMAX5B_005780	CP026249.1	complement(14453315..14459507)	9.90486	4.48483	22.3908	3.68954e-13	1.02367e-11	6.37589e-09	protein_coding	K16681//protein crumbs	AWP04407.1//putative protein crumbs -like 1-like [Scophthalmus maximus]
SMAX5B_000388	CP026259.1	13168006..13170635	66.4476	4.47803	22.2854	1.47425e-50	9.77963e-48	2.54765e-46	protein_coding	K09110//L-myc proto-oncogene protein	AWP16695.1//putative protein L-Myc [Scophthalmus maximus]
SMAX5B_003659	CP026243.1	15299316..15303123	3.3775	4.4777	22.2804	2.22377e-06	2.00579e-05	0.038429	protein_coding	K06771//myelin associated glycoprotein	AWO96234.1//hypothetical protein SMAX5B_003659 [Scophthalmus maximus];XP_035478742.1//myelin-associated glycoprotein-like [Scophthalmus maximus]
SMAX5B_022467	CP026254.1	12481044..12491372	4.88078	4.46364	22.0643	6.10899e-10	1.08329e-08	1.05569e-05	protein_coding	K04293//sphingosine 1-phosphate receptor 4	TKS74613.1//Sphingosine 1-phosphate receptor 4 [Collichthys lucidus];AWP10946.1//putative sphingosine 1-phosphate receptor 4-like [Scophthalmus maximus]
SMAX5B_012175	CP026243.1	25862236..25865531	4.31081	4.4548	21.9294	5.35908e-07	5.7339e-06	0.00926102	protein_coding	K05633//NEDD4-like E3 ubiquitin-protein ligase WWP1 [EC:2.3.2.26];K16340//PH domain and leucine-rich repeat-containing protein phosphatase [EC:3.1.3.16]	XP_035499869.1//zymogen granule membrane protein 16-like [Scophthalmus maximus];KAF3832466.1//hypothetical protein F7725_026131 [Dissostichus mawsoni]
SMAX5B_006312	CP026249.1	complement(6445527..6448979)	8.25524	4.42101	21.4219	9.65168e-08	1.19573e-06	0.00166791	protein_coding	NA	KAF0046803.1//hypothetical protein F2P81_000436 [Scophthalmus maximus]
SMAX5B_022264	CP026254.1	complement(14053034..14060849)	7.74889	4.4021	21.1429	3.02938e-14	9.86847e-13	5.23507e-10	protein_coding	K06495//selectin, lymphocyte;K06496//selectin, platelet;K06494//selectin, endothelial cell	AWP11025.1//selectin platelet-like isoform 2 [Scophthalmus maximus];XP_035502830.1//L-selectin-like isoform X2 [Scophthalmus maximus];XP_035502832.1//LOW QUALITY PROTEIN: P-selectin [Scophthalmus maximus];AWP11024.1//selectin platelet-like [Scophthalmus maximus]
SMAX5B_002764	CP026251.1	complement(24535948..24536328)	6.65354	4.39375	21.0209	0.000906152	0.00423045	1	protein_coding	K11661//helicase SRCAP [EC:3.6.4.-];K19475//WAS/WASL-interacting protein	AWP07728.1//putative radiation-inducible immediate-early IEX-1 [Scophthalmus maximus]
SMAX5B_009044	CP026259.1	5020086..5025069	165.968	4.39252	21.003	1.01754e-49	6.18748e-47	1.75841e-45	protein_coding	K10133//tumor protein p53-inducible protein 3 [EC:1.-.-.-]	XP_035466733.1//quinone oxidoreductase PIG3 [Scophthalmus maximus]
SMAX5B_004425	CP026244.1	1243086..1249687	78.0501	4.38454	20.8871	1.69697e-15	6.44936e-14	2.93253e-11	protein_coding	K02165//dickkopf;K15437//aminoacyl tRNA synthase complex-interacting multifunctional protein 1	XP_001748671.1//uncharacterized protein MONBRDRAFT_28145 [Monosiga brevicollis MX1];AWO97308.1//putative GTPase IMAP family member GIMD1 [Scophthalmus maximus]
SMAX5B_005163	CP026248.1	complement(8397886..8402897)	12.658	4.37896	20.8065	1.64739e-09	2.73828e-08	2.84686e-05	protein_coding	K22030//leiomodin;K10135//scotin	XP_020492372.1//protein shisa-4-like [Labrus bergylta];AWP02533.1//Hypothetical protein SMAX5B_005163 [Scophthalmus maximus];KAF0034529.1//hypothetical protein F2P81_012287 [Scophthalmus maximus]
SMAX5B_018117	CP026258.1	16629544..16636763	99.5961	4.37881	20.8042	8.69583e-38	2.44052e-35	1.50273e-33	protein_coding	K05653//ATP-binding cassette, subfamily B (MDR/TAP), member 2	AWP15651.1//Transporter-associated with antigen processing 1 [Scophthalmus maximus]
SMAX5B_019163	CP026255.1	complement(6039061..6041853)	78.5084	4.37666	20.7734	3.63337e-21	2.5493e-19	6.27882e-17	protein_coding	K11517//(S)-2-hydroxy-acid oxidase [EC:1.1.3.15];K00477//phytanoyl-CoA hydroxylase [EC:1.14.11.18]	XP_035506164.1//probable alpha-ketoglutarate-dependent hypophosphite dioxygenase [Scophthalmus maximus]
SMAX5B_003703	CP026258.1	9964524..9968146	2922.68	4.37067	20.6873	6.64532e-31	1.21227e-28	1.14838e-26	protein_coding	K09490//heat shock 70kDa protein 5	XP_034751556.1//endoplasmic reticulum chaperone BiP isoform X1 [Etheostoma cragini];AWP15332.1//78 kDa glucose-regulated protein [Scophthalmus maximus]
SMAX5B_017928	CP026257.1	7669077..7677504	6.66011	4.35775	20.5029	1.07598e-16	4.81684e-15	1.85941e-12	protein_coding	K06540//disintegrin and metalloproteinase domain-containing protein 8 [EC:3.4.24.-]	AWP14073.1//putative disintegrin and metalloproteinase domain-containing protein 8-like [Scophthalmus maximus];XP_035027769.1//disintegrin and metalloproteinase domain-containing protein 8a [Hippoglossus stenolepis]
SMAX5B_016557	CP026251.1	complement(13708138..13715889)	0.69239	4.32648	20.0632	0.00132093	0.00584709	1	protein_coding	K19750//dynein assembly factor 1, axonemal	AWP07172.1//putative leucine-rich repeat-containing protein 43 [Scophthalmus maximus]
SMAX5B_011909	CP026243.1	26224035..26226330	3.42982	4.2465	18.9813	5.92357e-05	0.000389408	1	protein_coding	K06467//CD22 antigen	AWO96981.1//putative B-cell receptor CD22-like [Scophthalmus maximus]
SMAX5B_012738	CP026247.1	complement(8313533..8325976)	7.27192	4.21207	18.5336	2.71352e-11	6.00928e-10	4.68924e-07	protein_coding	K22017//mucin-4;K23573//dentin sialophosphoprotein	XP_035483763.1//secretogranin-3 [Scophthalmus maximus];AWP01355.1//putative secretogranin-3 [Scophthalmus maximus]
[truncated: 3,329 more rows]
